# Supplementary material for: Digital inclusive finance penetration and household debt maturity structure: Empirical estimation based on China Family Panel Studies Data
Source: PLoS One. 2025 Apr 29;20(4):e0320080. doi: 10.1371/journal.pone.0320080 (PMC12040078; doi:10.1371/journal.pone.0320080)
Supplement: S1 Data — (ZIP) [file pone.0320080.s001.zip]

Archive with 30 entries (28 files):
- Research Data/
- Research Data/Provincial house price index.xlsx
- __MACOSX/Research Data/._Provincial house price index.xlsx
- Research Data/HHI.dta
- Research Data/16-22Index of urban-rural gap in each province.dta
- Research Data/CFPS data/
- Research Data/.DS_Store
- __MACOSX/Research Data/._.DS_Store
- Research Data/10-18 the contents of the economic questionnaire.xlsx
- __MACOSX/Research Data/._10-18 the contents of the economic questionnaire.xlsx
- Research Data/HHIπÇüCR3πÇüCR4 Index.xlsx
- __MACOSX/Research Data/._HHIπÇüCR3πÇüCR4 Index.xlsx
- Research Data/Digital Inclusive Financial Index.pdf
- __MACOSX/Research Data/._Digital Inclusive Financial Index.pdf
- Research Data/Digital Inclusive Financial Index.xlsx
- __MACOSX/Research Data/._Digital Inclusive Financial Index.xlsx
- Research Data/16-22Real estate index by province.dta
- Research Data/Index of urban-rural gap in each province.xlsx
- __MACOSX/Research Data/._Index of urban-rural gap in each province.xlsx
- Research Data/16-22Financial development index of each province.dta
- Research Data/Digital Inclusive Financial Index.dta
- __MACOSX/Research Data/._Digital Inclusive Financial Index.dta
- Research Data/CFPS data/cfps2018famecon.dta
- __MACOSX/Research Data/CFPS data/._cfps2018famecon.dta
- Research Data/CFPS data/cfps2012famecon.dta
- __MACOSX/Research Data/CFPS data/._cfps2012famecon.dta
- Research Data/CFPS data/cfps Prefecture-level city code.dta
- __MACOSX/Research Data/CFPS data/._cfps Prefecture-level city code.dta
- Research Data/CFPS data/cfps2016famecon.dta
- __MACOSX/Research Data/CFPS data/._cfps2016famecon.dta
