# Supplementary material for: Digital inclusive finance penetration and household debt maturity structure: Empirical estimation based on China Family Panel Studies Data
Source: PLoS One. 2025 Apr 29;20(4):e0320080. doi: 10.1371/journal.pone.0320080 (PMC12040078; doi:10.1371/journal.pone.0320080)
Supplement: S1 Data — (ZIP) [file pone.0320080.s001.zip › Research Data/Provincial house price index.xlsx]

## Sheet: Sheet1
[1]钟国辉,姚金海.房价波动对技术创新影响的空间效应分析——基于省级面板空间滞后模型[J/OL].价格月刊:1-12[2022-03-03].http://kns.cnki.net/kcms/detail/36.1006.F.20220217.1843.012.html.
各省份商品房销售额与商品房销售面积之比来表示房价。
销售额
地区	2020年	2019年	2018年	2017年	2016年	2015年	2014年	2013年			2020	2019	2018	2017	2016	2015	2014	2013
北京市	3656.85	3370.98	2377	2796.03	4561.6	3517.65	2738.74	3530.82		北京市	3.76653	3.5905	3.4143	3.21401	2.74972	2.26325	1.88334	1.85529
天津市	2113.61	2274.14	2006.62	2272.3	3478.22	1790.01	1486.94	1615.47		天津市	1.6172	1.53795	1.60546	1.53314	1.28296	1.01069	0.921859	0.874593
河北省	4950.38	4138.57	4034.96	4628.37	4301.83	3371.59	2928	2779.69		河北省	0.821175	0.783419	0.768281	0.720267	0.643766	0.575882	0.513127	0.489731
山西省	1885.94	1631.76	1610.61	1357.48	1027.14	775.64	746.14	728.26		山西省	0.702323	0.689638	0.682202	0.561889	0.498355	0.487043	0.473358	0.443299
内蒙古自治区	1365.48	1243.91	1113.94	956.81	1149.08	1052.18	1064.82	1177.36		内蒙古自治区	0.667426	0.619418	0.554842	0.462764	0.454568	0.444076	0.43335	0.430054
辽宁省	3366.28	3049.06	2967.31	2771.69	2256.91	2254.97	3092.1	4759.21		辽宁省	0.899315	0.824902	0.754164	0.668127	0.60802	0.575807	0.537307	0.512165
吉林省	1381.55	1581.47	1452.43	1135.18	1029.58	816.87	808.58	993.04		吉林省	0.754442	0.745154	0.700148	0.60215	0.536435	0.547555	0.511203	0.448333
黑龙江省	1064.2	1268.18	1320.31	1459.72	1121.04	1027.14	1208.54	1582.34		黑龙江省	0.712144	0.752852	0.690088	0.647094	0.529469	0.514442	0.488153	0.473762
上海市	6046.97	5203.82	4751.5	4026.67	6695.85	5093.55	3499.53	3911.57		上海市	3.37978	3.06768	2.68901	2.38039	2.47473	2.09494	1.67871	1.642
江苏省	19408.9	16259.6	14527.3	13066.9	12293	8396.2	6898.42	7913.7		江苏省	1.25811	1.16366	1.07735	0.919481	0.880457	0.735602	0.700572	0.690865
浙江省	17145	14352.1	14089.9	12340	9605.1	6299.46	4923	5396.03		浙江省	1.67263	1.53035	1.4443	1.28546	1.11211	1.05249	1.05264	1.10416
安徽省	7346.15	6823.52	7076.95	5865.77	5035.55	3369.42	3345.19	3182.87		安徽省	0.770511	0.739326	0.704986	0.637534	0.592442	0.545735	0.539357	0.508012
福建省	7497.75	6938.79	6579.49	5705.19	4530.79	3585.81	3763.52	4232.08		福建省	1.13479	1.07476	1.05892	0.974571	0.921763	0.888069	0.913591	0.905033
江西省	5222.78	4710.42	4219.89	3592.52	2678.37	1863.67	1621.76	1647.9		江西省	0.775732	0.729296	0.680549	0.614954	0.570857	0.53581	0.52875	0.520325
山东省	11065.6	10271.1	10065.7	8096.97	6902.9	5408.01	4879.66	5215.12		山东省	0.833773	0.80702	0.748116	0.631925	0.585494	0.555977	0.531546	0.504862
河南省	9364.36	9009.98	8055.3	7129.4	5612.9	3945.55	3440.58	3074.14		河南省	0.664108	0.631059	0.575769	0.535486	0.496441	0.461126	0.43664	0.420527
湖北省	6087.9	7751.79	7531.38	6258.92	4994.05	3661.37	3088.31	2790.32		湖北省	0.924113	0.901157	0.849527	0.767475	0.672404	0.58633	0.551289	0.526621
湖南省	5947.06	5577.99	5353.99	4460.66	3751.86	2738.92	2299.11	2525.64		湖南省	0.630156	0.61273	0.579489	0.5228	0.464031	0.430444	0.422667	0.424308
广东省	22572.5	19748.2	18742.1	18792.8	16214.6	11442.8	8461.84	8941.05		广东省	1.5141	1.42622	1.30732	1.17758	1.10971	0.979607	0.908336	0.908977
广西壮族自治区	4251.47	4366.24	3826.5	3016.64	2207.47	1747.77	1532.05	1375.79		广西壮族自治区	0.631811	0.650535	0.615896	0.583378	0.523669	0.496045	0.485356	0.459273
海南省	1232.08	1275.76	2083.29	2713.72	1490.2	982.75	935.21	1032.65		海南省	1.63941	1.53828	1.45456	1.18368	0.987849	0.933924	0.931512	0.866877
重庆市	5071.34	5129.42	5272.7	4557.85	3432	2952.21	2814.99	2682.76		重庆市	0.825485	0.840244	0.806686	0.679161	0.548493	0.548598	0.551917	0.556871
四川省	10394.2	9666.73	8532.35	6757.11	5358.91	4199.84	3997.37	4020.27		四川省	0.784013	0.74482	0.698758	0.621682	0.576198	0.547481	0.559664	0.549759
贵州省	3224.23	3183.57	2920.95	2240.77	1790.53	1571.68	1370.31	1276.69		贵州省	0.58068	0.598043	0.563677	0.477074	0.430734	0.441507	0.43117	0.429526
云南省	3969.91	3846.19	3406.84	2561.19	1917.76	1666.85	1596.37	1487.24		云南省	0.817315	0.795422	0.75175	0.591884	0.526893	0.529978	0.499773	0.449412
西藏自治区	83.93	96.78	52.82	35.28	38.14	21.08	34.25	10.6		陕西省	0.982763	0.899831	0.82734	0.684012	0.547145	0.536244	0.516557	0.527994
陕西省	4375.33	3960.21	3407.45	2661.08	1785.17	1597.44	1598.04	1608.11		甘肃省	0.657247	0.59771	0.578034	0.570891	0.520075	0.491254	0.454421	0.388576
甘肃省	1293.41	1019.28	922.34	890.31	873.46	704.93	602.34	474.07		青海省	0.816016	0.764339	0.647177	0.600154	0.540002	0.524226	0.508142	0.416291
青海省	383.25	367.28	289.89	296.5	236.44	206	211.27	158.84		宁夏回族自治区	0.637514	0.568471	0.504364	0.454424	0.4241	0.441275	0.411666	0.423253
宁夏回族自治区	698.39	573.9	517.73	464.13	409.71	370.3	464.96	443.7		新疆维吾尔自治区	0.583488	0.599879	0.594438	0.496493	0.463205	0.465258	0.462844	0.42684
新疆维吾尔自治区	1145.79	1034.3	863.26	793.45	846.84	849.18	840.47	860.95
销售面积
北京市	970.88	938.86	696.19	869.95	1658.93	1554.25	1454.19	1903.11
天津市	1306.96	1478.68	1249.87	1482.12	2711.08	1771.07	1612.98	1847.11
河北省	6028.41	5282.7	5251.93	6425.91	6682.29	5854.65	5706.19	5675.95
山西省	2685.29	2366.11	2360.9	2415.92	2061.06	1592.55	1576.27	1642.82
内蒙古自治区	2045.89	2008.19	2007.67	2067.6	2527.85	2369.37	2457.18	2737.7
辽宁省	3743.16	3696.27	3934.57	4148.45	3711.9	3916.19	5754.81	9292.33
吉林省	1831.22	2122.34	2074.46	1885.21	1919.3	1491.85	1581.72	2214.96
黑龙江省	1494.36	1684.5	1913.25	2255.81	2117.29	1996.61	2475.74	3339.95
上海市	1789.16	1696.34	1767.01	1691.6	2705.69	2431.36	2084.66	2382.2
江苏省	15427	13972.9	13484.2	14211.1	13962.1	11414	9846.84	11454.8
浙江省	10250.3	9378.31	9755.49	9599.67	8636.79	5985.3	4676.83	4886.99
安徽省	9534.13	9229.38	10038.4	9200.71	8499.65	6174.09	6202.18	6265.35
福建省	6607.18	6456.13	6213.4	5854.05	4915.35	4037.76	4119.48	4676.16
江西省	6732.71	6458.86	6200.71	5841.93	4691.84	3478.23	3067.16	3167.06
山东省	13271.7	12727.2	13454.7	12813.2	11789.9	9727.04	9180.12	10329.8
河南省	14100.7	14277.5	13990.5	13313.9	11306.3	8556.34	7879.67	7310.21
湖北省	6587.83	8602.04	8865.38	8155.21	7427.16	6244.55	5601.98	5298.54
湖南省	9437.44	9103.5	9239.15	8532.25	8085.36	6363.01	5439.53	5952.38
广东省	14908.2	13846.5	14336.3	15958.8	14611.6	11681	9315.76	9836.39
广西壮族自治区	6729.02	6711.77	6212.9	5170.99	4215.39	3523.41	3156.55	2995.58
海南省	751.54	829.34	1432.25	2292.61	1508.53	1052.28	1003.97	1191.23
重庆市	6143.47	6104.68	6536.25	6711	6257.15	5381.37	5100.39	4817.56
四川省	13257.8	12978.6	12210.7	10869.1	9300.47	7671.2	7142.44	7312.78
贵州省	5552.51	5323.31	5181.96	4696.9	4156.93	3559.81	3178.12	2972.32
云南省	4857.26	4835.41	4531.88	4327.18	3639.75	3145.13	3194.19	3309.3
西藏自治区	93.26	127.71	73.35	53.25	74.61	51.27	59.33	25.4
陕西省	4452.07	4401.06	4118.56	3890.4	3262.7	2978.94	3093.64	3045.7
甘肃省	1967.92	1705.31	1595.65	1559.51	1679.49	1434.96	1325.51	1220.02
青海省	469.66	480.52	447.93	494.04	437.85	392.96	415.77	381.56
宁夏回族自治区	1095.49	1009.55	1026.5	1021.36	966.07	839.16	1129.46	1048.31
新疆维吾尔自治区	1963.69	1724.18	1452.23	1598.11	1828.22	1825.18	1815.88	2017.03
