# Supplementary material for: Digital inclusive finance penetration and household debt maturity structure: Empirical estimation based on China Family Panel Studies Data
Source: PLoS One. 2025 Apr 29;20(4):e0320080. doi: 10.1371/journal.pone.0320080 (PMC12040078; doi:10.1371/journal.pone.0320080)
Supplement: S1 Data — (ZIP) [file pone.0320080.s001.zip › Research Data/10-18 the contents of the economic questionnaire.xlsx]

## Sheet: 2010-2018家庭经济问卷内容汇总
CFPS2010-2018历年家庭经济问卷主要内容汇总表
	2010	2012	2014	2016	2018
			A0 FA0是否录音 您是否同意录音？ 1.是 5.否	A0 FA0是否录音 您是否同意录音？ 1.是 5.否 【CAPI】 #1 该题不允许“不知道”或拒绝回答。 #2 跳至A部分。	A0 FA0"是否录音"您是否同意录音？ 1.是 5.否 【CAPI】该题不允许“不知道”或拒绝回答。
地理交通
		A0 FA0"社区性质"访员注意：无须提问直接记录目前所在的社区是居委会还是村委会？ 1. 居委会 5. 村委会	A1 FA1"社区性质"访员注意：无需提问，直接记录目前受访家户所在社区是居委会还是村委会。 1. 居委会 5. 村委会	【CAPI】CATI=1，跳至A101；否则，继续提问A1。 A1 FA1"社区性质"访员注意：无需提问，直接记录目前受访家户所在社区类型。 1.居委会 5. 村委会 【CAPI】该题不允许“不知道”或拒绝回答。 A101 FA101"社区性质"您当前居住的社区类型是： 1.居委会 5. 村委会 【CAPI】该题不允许“不知道”或拒绝回答。	A1 FA1"社区性质"访员注意：无需提问，直接记录目前受访家户所在社区类型。 1.居委会 5. 村委会 77.无法确定类型 【CAPI】该题不允许“不知道”或拒绝回答。 【CAPI】A1=77继续回答A101；否则，跳至A部分。 A101 FA101"社区性质"您当前居住的社区类型是： 1.居委会 5. 村委会 77.受访者无法确定类型【不读出】 【CAPI】该题不允许“不知道”或拒绝回答。
	A1从您家（常住地）到最近的公交站点有多远？ ____米/里/公里 访员注意 ：如果没有公交车则输入 “-8”。 F1：“有多远”是指您选择最近的道路到达该公交站点的距离，而不是直线距离。 【CAPI】如果A1的答案为“-8”，则跳至A3。 A2 候车时间一般是_____分钟/小时 F1：“候车时间”是指从您到达该公交站点到上公交车之间的时间间隔。不同车次、不同时间段的候车时间可能有较大差异，这里指估算的平均时间。 【CAPI】回答完A2，跳至A4。 A3长途车的周期为 1. 每天发车【跳至A301】 5. 几天发一班车【跳至A302】 A301每天有几班长途车？_____； A302每几天有一班长途车？_____。 F1：“长途车”指往返于城乡之间、每天只有少量几趟或几天才有一趟的客运汽车。	A1 FA1"家离公交站多远"从您家（常住地）到最近的公交站点有多远？_____-8,1..10,000米 访员注意：如果没有公交车则输入“-8”。 F1：“有多远”是指您选择最近的道路到达该公交站点的距离，而不是直线距离。 【CAPI】 #01 如果A1的答案为“-8”，则跳至A3。 #02 Soft Check:<=1,000。“访员注意：受访者住所到公交车站的距离超过一公里。” A2 FA2"候车时间"候车时间一般是多少分钟？_____1..120分钟 F1：“候车时间”是指从您到达该公交站点到上公交车之间的时间间隔。不同车次、不同时间段的候车时间可能有较大差异，这里指估算的平均时间。 【CAPI】回答完A2，跳至A4。 A3 FA3"长途车的周期"长途车的周期为 1. 每天发车（跳至A301） 5. 几天发一班车（跳至A302） A301FA301"每天有几班"每天有几班长途车？…
	A4 您家离最近的医院/医疗点的距离有多远？_______米/里/公里 F1：（1）“距离”是指您选择最近的道路到达该医院/医疗点的距离，而不是直线距离。 （2）“医疗点”是指有医疗卫生人员和一定医疗设施的全科医疗卫生场所，如综合医院、乡镇卫生院、社区医院、村卫生室、私人诊所，但不包括牙科诊所之类的专科医院及在药店里附带开设的医疗点。 A5 用最快捷的方式从您家到最近医疗点需要多长时间 ______分钟/小时 访员注意 ：询问最快捷的方式所花费的时间。 F1：（1）“最快捷的方式”指您日常使用交通工具中的最快捷方式，不是所有可能的交通工具中的最快捷方式；如家里没有汽车，就不能以汽车的速度和道路交通状况来计算到达的时间。 （2）“医疗点”是指有医疗卫生人员和一定医疗设施的全科医疗卫生场所，如综合医院、乡镇卫生院、社区医院、村卫生室、私人诊所，但不包括牙科诊所之类的专科医院及在药店里附带开设…	A4 FA4"最近医疗点的距离"您家离最近的医院/医疗点的距离有多远？_______1..100,000米 F1：（1）“距离”是指您选择最近的道路到达该医院/医疗点的距离，而不是直线距离。 （2）“医疗点”是指有医疗卫生人员和一定医疗设施的全科医疗卫生场所，如综合医院、乡镇卫生院、社区医院、村卫生室、私人诊所，但不包括牙科诊所之类的专科医院及在药店里附带开设的医疗点。 【CAPI】Soft Check:<=1,000。“访员注意：受访者住所到医疗站点的距离超过一公里。” A5 FA5"到医疗点时间"用最快捷的方式从您家到最近医疗点需要多长时间？___1..1440分钟 访员注意：询问最快捷的方式所花费的时间。 F1：（1）“最快捷的方式”指您日常使用交通工具中的最快捷方式，不是所有可能的交通工具中的最快捷方式；如家里没有汽车，就不能以汽车的速度和道路交通状况来计算到达的时间。 （2）“…
	A6 您家离最近的高中的距离有多远？_______米/里/公里 F1：“距离”指您选择最近的道路到达该高中的距离，而不是直线距离。	A6 FA6"最近的高中距离"您家离最近的高中的距离有多远？ _______0..100,000米 F1：“距离”指您选择最近的道路到达该高中的距离，而不是直线距离。 【CAPI】Soft Check:<=10,000。“访员注意：受访者住所到高中的距离超过十公里。”
	A7 从您家以日常方式到最近的市（镇）商业中心需要花多长时间？_______分钟/小时 访员注意 ：询问日常最常用的交通方式所花费的时间。 F1：（通俗）：“市（镇）商业中心”，在农村指“镇”，在城市指“市”；指受访家庭附近最热闹、繁华的商业场所，如有两个及以上热闹或繁华的场所，则选择受访家庭最常去的场所。 F1：（专业）（1）“市商业中心”指商业高度集聚，商业服务功能完善，服务对象不限于本区域消费者的城市商业中心区；商业街长度一般在800米以上，或商业集聚在不少于25公顷的区域范围内。 （2）“镇商业中心”是指商业中度集聚，商业服务功能比较完善，服务对象为本区域内外消费者的地区商业中心；商业街长度一般在500米以上，或商业集聚在不少于8公顷的区域范围内。	A7 FA7"到最近商业中心时间"从您家以日常方式到最近的市（镇）商业中心需要花多长时间_______1..1440分钟 访员注意：询问日常最常用的交通方式所花费的时间。 F1：（通俗）：“市（镇）商业中心”，在农村指“镇”，在城市指“市”；指受访家庭附近最热闹、繁华的商业场所，如有两个及以上热闹或繁华的场所，则选择受访家庭最常去的场所。 F1：（1）“市商业中心”指商业高度集聚，商业服务功能完善，服务对象不限于本区域消费者的城市商业中心区；商业街长度一般在800米以上，或商业集聚在不少于25公顷的区域范围内。 （2）“镇商业中心”是指商业中度集聚，商业服务功能比较完善，服务对象为本区域内外消费者的地区商业中心；商业街长度一般在500米以上，或商业集聚在不少于8公顷的区域范围内。 【CAPI】Soft Check:<=240。“访员注意：受访者住所到市（镇）商业中心的时间超过四个小时。”
家庭成员			A2 根据之前的回答，您家目前是“【CAPI】加载FML2014家庭成员人数”口人，本问卷的问题包括以下所有家庭成员： 【CAPI】加载FML2014家庭成员名单。	A2下面，我们将问一些有关您家生活条件、收入、支出、住房、资产和重大事件等方面的问题。根据之前的回答，您家目前是“【CAPI】加载FML2016_count”口人，本问卷所测量的收入支出项目请包括以下所有家庭成员，他们分别是： 【CAPI】加载FML2016家庭成员名单。
生活条件	B1您家做饭用的水最主要是： 1. 江河湖水 2. 井水/山泉水 3. 自来水 4. 矿泉水/纯净水/过滤水 5. 雨水 6. 窖水 7. 池塘水 77. 其他【请注明】_________	B1 FB1"做饭用水"您家做饭用的水最主要是： 1. 江河湖水 2. 井水/山泉水 3. 自来水 4. 矿泉水/纯净水/过滤水 5. 雨水 6. 窖水 7. 池塘水 77. 其他【请注明】_________FB1SP"其他请注明"F1：（1）“做饭用的水”，城市如自来水，农村如“干净”的水；如供水方式为“自来水”（又称“管道水”），则不再追溯自来水的水源是什么。 （2）“窖水”指缺水地区存储于水窖里的水。水窖是指修建于地下的、用以蓄集雨水的罐状（缸状、瓶状等）容器。 （3）如果遇到水源变化，则指最近3个月做饭常用的水。	A3 FA3"做饭用水"目前，您家做饭用的水最主要是： 访员注意：（1）若使用两种或以上主要水源，选择最主要的； （2）如遇做饭使用水源变化，则选择最近3个月做饭最主要使用的水源。 1. 江河湖水 2. 井水 3. 自来水 4. 桶装水/纯净水/过滤水 5. 雨水 6. 窖水 7. 池塘水/山泉水 77.其他【请注明】________ FA3SP"其他做饭用水" F1：(1)“做饭用的水”，城市如自来水，农村如“干净”的水；如供水方式为“自来水”（又称“管道水”），则不再追溯自来水的水源是什么。 (2)“窖水”指缺水地区存储于水窖里的水。水窖是指修建于地下的、用以蓄集雨水的罐状（缸状、瓶状等）容器。	A3 FA3"做饭用水"您家做饭最主要用哪种水？ 访员注意：若使用两种或以上主要水源，选择最主要的。 1. 江河湖水 2. 井水 3. 自来水 4. 桶装水/纯净水/过滤水 5. 雨水 6. 窖水 7. 池塘水/山泉水 77.其他【请注明】________ FA3SP"其他做饭用水" F1：(1)“做饭用的水”，城市如自来水，农村如“干净”的水；如供水方式为“自来水”（又称“管道水”），则不再追溯自来水的水源是什么。 (2)“窖水”指缺水地区存储于水窖里的水。水窖是指修建于地下的、用以蓄集雨水的罐状（缸状、瓶状等）容器。	A3 FA3"做饭用水"您家最主要用哪种水做饭？ 访员注意：若使用两种或以上水源，选择做饭最常用的。 1. 江河湖水 2. 井水 3. 自来水 4. 桶装水/纯净水/过滤水 5. 雨水 6. 窖水 7. 池塘水/山泉水 77.其他【请注明】________ FA3SP"其他做饭用水" F1：(1)“做饭用的水”，城市如自来水，农村如“干净”的水；如供水方式为“自来水”（又称“管道水”），则不再追溯自来水的水源是什么。 (2)“窖水”指缺水地区存储于水窖里的水。水窖是指修建于地下的、用以蓄集雨水的罐状（缸状、瓶状等）容器。
	B2您家做饭用的最主要燃料是： 访员注意 ：若有两种或以上主要燃料，就以炒菜的为主。 1. 柴草 2. 煤炭 3. 煤气/液化气/天然气 4. 太阳能 5. 沼气 6. 电 77. 其他【请注明】________	B2 FB2"做饭燃料"您家做饭用的最主要燃料是： 访员注意：若有两种或以上主要燃料，就以炒菜的为主。 1. 柴草 2. 煤炭 3. 煤气/液化气/天然气 4. 太阳能 5. 沼气 6. 电 77. 其他【请注明】_________FB2SP"其他请注明 F1：指最近3个月做饭用得最多的燃料。	A4 FA4"做饭燃料"您家做饭用的最主要燃料是： 访员注意：若有两种或以上主要燃料，就以炒菜的为主。 1. 柴草 2. 煤炭 3. 罐装煤气/液化气 4. 天然气/管道煤气 5. 太阳能/沼气 6. 电 77. 其他【请注明】_________ FA4SP"其他做饭燃料	A4 FA4"做饭燃料"您家做饭最主要用哪种燃料？ 访员注意：若有两种或以上主要燃料，就以炒菜的为主。 1. 柴草 2. 煤炭 3. 罐装煤气/液化气 4. 天然气/管道煤气 5. 太阳能/沼气 6. 电 77. 其他【请注明】_________ FA4SP"其他做饭燃料"	A4 FA4"做饭燃料"您家最主要用哪种燃料做饭？ 访员注意：若有两种或以上燃料，就以炒菜的为主。 1. 柴草 2. 煤炭 3. 罐装煤气/液化气 4. 天然气/管道煤气 5. 太阳能/沼气 6. 电 77. 其他【请注明】_________ FA4SP"其他做饭燃料"
					FA5"室内空气净化"您家是否使用新风系统或空气净化器？ 1. 是 5. 否
	B3您家通电的情况是怎样？ 1. 没通电【跳至B5】 2. 经常断电 3. 偶尔断电 4. 几乎未断电	B3 FB3"通电"您家通电的情况是怎样？ 1. 没通电【跳至B5】 2. 经常断电 3. 偶尔断电 4. 几乎未断电 F1：“通电”指接入了电网，并从电网获得电力供应。为检验是否通电，访员可以看看受访家庭是否有电灯。	A5 FA5"通电"您家通电的情况是怎样？ 1. 没通电 2. 经常断电 3. 偶尔断电 4. 几乎未断电 F1：“通电”指接入了电网，并从电网获得电力供应。为检验是否通电，访员可以看看受访家庭是否有电灯。 访员注意：电压不稳或由于自家使用大功率电器导致的跳闸不属于断电。 【CAPI】A5=1或“不知道”或拒绝回答，跳至A7；否则继续回答A6。
	B301去年，您家平均每月耗电量大概是多少度：________度	B301 FB301"每月耗电量"过去一年，您家平均每月耗电量大概是多少度________1..10000度 【CAPI】Soft Check：B301<=4000。 “访员注意：受访家庭平均每月耗电超过四千度。”	B301 FB301"每月耗电量"过去一年，您家平均每月耗电量大概是多少度________1..10000度 【CAPI】Soft Check：B301<=4000。 “访员注意：受访家庭平均每月耗电超过四千度。”
	B4去年，您家是否有生产经营用电？ 1. 是 5. 否	B4 FB4"是否有生产经营用电"过去一年，您家是否有生产经营用电？ 1. 是 5. 否 F1：（通俗）：“生产经营用电”指用于非家庭照明和家用电器的用电。任何与生产经营有关的用电，都是“生产经营用电”，即使受访家庭只在家里开了小小杂货店，且与居住空间无法区分，则仍然选择“1”，即有生产经营用电。 F1：中国的用电种类繁多。如：居民生活用电、经营性（商业）用电、农业用电、生产用电（生产用电又分为，高耗能企业生产用电、低耗能企业生产用电、乡镇企业用电）以及行政事业机关单位用电等等。这里要调查的是生产用电，即与企业生产相关的用电，包括家庭自有作坊生产用电。 【CAPI】Soft Check：B301<=1000&B4=5，“访员注意：在没有生产用电的情况下，受访家庭平均每月耗电超过一千度。”。	A6 FA6"是否有生产经营用电"过去12个月，您家是否有生产经营用电？ 1. 是 5. 否 F1：（通俗）：“生产经营用电”指用于非家庭照明和家用电器的用电。任何与生产经营有关的用电，都是“生产经营用电”，即使受访家庭只在家里开了小小杂货店，且与居住空间无法区分，则仍然选择“1”，即有生产经营用电。 F1：中国的用电种类繁多。如：居民生活用电、经营性（商业）用电、农业用电、生产用电（生产用电又分为，高耗能企业生产用电、低耗能企业生产用电、乡镇企业用电）以及行政事业机关单位用电等等。这里要调查的是生产用电，即与企业生产相关的用电，包括家庭自有作坊生产用电。
	B5您家的卫生间/厕所是什么类型的？【出示卡片】 1. 居室内冲水 2. 居室外冲水厕所 3. 居室外冲水公厕 4. 居室内非冲水 5. 居室外非冲水厕所 6. 居室外非冲水公厕 77. 其他【请注明】__________ 【CAPI】满足以下任一条件，则跳至B6。 #01问题B1的答案为“3-4”。 #02问题B5的答案为“1-3”。	B7FB7"卫生间的类型"您家最常用的卫生间/厕所是什么类型的？【出示卡片】 访员注意：若同时有几处卫生间，则指最常用的。 1. 居室内冲水 2. 居室外冲水厕所 3. 居室外冲水公厕 4. 居室内非冲水 5. 居室外非冲水厕所 6. 居室外非冲水公厕 77. 其他【请注明】__________ FB5SP"其他请注明" F1：（1）“卫生间”，指厕所或含厕所的洗漱间。 （2）两家人合用一个厕所，厕所上锁，两家都是有钥匙的，这样的不算公厕。 【CAPI】B1=“3-4”或B7=“1-3”跳至B8；否则继续提问B701。	A8 FA8"卫生间类型"您家最常用的卫生间/厕所是什么类型的？【出示卡片F-2】 访员注意：若同时有几处卫生间，则指最常用的。 1. 室内冲水厕所 2. 室外冲水厕所 3. 冲水公厕 4. 室内非冲水厕所 5. 室外非冲水厕所 6. 非冲水公厕 77. 其他【请注明】__________ FA8SP"其他卫生间类型" F1：(1)“卫生间”，指厕所或含厕所的洗漱间。 (2)两家人合用一个厕所，厕所上锁，两家都是有钥匙的，这样的不算公厕。
	B501 您家的厕所离最近的饮水源有多远？： ________米	B701 FB701"厕所离水源的距离"您家的厕所离最近的饮水源有多远？________1..2,000米 【CAPI】Soft Check：<=500。 “访员注意：受访家庭的厕所离最近的饮水源超过五百米。”
	B6 您家的垃圾倒在哪里？ 1. 公共垃圾桶/箱 2. 附近的河沟 3. 住房周围 4. 土粪坑 5. 随处倒 6. 楼房垃圾道 7. 有专人收集 77. 其他【请注明】______	B8FB8"垃圾倒在哪里"您家的垃圾倒在哪里？ 1. 公共垃圾桶/箱 2. 附近的河沟 3. 住房周围 4. 土粪坑 5. 随处倒 6. 楼房垃圾道 7. 有专人收集 77. 其他【请注明】______FB6SP"其他请注明" F1：“倒”指直接倾倒，是指将家里的垃圾扔到了外边的哪里，如将生活垃圾倒入住宅附近的河流中。如果在家里用垃圾袋装垃圾，出门以后，将垃圾袋扔在了马路边的空地上，就选“5”。	A9 FA9"垃圾倾倒场所"您家的垃圾最主要倒在哪里？【出示卡片F-3】 1. 公共垃圾桶/箱 2. 附近的河沟 3. 住房周围 4. 土粪坑 5. 随处倒 6. 楼房垃圾道 7. 有专人收集 77. 其他【请注明】______ FA9SP"其他垃圾倾倒场所" F1：“倒”指直接倾倒，是指将家里的垃圾扔到了外边的哪里，如将生活垃圾倒入住宅附近的河流中。如果在家里用垃圾袋装垃圾，出门以后，将垃圾袋扔在了马路边的空地上，就选“5”。
	B7 过去一个月，您家是否请了保姆或小时工？ 1. 保姆【提问B701-B705】 3. 小时工【提问B706-B707】 5. 两者都有【提问B701-B707】 78.都没有【跳至C1】 F1（通俗）：（1）“小时工”，指按照小时计费的受雇者，如受访家庭雇的做饭、做清洁的人。“小时工”一般完成工作以后就离开，不住在受访家庭。 （2）“保姆”通常是按月计费的受雇者，和小时工所做的工作略有区别，一般住在受雇家庭。 （3）农村家庭在农忙时，请的短期帮工如帮助收割的帮工也算小时工。 F1（专业）：“小时工”，又叫钟点工，是指在法定劳动年龄内，存在雇佣关系的劳动者，受雇于同一雇主的劳动时间不超过5个小时，劳动报酬以小时作为计算单位的一种非全日工作制用工形式。 B701上个月，您家请了几个保姆？____个 B702上个月发给保姆的工资总额是多少？_____元 F1：“工资总额”指以货币或折合为货…
社会交往	C1 今年春节期间，有几家亲戚拜访您家？ ____家 访员注意 ：不管是否送礼，只要见面，都算“拜访”。 F1：（1）“今年春节”指刚刚过去的那个春节。一般把农历正月初一称为“春节”。“春节期间”通常指腊月至正月期间，如希望精确一些，则指小年（腊月二十三或二十四）至正月十五期间。 （2）“亲戚”指有血缘关系的直系以外的对象，如通常所说的姑、舅、姨。 （3）“拜访”，指亲戚到您家来看望。 （4）如果春节期间回了老家的父母家，有亲戚来看望父母家也算。 C2 今年春节期间，有几家朋友拜访您家？ ____家 访员注意 ：不管是否送礼，只要见面，都算“拜访”。 F1：（1）“今年春节”指刚刚过去的那个春节。一般把农历正月初一称为“春节”。“春节期间”通常指腊月至正月期间，如希望精确一些，则指小年（腊月二十三或二十四）至正月十五期间。 （2）“朋友”指任何意义上的朋友。 （3）约了朋友在饭店聚会不算。
	C3 您家去年大约送出多少份（婚、丧、生日、升学等）礼物/礼金？ ____份 F1：（1）“礼物”指物品，如烟、酒、茶、点心、水果、金银首饰等。 （2）“礼金”指现金、有价证券。压岁钱也算。 【CAPI】如果C3的答案为“0”，则跳至C4。 C301 去年所有赠送出去的礼物/礼金总计折合现金人民币多少钱？ _____元 F1：以赠送当时的市场价格估算。
	C4您的家族是否有族谱/家谱？ 1.是 5. 否 F1（通俗）：（1）“家族”，指同姓、血缘关系紧密的家庭间关系体。 （2）“族谱”指家族成员及其祖先的关系名录。 F1（专业）：（1）家族是按男系血缘关系，以家庭为单位组合而成的群体，即指血缘关系较近经济联系密切但又不同居、不共炊共财的父系组织。 （2）族谱又叫宗谱、家传、房谱、家乘、谱牒、谱系等，是一种记录氏族迁徙、发展的事迹和宗族人物的世系、传记的记录。一部完整的族谱，一般分为：谱名、谱序、凡例、姓氏源流、世系考、世系表、人物传记、宗族祠堂、坟茔、族规族训、恩荣录、像赞、艺文、纂修人名、领谱字号等。
			V1 FV1”家庭主要困难”您家目前面临的主要困难是什么？【可多选】【出示卡片F-9】 1. 经济困难 2. 住房困难 3. 子女教育 4. 赡养照顾老人 5. 家中病人的医疗与照顾 6. 家庭关系紧张 7. 家庭成员失业/待业 77. 其他（请注明）______ 78. 没有任何困难 【data】存储为二分变量：1为选中，0为没选。 【CAPI】 V1=“78.没有任何困难”与其他选项互斥。
	C5 去年，您家是否参与家族祭祖/扫墓等活动？ 1. 是 5. 否 F1：“祭祖/扫墓”是纪念祖先活动的一种。 F1：因各地礼俗不同，祭祖形式也各异，有的到野外瞻拜祖墓，有的到宗祠拜祖，也有在家中将祖先牌位依次摆在正厅，陈列供品，然后祭拜者按长幼的顺序上香跪拜。汉人祭祖，多半做鱼肉碗菜，盛以高碗，颇有钟鸣鼎食之意。在清明节或前后，后人前去垒坟，称为扫墓。	B9FB9"祭祖/扫墓活动"过去一年，您家是否参与家族祭祖/扫墓等活动？ 1.是 5.否	V3 FV3”祭祖扫墓”过去12个月，您家是否参与家族祭祖/扫墓等活动？ 1.是 5.否
	C6上个月，您家与周围邻居是否有以下交往？【可多选】 1. 一起娱乐/聚餐 2. 赠送食物或礼物 3. 提供帮助 4. 看望 5. 聊天 77. 其他【请注明】__________ 78. 以上都没有【跳至C7】 F1：“娱乐”，如一起打麻将、打牌、阅读报刊、收听和收看广播电视等。 “聊天”指纯粹聊天，没有其他活动。只包括见面聊天，上网聊天和电话聊天都不算。 C601上个月，您家与周围邻居“加载C6的选项”大概几次？ 1. 几乎每天 2. 每周两三次 3. 每月两三次 4. 每月一次		V5 FV5”邻里关系”过去12个月，您家与邻里之间的关系如何？ 1.很和睦 2.比较和睦 3.关系一般（如：来往很少但没有矛盾） 4.关系有些紧张 5.关系很紧张
	C7上个月，您家与亲友家是否有以下交往？【可多选】 1. 一起娱乐/聚餐 2. 赠送食物或礼物 3. 提供帮助 4. 看望 5. 聊天 77. 其他【请注明】__________ 78. 以上都没有【跳至D1】 F1：“娱乐”，如一起打麻将、打牌、阅读报刊、收听和收看广播电视等。 “聊天”指纯粹聊天，没有其他活动。只包括见面聊天，上网聊天和电话聊天都不算。 C701 上个月，您家与亲友家“加载C7的选项”大概几次？ 1. 几乎每天 2. 每周两三次 3. 每月两三次 4. 每月一次		V4 FV4”亲戚交往联络”过去12个月，您家与非同住亲戚之间的交往、联络（如聚会、拜访、互通电话）频繁吗？ 1. 经常交往 （每月1次） 2. 偶尔交往（每半年1-3次） 3. 不常交往 （1年1-2次） 4. 没有交往
住房情况			【CAPI】若CFPS2014_interview=0（初访家户），跳至Q2；否则继续提问Q1。 Q1 FQ1”是否同一住房”您家现在住的房子与“【CAPI】加载上一次调查年月”调查时住的是同一个房子吗？ 1. 是 5.否 【CAPI】Q1不允许“不知道”或“拒答”。	【CAPI】若CFPS2014_interview=0，跳至Q2；否则继续提问Q1。 Q1 FQ1“是否同一住房”您家现在住的房子与“【CAPI】CFPS_lastintervtime”调查时住的是同一个房子吗？ 访员注意：如果工作日和周末不在同一处房子居住，请受访者按居住时间长的住所回答。 1. 是 5.否 【CAPI】Q1不允许“不知道”或“拒答”。	Q1 FQ1“是否同一住房”您家现在住的房子与“【CAPI】Feintervt”调查时住的是同一所房子吗？ 访员注意：如果工作日和周末不在同一处房子居住，请受访者回答居住时间长的那一处住房的相关信息。 1. 是 5.否
	D1您家现在居住的房子是【出示卡片，单选】： 1. 完全自有【跳至D101】 2. 和单位共有产权【跳至D110】 3. 租住【跳至D120】 4. 政府免费提供【跳至D2】 5. 单位免费提供【跳至D2】 6. 父母/子女提供【跳至D2】 7. 其他亲友借住【跳至D2】 77. 其他【请注明】_______【跳至D2】 F1：（1）“完全自有”指受访家庭有“房产证、土地证、契税完税证明”三证；对农村受访家庭而言，自己修建的房子，就属于这类。 （2）“和单位共有产权”是指居民出钱购买部分产权，产权单位购买余下部分，如果住户手里没有土地证，就是与单位共有产权，大多数原来属于单位的住房在房改中，都采用了单位持有土地证的形式，即“共有”。	【引语】访员注意：这部分要问财务受访者“【CAPI】加载财务受访者姓名”，不允许完全请别人代答。 Q部分：现有住宅 【引语】下面是关于您现住宅的问题。 Q1 FQ1”您家现住房归谁所有”您家现在住的房子归谁所有？ 1.家庭成员拥有完全产权（跳至Q2） 2.家庭成员拥有部分产权（继续回答Q101） 3.公房（单位提供的房子）（继续回答Q101） 4.廉租房（继续回答Q101） 5.公租房（继续回答Q101） 6.市场上租的商品房（跳至Q102） 7.亲戚、朋友的房子（继续回答Q101） 77. FQ1SP”其他归属，请注明”其他【请注明】______（继续回答Q101） F1：（1）“廉租房”是指政府以租金补贴或实物配租的方式，向符合城镇居民最低生活保障标准且住房困难的家庭提供社会保障性质的住房。廉租房的分配形式以租金补贴为主，实物配租和租金减免为辅。 （2）“公租房”是“公共租赁房”的简…	Q2 FQ2”您家现住房归谁所有”您家现在住的房子归谁所有？ 1.家庭成员拥有完全产权 2.家庭成员拥有部分产权 3.公房（单位提供的房子） 4.廉租房 5.公租房 6.市场上租的商品房 7.亲戚、朋友的房子 77. FQ1SP”其他归属，请注明”其他【请注明】______ F1：(1)“廉租房”是指政府以租金补贴或实物配租的方式，向符合城镇居民最低生活保障标准且住房困难的家庭提供社会保障性质的住房。廉租房的分配形式以租金补贴为主，实物配租和租金减免为辅。 (2)“公租房”是“公共租赁房”的简称，指的是将政府或公共机构所有的房屋，以低于市场价或者承租者承受得起的价格租给住房困难群体。 【CAPI】Q2=1或2，继续提问Q3；否则跳至Q8前的CAPI。	Q2 FQ2”您家现住房归谁所有”您家现在住的房子归谁所有？ 1.家庭成员拥有完全产权 2.家庭成员拥有部分产权 3.公房（单位提供的房子） 4.廉租房 5.公租房 6.市场上租的商品房 7.亲戚、朋友的房子 77. FQ1SP”其他归属，请注明”其他【请注明】______ F1：(1)“廉租房”是指政府以租金补贴或实物配租的方式，向符合城镇居民最低生活保障标准且住房困难的家庭提供社会保障性质的住房。廉租房的分配形式以租金补贴为主，实物配租和租金减免为辅。 (2)“公租房”是“公共租赁房”的简称，指的是将政府或公共机构所有的房屋，以低于市场价或者承租者承受得起的价格租给住房困难群体。 【CAPI】Q2=1或2，继续提问Q3；否则跳至Q8前的CAPI。	Q2 FQ2“您家现住房归谁所有”您家现在住的房子归谁所有？ 1.家庭成员拥有完全产权 2.家庭成员拥有部分产权 3.公房（单位提供的房子） 4.廉租房 5.公租房 6.市场上租的商品房 7.亲戚、朋友的房子 77.其他【请注明】______ FQ2SP“其他归属，请注明” F1：(1)“廉租房”是指政府以租金补贴或实物配租的方式，向符合城镇居民最低生活保障标准且住房困难的家庭提供社会保障性质的住房。廉租房的分配形式以租金补贴为主，实物配租和租金减免为辅。 (2)“公租房”是“公共租赁房”的简称，指的是将政府或公共机构所有的房屋，以低于市场价或者承租者承受得起的价格租给住房困难群体。 【CAPI】Q2=1或2，继续提问Q3；否则，跳至Q4。
	D101登记的所有者是谁？家庭成员姓名【选单】：1. ___2. ___3. ____ 访员注意 ：有多个登记所有者时，按产权证上的名字顺序进行录入。	Q3 FQ3”房产证上的家人名字”您家现在居住的这所房子的房产证上有哪些家庭成员的名字？ 访员注意：访员填答时需要按照房产证上名字的顺序进行输入。 【CAPI】列出所有家庭成员的名单。	Q3 FQ3”房产证上的家人名字” 您家现在居住的这所房子的房产证（或土地证）上有哪些家庭成员的名字，请您按照房产证（土地证）上的顺序依次提供他们的姓名？【可多选】 访员注意：需要按照房产证上名字的顺序进行输入。 【CAPI】加载FML2014成员名单。+ 79. 没有房产证 【CAPI】选项79与其他选项互斥。	Q3 FQ3“房产证上的家人名字” 您家现在居住的这所房子的房产证（或土地证）上有哪些家庭成员的名字，请您按照房产证（土地证）上的顺序依次提供他们的姓名？【可多选】 访员注意：需要按照房产证上名字的顺序进行输入。 【CAPI】加载FML2016成员名单+ 79. 没有房产证 【CAPI】选项79与其他选项互斥。 【data】存储所选人员的PID。	Q3 FQ3“房产证上的家人名字” 您家现在居住的这处住房的房产证（或土地证）上有哪些家庭成员的名字，请您按照房产证（土地证）上的顺序依次提供他们的姓名？【可多选】 访员注意：需要按照房产证上名字的顺序进行输入。 【CAPI】加载FML成员名单+ 79. 没有房产证 【CAPI】选项79与其他选项互斥。 【data】存储所选人员的PID。
	D102是自己建造的，还是购买的？ 1. 自己建造的【跳至D103】 5. 购买的【跳至D105】 D103哪年建造的？____年 D104当时造价（含装修费）是：____万元 【CAPI】回答完D104跳至D2。 D105哪年购买的？____年 D106当时总价是：____万元 D107是否原为单位住房？ 1. 是 5. 否 【CAPI】回答完D107跳至D2。 D110登记的所有者是谁？______ 【CAPI】加载T2表中所有成员下拉菜单。 D111哪年购买的？______年 D112当时总价是：______万元 【CAPI】回答完D112跳至D2		Q4 FQ4”房屋购买建造年份（年）”您家现在居住的这所房子是哪一年买的或建的？______1910…2014年 【CAPI】Soft Check：CFPS2014_interview=1 & Q1=1且Q4<=2012。“请您确认您目前所居住的房屋和上次调查时是同一套房屋。 Q5 FQ5”房屋购建成本（万元）”您家购房的买入价或建房时的建筑成本是多少万元?_______0.01..10,000万元 访员注意：以万元为计量单位，保留两位小数。	Q4 FQ4“房屋购买建造年份（年）”您家现在居住的这所房子是哪一年买的或建的？______1910…当前调查年年 【CAPI】Soft Check：CFPS2014_interview=1 & Q1=1且Q4<=2014。“请您确认您目前所居住的房屋和上次调查时是同一套房屋。 Q5 FQ5“房屋购建成本（万元）”您家购房的买入价或建房时的建筑成本是多少万元?_______0.01..10,000万元 访员注意：以万元为计量单位，保留两位小数。	Q4 FQ4“房屋购买建造年份（年）”您家现在居住的这处房子是哪一年买的或建的？______1910…当前调查年 Q5 FQ5“房屋购建成本（万元）”您家这处住房的购买价格或建房时的建筑成本是多少万元?_______0.01..10,000万元 访员注意：以万元为计量单位，保留两位小数。
	D120您向谁租的房子？ 1. 政府 2. 房产公司 3. 单位 4. 亲友 5. 私人 6. 房管所 77.其他【请注明】____
	D2 您家现在居住房子的建筑面积：_______平方米 F1：“建筑面积”是指供人居住使用的房屋建筑面积。住宅建筑面积测算方式因楼层、结构等的不同而不同，以房产证、租房合同为准。自建房屋可做简单的丈量，住宅建筑面积＝占地的长×宽×楼层数，计量单位为平方米。	Q701 FQ701”现住房的面积(m2）”您家现在住房的建筑面积是多大？ _____1..10,000平方米。 F1：“建筑面积”是指供人居住使用的房屋建筑面积。住宅建筑面积测算方式因楼层、结构等的不同而不同，以房产证、租房合同为准。自建房屋可做简单的丈量，住宅建筑面积＝占地的长×宽×楼层数，计量单位为平方米。 【CAPI】 #01 Soft Check:>=30。“建筑面积不足三十平米吗？” #02 Soft Check：<=500。“建筑面积超过五百平米吗？”	【CAPI】若Q1=1且CFPS2012_Q701=1，提问Q8，否则直接提问Q801。 Q8 FQ8”住房面积是否变化”从“【CAPI】加载上一次调查年月”至今，您家现住房的住房面积有没有发生改变？ 1. 没变化（跳至R部分） 3. 变大 5.变小 【CAPI】Q8=“不知道”或拒绝回答跳至R部分。 Q801 FQ801”现住房面积（平方米）”您家现住房的建筑面积是多少平方米？_____1.0 .. 10,000.0平方米。 F1：“建筑面积”是指供人居住使用的房屋建筑面积。住宅建筑面积测算方式因楼层、结构等的不同而不同，以房产证、租房合同为准。自建房屋可做简单的丈量，住宅建筑面积＝占地的长×宽×楼层数，计量单位为平方米。 【CAPI】 #1 Soft Check：>=30。“建筑面积不足三十平米吗？” #2 Soft Check：<=500。“建筑面积超过五百平米吗？”	【CAPI】若Q1=1，继续回答Q8，否则，跳至Q801。 Q8 FQ8“住房面积是否变化”从“【CAPI】CFPS_lastintervtime”至今，您家现住房的住房面积有没有发生改变？ 1. 没变化 3. 变大 5.变小 【CAPI】Q8=3或5，继续回答Q801；否则，跳至R部分。 Q801 FQ801“现住房面积（平方米）”您家现住房的建筑面积是多少平方米？_____1.0 .. 10,000.0平方米。 F1：“建筑面积”是指供人居住使用的房屋建筑面积。住宅建筑面积测算方式因楼层、结构等的不同而不同，以房产证、租房合同为准。自建房屋可做简单的丈量，住宅建筑面积＝占地的长×宽×楼层数，计量单位为平方米。 【CAPI】 #1 Soft Check：Q801>=30。“建筑面积不足三十平米吗？” #2 Soft Check：Q801<=500。“建筑面积超过五百平米吗？”	【CAPI】若Q1=1，继续回答Q8，否则，跳至Q801。 Q8 FQ8“住房面积是否变化”从“【CAPI】CFPS_lastintervtime”至今，您家现住房的住房面积有没有发生改变？ 1. 没变化 3. 变大 5.变小 【CAPI】Q8=3或5，继续回答Q801；否则，跳至R部分。 Q801 FQ801“现住房面积（平方米）”您家现住房的建筑面积是多少平方米？_____1.0 .. 10,000.0平方米。 F1：“建筑面积”是指供人居住使用的房屋建筑面积。住宅建筑面积测算方式因楼层、结构等的不同而不同，以房产证、租房合同为准。自建房屋可做简单的丈量，住宅建筑面积＝占地的长×宽×楼层数，计量单位为平方米。 【CAPI】 #1 Soft Check：Q801>=30。“建筑面积不足三十平米吗？” #2 Soft Check：Q801<=500。“建筑面积超过五百平米吗？”
	D3 您家是哪年迁入现在住房的？______年 F1：“迁入”就是正式入住。	Q6 FQ6”何时获住房产权”您家什么时候获得现在住的这所房子的产权？_________ 1900..2012年 访员注意:用4位数表示年。
	D4 上个月，您家现居住房子的市值约为_______万元 F1：“市值”指按照当前价格出售可获得的总价值。	Q4您家现在居住的这所房子当前的市场总价是多少？____FQ4A”房子当前市价（万）”万____FQ4B”房子当前市价（千）”千____FQ4C”房子当前市价（百）”百____FQ4D”房子当前市价（十）”十____FQ4E”房子当前市价（元）”元 【data】计算生成房屋价格houseprice1。 【CAPI】 #02 如果houseprice1>=1,000,000或<=1,000，继续回答Q4CKP；否则跳至Q5。 #03 如果Q4选择“不知道”或“拒答”继续回答Q401；否则跳至Q5。 Q4CKPFQ4CKP“房子当前市价检验点“您家现在居住的这所房子当前市场总价确定是“【CAPI】加载Q4A-E答案”吗？ 1.是（跳至Q5） 5.否（返回到Q4） Q401FQ4P”房子当前市价（千元/m2）”您家现在居住的这所房子当前的市场单位价格是每平米多少钱？________0.01..…	Q6 FQ6”房子当前市价（万）”您估计您家现在居住的这所房子当前的市场总价是多少万元？____0.01..10,000万 【CAPI】 #1 如果Q6>=100或<=0.1，继续回答Q6CKP；否则跳至Q8前CAPI。 #2 如果Q6选择“不知道”或“拒答”继续回答Q6UB；否则跳至Q8前CAPI。 Q6CKP FQ6CKP“房子当前市价检验点“您家现在居住的这所房子当前市场总价确定是“【CAPI】加载Q6”万元吗？ 1.是（跳至Q8前CAPI） 5.否（返回到Q6） 【CAPI】Q6CKP不允许“不知道”或“拒答”。 Q6UB FQ6TUB”房子当前市价区间（万元）”您家现在居住的这所房子当前的市场总价是否高于/低于（2.5/5/10/25/50）万元？ 【CAPI】采用Unfolding的方式提问，以10万元为起点。起点及以上数额题干中加载“高于”，否则，题干中加载“低于”。 【d…	Q6 FQ6“房子当前市价（万元）”您估计您家现在居住的这所房子当前的市场总价是多少万元？____0.01..10,000万元 F1：房屋当前市场总价指的是房屋及其所在的宅基地（仅针对农村）转让所能够获得的收益。 【CAPI】 #1 如果Q6>=100或<=0.1，继续回答Q6CKP；否则跳至Q8前CAPI。 #2 如果Q6选择“不知道”或“拒答”继续回答Q6UB；否则跳至Q8前CAPI。 Q6CKP FQ6CKP“房子当前市价检验点“您家现在居住的这所房子当前市场总价确定是“【CAPI】加载Q6”万元吗？ 1.是（跳至Q8前CAPI） 5.否（返回到Q6） 【CAPI】Q6CKP不允许“不知道”或“拒答”。 Q6UB FQ6TUB”房子当前市价区间（万元）”您家现在居住的这所房子当前的市场总价是否高于/低于（2.5/5/10/25/50）万元？ 【CAPI】采用Unfolding的方式…	Q6 FQ6“房子当前市价（万元）”您估计您家现在居住的这处房子当前的市场总价是多少万元？____0.01..10,000万元 F1：房屋当前市场总价指的是房屋及其所在的宅基地（仅针对农村）转让所能够获得的收益。 【CAPI】若Q6选择“不知道”或拒绝回答，跳至Q6UB；否则，继续回答Q6CKP Q6CKP FQ6CKP“房子当前市价检验点“您家现在居住的这处房子当前市场总价确定是“【CAPI】加载Q6（转化为汉字）”万元吗？ 1.是 5.否 【CAPI】该题不允许“不知道”或拒绝回答。 【CAPI】Q6CKP=1，跳至R部分；否则，返回Q6。 Q6UB FQ6UB”房子当前市价区间（万元）”您家现在居住的这处房子当前的市场总价是否高于/低于（2.5/5/10/25/50）万元？ 【CAPI】采用Unfolding的方式提问，以10万元为起点。起点及以上数额题干中加载“高于”，否则，题干…
	D5上个月，如果将您家现居住房子租出去，租金约为每月_______元 访员注意 ：（1）询问整套出租的价格。 （2）询问这套房子上个月能租多少钱，不是问现在所租房子的实际租金。 E4您家去年是否出租过房屋？ 1. 是 5. 否【跳至E5】 F1：“出租房租”是把房屋租给他人使用，并收取租金。 E401 去年全年，您家出租房屋的租金总收入为 _______元 访员注意 ：此处填写去年全年的实际的出租收入。如果该房屋去年只出租了3个月，则此处填写3个月的总金额。	Q2 FQ2”您家有无房屋正在出租”您家现在住的房屋有部分正在出租的吗？ 1.有（继续回答Q201） 5.没有（跳至Q202） F1：“出租”是把房屋（或土地等）租给他人使用，并收取租金。 Q201FQ201M”出租房的房租”您家平均每月收多少钱房租？______1..100,000元/月 访员注意:如果按年支付房租，请折合成月。 【CAPI】 #01 Soft Check: >=100 and<=10,000。“每月房租不足一百吗？”“每月房租超过一万吗？” #02 若Q2=1，跳至Q3之前的CAPI；否则继续回答Q202。 Q202FQ202M”市价房租（元/月）”如果您在市场出租现在居住的房子，您估计每月房租会是多少？___1..50,000元/月 【CAPI】 #01 SoftCheck: >=100 and<=10,000。“每月房租不足一百吗？”“每月房租超过一万吗？” #0…	R5 FR5”是否有住房出租”过去12个月，您家正在住的或其他房产中是否有部分用来有偿出租？ 1. 是 5.否 【CAPI】R5=1继续回答R501；否则跳至R6。 R501 FR5”房租总收入（元）”过去12个月，您家出租房屋的租金总收入为多少元？_______1..1000,000元 【CAPI】Soft Check：<=100,000。“您家出租房屋的租金超过10万吗？”	R5 FR5“是否有住房出租”过去12个月，您家正在住的或其他房产中是否有部分用来有偿出租？ 1. 是 5.否 【CAPI】R5=1继续回答R501；否则跳至R6。 R501 FR501“房租总收入（元）”过去12个月，您家出租房屋的租金总收入为多少元？_______1..1000,000元 【CAPI】Soft Check：R501<=100,000。“您家出租房屋的租金超过10万吗？”	R5 FR5“是否有住房出租”过去12个月，您家拥有的房产中是否有部分用来有偿出租？ 1. 是 5.否 【CAPI】R5=1继续回答R501；否则跳至R6。 R501 FR501“房租总收入（元/年）”过去12个月，您家出租房屋的租金总收入为多少元？_______1..1000,000元/年 【CAPI】Soft Check：R501<=100,000。“过去12个月，您家出租房屋的租金超过10万吗？”
	D6 您家现居住房屋的类型是什么？【出示卡片】 1. 单元房 2. 平房【跳至D7】 3. 四合院【跳至D7】 4. 别墅【跳至D7】5. 联排别墅【跳至D7】 6. 小楼房【跳至D7】 77. 其他【请注明】______【跳至D7】 F1：（1）“单元房”指单元楼房里的一个或多个住宅单元。 （2）平房指茅草房、砖瓦房、土坯房等。 （3）四合院为“口”字形结构的平房，如果结构为“口”字形，其中有一边或以上为二层或以上，则算做“小楼房”。 （4）别墅，专指城市居民在别墅区购买或自建的一层或多层独栋住宅。 （5）联排别墅，指区别于单元房和别墅的、具有独立的进门结构、楼层在1-4层之间的、与邻居的住宅在建筑上为一个整体的住宅。 （6）小楼房主要指自建或购买的2-7层供自家居住的楼房。 D601 您家居住单元房一共有几层？______层 访员注意 ：地下室不计算在层数之内。 D602 您家住在第…	B5FB5"住房类型"您家现居住房屋的类型是什么？【出示卡片】 1. 单元房 2. 平房 3. 四合院 4. 别墅 5. 联排别墅 6. 小楼房 77. 其他【请注明】______
	D7您家在别处还有其他拥有产权的住房吗？ 1. 有【继续提问】 5. 没有【跳至D8】 F1：“别处”是指现住房之外的地方，该住房的产权属于受访家庭成员的。目前属于单位，但若干年后属于个人产权的房子也算。 D701请问除现在居住的住房外，您家还有几套住房？______套 D702其他几处住房的建筑总面积共计： _________平方米 F1：“建筑面积”是指供人居住使用的房屋建筑面积。住宅建筑面积测算方式因楼层、结构等的不同而不同，以房产证、租房合同为准。自建房屋可做简单的丈量，住宅建筑面积＝占地的长×宽×楼层数，计量单位为平方米。 D703 其他几处住房现在的总市值约为：_________万元 F1：“市值”是指按照当前价格出售可获得的总价值。	R1 FR1”除现住房是否还有房产”除了您家现在的住房以外，您或其他家庭成员是否拥有其他房产？ 1.是(继续回答R101) 5.否（跳至S部分） F1：“拥有”如果是该房产的房主，则认为是拥有该房产。 R101 FR101”除现住房还有几处房产”您或其他家庭成员还有几处其他的房产？ ____________1..10处 【CAPI】 #01 Soft Check: <=3。“拥有的房产超过3处吗？” #02 如果R101>1,则出现引语；否则跳至R2。 【引语】访员注意：请与受访者画图确认其他房产与所在房屋的位置关系，采用由近到远的顺序提问。 【CAPI】 #01 对所有家庭成员拥有的其他的每处房产，询问R2—R8。 #02 如果R101=1，题干中直接加载“您家的”；否则以此加载“离您家最近的”“离您家第2近”，以此类推。 【data】存储房屋顺序号：1..N。 R2 “离您家最近”/…	R1 FR1”除现住房是否还有房产” 除了您家现在的住房以外，您或其他家庭成员是否拥有其他房产？ 1.是（继续回答R101） 5.否（跳至R5 ） F1：“拥有”如果是该房产的房主，则认为是拥有该房产。 【CAPI】R1=“不知道”或拒绝回答跳至R5。 R101 FR101”除现住房还有几处房产（处）”除了您家现在的住房以外，您或其他家庭成员还有几处其他的房产？___1..10处 【CAPI】 #01 Soft Check：<=4。“您或其他家庭成员拥有的房产超过4处吗？” #02 R101不允许“不知道”或拒绝回答。 R2 FR2”其他房产市价（万元）”除了您家现在的住房外，您家所有其他房产当前市场总价加起来是多少万元？____0.01..20,000.00万元 访员注意：以万元为计量单位，保留两位小数。 【CAPI】若R2=“不知道”或者拒绝回答，提问R2UB，否则跳至R5。 R2U…	R1 FR1“除现住房是否还有房产”除了您家现在的住房以外，您或其他家庭成员是否拥有其他房产？ 1.是 5.否 F1：“拥有”如果是该房产的房主，则认为是拥有该房产。 【CAPI】R1=1，继续回答R101；否则，跳至R5。 R101 FR101“除现住房还有几处房产（处）”除了您家现在的住房以外，您或其他家庭成员还有几处其他的房产？___1..10处 【CAPI】 #01 Soft Check：R101<=4。“您或其他家庭成员拥有的房产超过4处吗？” #02 R101不允许“不知道”或拒绝回答。 R2 FR2“其他房产市价（万元）”除了您家现在的住房外，您家所有其他房产当前市场总价加起来是多少万元？____0.01..20,000.00万元 访员注意：以万元为计量单位，保留两位小数。 【CAPI】若R2=“不知道”或者拒绝回答，提问R2UB，否则跳至R5。 R2UB FR2TUB“其…	R1 FR1“除现住房是否还有房产”除了以上提到的这套住房外，您或您家的其他成员是否拥有其他房产？ 1.是 5.否 F1：“拥有”如果是该房产的房主，则认为是拥有该房产。 【CAPI】R1=1，继续回答R101；否则，跳至R5。 R101 FR101“其他房产数（处）”您或其他家庭成员还有几处其他房产？___1..10处 【CAPI】 #01 Soft Check：R101<=4。“您或其他家庭成员拥有的房产超过4处吗？” #02 该题不允许“不知道”或拒绝回答。 R2 FR2“其他房产市价（万元）”除了您家现在的住房外，您家所有其他房产当前市场总价加起来是多少万元？____0.01..200,000.00万元 访员注意：以万元为计量单位，保留两位小数。 【CAPI】若R2=“不知道”或拒绝回答，跳至R2UB，否则继续回答R2CKP。 R2CKP FR2CKP“其他房产当前市价检验点“除…
	D8您家是否存在下列住房困难情况？【出示卡片，最多选三项】 1. 12岁以上的子女与父母同住一室 2. 老少三代同住一室 3. 12岁以上的异性子女同住一室 4. 有的床晚上架起白天拆掉 5. 客厅里也架起了睡觉的床 77. 其他困难情况【请注明】____78. 没有上述困难情况	B6FB6"住房困难"您家是否存在下列住房困难情况？【出示卡片，最多选三项】 1. 12岁以上的子女与父母同住一室 2. 老少三代同住一室 3. 12岁以上的异性子女同住一室 4. 有的床晚上架起白天拆掉 5. 客厅里也架起了睡觉的床 77. 其他困难情况【请注明】____78. 没有上述困难情况	A7 FA7"住房困难"您家目前存在下列哪些住房困难情况？【出示卡片F-1】【限选三项】 1. 12岁以上的子女与父母同住一室 2. 老少三代同住一室 3. 12岁以上的异性子女同住一室 4. 有的床晚上架起白天拆掉 5. 客厅里也架起了睡觉的床 77. 其他困难情况【请注明】____ FA7SP"其他住房困难" 78. 没有上述困难情况 访员注意：“目前”是指平时的情况，而因春节或长假有亲友短期探访造成的家庭居住拥挤不算。 【CAPI】 选项“78. 没有上述困难情况” 与其他选项互斥。
	E8您家是否经历过拆迁？ 1. 是【继续提问E801】 5. 否【跳至E9】 F1：“拆迁”是指根据城镇规划进行开发建设的单位，经过规定的管理机关批准，拆除公民、法人或者其他组织所有的房屋，并按照公开市场价值对该公民、法人或者其他组织进行补偿、安置的行为。 E801您家是哪年拆迁的？ ________年 E802 您家获得拆迁补偿金总额为 _______元	Q801 FQ801”是否有拆迁计划”未来一年，您所在的村居是否有拆迁的计划？ 1.是 3.否 5.有可能 Q802FQ802”是否有搬迁计划”未来一年，您家是否有全家搬迁的计划？ 1.是 3.否 5.有可能 【CAPI】如果Q802=1，则跳出【CAPI】“您确认是全家搬迁吗？”	R6 FR6”是否经历住房拆迁”过去12个月，您家是否经历过住房拆迁？ 1. 是 5. 否 【CAPI】R6=1继续回答R601；否则跳至S部分。 R601 FR601”住房拆迁补偿款总额（万元）”过去12个月，您家收到的住房拆迁补偿（包括现金和房产等）共有有多少万元？________0..1,000.00万元 访员注意：以万元为计量单位，保留两位小数。 【CAPI】Soft Check：<=30。“过去12个月，您家收到的住房拆迁款超过三十万吗？”	R6 FR6“是否经历住房拆迁”过去12个月，您家是否经历过住房拆迁？ 1. 是 5. 否 【CAPI】R6=1继续回答R601；否则跳至S部分。 R601 FR601“住房拆迁补偿款总额（万元）”过去12个月，您家收到的住房拆迁补偿（包括现金和房产等）共有多少万元？________0..1,000.00万元 访员注意：以万元为计量单位，保留两位小数。 【CAPI】Soft Check：R601<=30。“过去12个月，您家收到的住房拆迁款超过三十万吗？”	R6 FR6“是否经历住房拆迁”过去12个月，您家是否经历过住房拆迁？ 1. 是 5. 否 【CAPI】R6=1继续回答R601；否则跳至T3。 R601 FR601“住房拆迁补偿款总额（万元）”过去12个月，您家收到的住房拆迁补偿，包括现金及补偿的房产，共值多少万元？________0..1,000.00万元 访员注意：以万元为计量单位，保留两位小数。 【CAPI】Soft Check：R601<=30。“过去12个月，您家收到的住房拆迁款超过三十万吗？” 【CAPI】若Q2=3至77且R1=5，跳至S部分；否则继续提问T3。
家庭收入		RESP1 FRESP1”最熟悉家庭财务的成员”过去一年，您家哪位家庭成员最熟悉并且可以回答家庭财务的部分问题？ 访员注意：以下问题由最熟悉家庭财务的受访者回答。 【CAPI】加载2012_T1家庭成员名单。 【data】存储家庭成员完整id。	RESP1 RESP1"财务回答人"您家哪位家庭成员最熟悉并且可以回答过去12个月家庭财务部分的问题？ 访员注意：以下问题由最熟悉家庭财务的受访者回答。 【CAPI】加载FML2014家庭成员名单。 【CAPI】RESP1不允许“不知道”或“拒答”。 【data】存储家庭成员完整id。	RESP1 RESP1"财务回答人"您家哪位家庭成员最熟悉并且可以回答过去12个月家庭财务部分的问题？ 访员注意：以下问题由最熟悉家庭财务的受访者回答。 【CAPI】加载FML2016家庭成员名单。 【CAPI】RESP1不允许“不知道”或“拒答”。 【data】存储家庭成员完整id。	RESP1 RESP1"财务回答人"您家哪位成员最熟悉过去12个月家庭收入及支出情况？ 访员注意：以下问题由最熟悉家庭财务的受访者回答。
务工、经营、租金与补贴	E1过去一年，您家是否有人外出工作？ 1. 有 3. 无【跳至E2】 5. 去年尚未成家【跳至E2】 F1：（1）“外出”指不在自己户口和/或家庭常住地工作，农村通常指县/县级市以外，城市通常指本市以外。 （2）“外出工作”指非永久性离开家庭所在县（市）的就业，如农村人口外出打工。 【CAPI】如果E1选择“1”则进入【外出工作模块】，否则跳至E2。		O1 FO1”作农活或外出打工”过去12个月，您家是否有人帮其他农户做农活（如帮人种田、养牲口等）或外出打工（如去城市打工）挣钱？ 1. 是 5. 否（跳至O5_2） 【CAPI】O1不允许“不知道”或“拒答”。 O2 FO2”作农活或外出打工名单”过去12个月，您家哪些人帮其他农户做农活或外出打工挣钱？【可多选】 【CAPI】 #1 加载FML2014家庭成员名单+“76.所有家庭成员”； #2 选项“76”与其他选项互斥。 【data】存储家庭成员完整id。	O1 FO1“作农活或外出打工”过去12个月，您家是否有人帮其他农户做农活（如帮人种田、养牲口等）或外出打工（如去城市打工）挣钱？ 1.是（跳至O2） 5. 否（跳至O5_2） 【CAPI】O1不允许“不知道”或“拒答”。 O2 FO2”作农活或外出打工名单”过去12个月，您家哪些人帮其他农户做农活或外出打工挣钱？【可多选】 【CAPI】 #1 加载FML2016家庭成员名单+“76.所有家庭成员”； #2 选项“76”与其他选项互斥。 【data】存储家庭成员完整id。	O1 FO1“作农活”过去12个月，您家是否有人帮其他农户做农活（如帮人种田、养牲口等）挣钱？ 1.是 5. 否 【CAPI】该题不允许“不知道”或拒绝回答。 【CAPI】O1=1继续回答O201；否则，跳至O101。 O201 FO201”作农活名单”过去12个月，您家哪些人帮其他农户做农活挣钱？【可多选】 【CAPI】 #1 加载FML家庭成员名单+“78.所有家庭成员”； #2 选项“78”与其他选项互斥。 【data】存储所选家庭成员完整pid。
农业生产	访员注意 ：农业生产是广义农业的概念，包括农、林、牧、副、渔、种植业、养殖业、 水利业。此部分包括职业类型为5000的所有职业。 K1去年，您家从事农业生产吗？ 1. 是 5. 否【跳至Z1】 F1：“农业生产”指广义农业，包括农、林、牧、副、渔业、种植业与养殖业。	V1+A56:A59？【限选三项】【出示卡片】 1. 采矿业 2. 制造业 3. 电力、燃气及水的生产和供应业 4. 建筑业 5. 交通运输、仓储和邮政业 6. 信息传输、计算机服务和软件业 7. 批发和零售业 8.住宿和餐饮业 9. 金融业 10. 房地产业 11. 租赁和商务服务业 12. 科学研究、技术服务和地质勘查业 13. 水利、环境和公共设施管理业 14. 居民服务和其他服务业 15. 教育 16. 卫生、社会保障和社会福利业 17. 文化、体育和娱乐业 18. 公共管理和社会组织 19. 国际组织	L1FL1”您家农业活动的管账人”过去一年，您家谁管跟农业生产活动相关的帐？【单选】 访员注意：选择最主要的管账人。 F1：“生产活动”是指种地、管理果树、采集农林产品、养鱼、打渔、养牲畜以及去市场销售农产品等。 【CAPI】加载2012_T1家庭成员名单。 【data】存储家庭成员完整id。 L1 FL1 “从事种植业林业名单”不包括受雇于其他人而从事的农业生产工作，过去12个月，您家哪些家庭成员从事了自家农业方面的工作？【可多选】 【CAPI】 #1加载FML2014家庭成员名单+“76.所有家庭成员”； #2选项“76”与其他选项互斥。 【data】存储家庭成员完整id。 L2 FL2”您家农业活动的管账人”过去12个月，您家谁管跟自家农业生产活动相关的帐？【单选】 访员注意：选择最主要的管账人，如果自家农业生产不记账，则记录最熟悉自家农业生产活动的知情人。 F1：“生产活动”是指…	K1L FK1L“是否从事农业工作”过去12个月，您自家是否从事农、林、牧、副、渔（简称农业）方面的工作，包括种地、管理果树、采集农林产品、养鱼、打渔、养牲畜等？ 1.有（继续回答L1） 5.没有（跳至M部分） F1：“农业”是指广义的农业，是指以土地资源为生产对象、通过培育动植物来生产食品、以及为工业提供原料的产业。包括种植业（即狭义的“农业”）、林业、畜牧业、渔业、副业五种产业形式。 【CAPI】K1L不允许“不知道”或“拒答”。 L1 FL1 “从事自家农业名单”不包括受雇于其他人而从事的农业生产工作，过去12个月，您家哪些家庭成员从事了自家农业方面的工作？【可多选】 【CAPI】 #1加载FML2016家庭成员名单+“76.所有家庭成员”； #2选项“76”与其他选项互斥。 【data】存储家庭成员完整id。 L2 FL2“您家农业活动的管账人”过去12个月，您家谁管跟自家农业生…	K1L FK1L“是否从事农业工作”过去12个月，您当前居住的家庭是否开展农、林、牧、副、渔（简称农业）方面的生产活动，包括种地、管理果树、采集农林产品、养鱼、打渔、养牲畜等？ 1.有（继续回答L1） 5.没有（跳至O部分） F1：“农业”是指广义的农业，即以土地资源为生产对象、通过培育动植物来生产食品、以及为工业提供原料的产业。包括种植业（即狭义的“农业”）、林业、畜牧业、渔业、副业五种产业形式。 【CAPI】该题不允许“不知道”或拒绝回答。 L1 FL1 “从事自家农业名单”不包括受雇于其他人而从事的农业生产工作，过去12个月，您家哪些家庭成员参与了自家农业方面的生产活动？【可多选】 【CAPI】加载FML家庭成员名单+“78.所有家庭成员”； 【CAPI】选项“78”与其他选项互斥。 L2 FL2“农业活动的管账人”过去12个月，您家谁管自家农业生产活动相关的帐？ 访员注意：选择最…
		【引语】访员注意：请念出以下这段话：“下面，我们将问一些有关您家农业收入与支出的问题，请“【CAPI】加载L1所选人员名单”回答这部分的问题。” RESP2 FRESP2 “农业收入与支出应答者” 访员注意：记录实际回答农业收入及支出问题的受访者。 1.农业管账人“【CAPI】加载L1所选人员名单” 5.最熟悉家庭财务的受访者“【CAPI】加载RESP1所选人员名单” 【CAPI】RESP2不允许“拒绝”或“不知道”。 【data】存储家庭成员完整id。	【引语】访员注意：请念出以下这段话：“下面，我们将问一些有关您家农业收入与支出的问题，请“【CAPI】加载L2所选人员名单”回答这部分的问题。” RESP2 RESP2"农业收支实际回答人"访员注意：记录实际回答农业收入及支出问题的受访者。 1.农业管账人“【CAPI】加载L2所选人员名单” 5.最熟悉家庭财务的受访者“【CAPI】加载RESP1所选人员名单” 77. 其他人_________ RESP2SP "农业收支其他回答人" “【CAPI】加载FML2014家庭成员名单-L2所选人员名单-RESP1所选人员名单” 【CAPI】RESP2不允许“不知道”或“拒答”。 【data】存储家庭成员完整id。	【引语L1】访员注意：请念出以下这段话：“下面，我们将问一些有关您家农业收入与支出的问题，您是否方便请“【CAPI】加载L2所选人员名单”回答这部分的问题。” 1.方便（以下问题请管账人回答） 5.不方便（由当前受访者继续回答） RESP2 RESP2"农业收支实际回答人"访员注意：请记录实际回答农业收入及支出问题的受访者。 1.农业管账人“【CAPI】加载L2所选人员名单” 5.最熟悉家庭财务的受访者“【CAPI】加载RESP1所选人员名单” 77. 其他人_________ RESP2SP "农业收支其他回答人"“【CAPI】加载FML2016家庭成员名单-L2所选人员名单-RESP1所选人员名单” 【CAPI】 #1 RESP2不允许“不知道”或“拒答”。 #2 当L2所选人员为RESP1时，不显示选项5。 【data】存储家庭成员完整id。	RESP2 RESP2"农业收支实际回答人"访员注意：请记录实际回答农业收入及支出问题的受访者。 1.农业管账人“【CAPI】加载L2所选人员名单” 5.最熟悉家庭财务的受访者“【CAPI】加载RESP1所选人员名单” 77. 其他人_________ RESP2SP "农业收支其他回答人"“【CAPI】加载FML家庭成员名单-L2所选人员名单-RESP1所选人员名单” 【CAPI】 #1 该题不允许“不知道”或拒绝回答。 #2 当L2所选人员为RESP1时，不显示选项5。 【data】存储所选成员完整pid。
		【引语】访员注意：请念出以下这段话：“下面，我们将问一些有关您家从事种植业与林业方面的问题。我们这里种植业是指栽培各种农作物以取得粮食、饲料、副产品等的生产活动，林业是指培育、采伐、保护林木并获取林木产品、林副产品的生产活动。我们询问的是您自家从事的种植业和林业，不包括您或您家人受雇于其他农户所从事的该类工作。” L2FL2”是否从事种植业林业”过去一年，您家是否从事了种植业或林业方面的工作？ 访员注意：此处仅限于自家的种植业或林业工作，不包括受雇于其他人而从事的种植业或林业工作。 1.是（继续回答L201） 5.否（跳至L5） F1：（1）“种植业”，即狭义的农业，是指种植水稻、小麦、蔬菜、瓜果等粮食作物、经济作物、饲料作物和绿肥。 （2）“林业”是指通过培育和采伐林木来生产林木产品、林副产品、林区农产品、苗木花卉、木制品、木工艺品、竹藤制品、森林食品、林化工产品等与森林资源相关的产品…	【引语】访员注意：请念出以下这段话：“下面，我们将问一些有关您自家从事的农业生产方面的问题。包括您家种植的作物、林产品、养殖的家禽、牲畜、水产品以及以这些农产品为原料生产的副产品（如鸡蛋、牛奶、羊毛、林副产品等）。我们询问的是您自家从事的农业生产活动，不包括您或您家人受雇于其他农户所从事的该类工作。” L3 FL3”是否从事种植业林业”不包括受雇于其他人而从事的种植业或林业方面的工作，过去12个月，您自家是否从事了种植业或林业方面的工作？ 1.是（继续回答L4） 5.否（跳至L6） F1：(1)“种植业”即狭义的农业，是指种植水稻、小麦、蔬菜、瓜果等粮食作物、经济作物、饲料作物和绿肥。 (2)“林业”是指生产林木产品、林副产品、林区农产品、苗木花卉、木制品、木工艺品、竹藤制品、森林食品、林化工产品等与森林资源相关的产品。 【CAPI】L3不允许“不知道”或“拒答”。	【引语L2】访员注意：请念出以下这段话：“下面，我们将问一些有关您自家从事的农业生产方面的问题（包括您家种植的作物、林产品、养殖的家禽、牲畜、水产品以及以这些农产品为原料生产的副产品，如鸡蛋、牛奶、羊毛、林副产品等）。请注意我们询问的是您自家从事的农业生产活动，不包括您或您家人受雇于其他农户所从事的该类工作。” L3 FL3“是否从事种植业林业”不包括受雇于其他人而从事的种植业或林业方面的工作，过去12个月，您自家是否从事了种植业或林业方面的工作？ 1.是（继续回答引语L3） 5.否（跳至L6） F1：(1)“种植业”即狭义的农业，是指种植水稻、小麦、蔬菜、瓜果等粮食作物、经济作物、饲料作物和绿肥。 (2)“林业”是指生产林木产品、林副产品、林区农产品、苗木花卉、木制品、木工艺品、竹藤制品、森林食品、林化工产品等与森林资源相关的产品。 【CAPI】L3不允许“不知道”或“拒答”。	【引语L1】FLintro1"引语"访员注意：请念出以下这段话：“下面，我们将了解您当前所在家庭开展农业生产活动的情况。包括您家种植的作物、林产品、养殖的家禽、牲畜、水产品以及以这些农产品为原料生产的副产品，如鸡蛋、牛奶、羊毛、林副产品等。请注意我们询问的是您家自家从事的农业生产活动，不包括您或您家人受雇于其他农户所从事的农业工作。” 【CAPI】按1继续。 L3 FL3“是否从事种植业林业”过去12个月，您自家是否开展了种植业或林业方面的生产活动？ 1.是（继续回答【引语L2】） 5.否（跳至L6） F1：(1)“种植业”即狭义的农业，是指种植水稻、小麦、蔬菜、瓜果等粮食作物、经济作物、饲料作物和绿肥。 (2)“林业”是指生产林木产品、林副产品、林区农产品、苗木花卉、木制品、木工艺品、竹藤制品、森林食品、林化工产品等与森林资源相关的产品。 【CAPI】该题不允许“不知道”或拒绝回答。
	K6去年，您家是否种植以下农林作物？ 1. 水稻 2. 小麦 3.玉米 4.棉花 5.林产品/林副产品 78. 以上都没有【跳至K7】 K601 去年，您家“K6选项”的总产量为________斤/公斤/方 K602 去年，您家“K6选项”的销售量为________斤/公斤/方 K603去年，您家“K6选项”的销售收入为_________元 K604去年，您家“K6选项”的净收入为________元 访员注意 ：如果亏损请填负数。		L4 FL4”农林生产种类”您家从事哪些农林产品的生产？【可多选】【出示卡片F-4】 1.稻谷 2.小麦 3.玉米 4.棉花 5.豆类（大豆黄豆等） 6.薯类（红薯等） 7. 菜籽（油） 8. 水果 9. 花生 10.林产品 77.其他【请注明】_________ FL4”其他农林生产” F1：(1)“农产品”是指从事种植业活动所生产的产品，包括粮食作物、经济作物、饲料作物和绿肥等。 (2)“林产品”包括林木产品、林副产品、林区农产品、苗木花卉、木制品、木工艺品、竹藤制品、森林食品、林化工产品，以及与森林资源相关的产品。				5.否（跳至L6）
	K3去年，您家农、林、牧、副、渔业的毛收入是________元 F1：“毛收入”是指出卖农产品所得的收入。 K4去年，您家农、林、牧、副、渔业经营的总成本是_______元 F1：“农业经营”总成本包括物质服务费用和人工成本，前者是指在直接农业生产经营过程中消耗的各种农业生产资料和发生的各项支出的费用，包括种子、肥料、农药、排灌费、机械作业等直接费用以及固定资产折旧、税金、保险、管理、销售等间接费用；人工成本则包括家庭用工折价和雇工费用。 K401去年，您家农、林、牧、副、渔业经营的总成本中化肥和农药的支出有多少？_____元。 K5去年，您家农、林、牧、副、渔业的纯收入是_______元 访员注意 ：如果亏损请填负数。	L4 FL4”为农林生产投入的费用”过去一年，为了种植业生产和林业生产，您家在下列各项分别投入了多少钱？ L401 FL401”种子化肥农药费（元）”种子（包括自家留种的价值）、化肥、农药____0..200,000元 访员注意：如果没有该项投入录入“0”。 【CAPI】Soft Check: <=50,000。“您家在种子、化肥、农药上的投入加起来超过50,000元吗？” L402 FL402”雇工费（元）”雇工费（包括雇工使用的机器和役畜）______0..200,000元 访员注意：如果没有该项投入录入“0”。 F1：“雇工费”是指雇佣工人劳动所支付的报酬。如果被雇佣的工人自带的劳动工具（包括机器和役畜）也需雇主支付一定的费用，则该费用也应计入雇工费。 【CAPI】Soft Check: <=50,000。“您家在雇工费加起来超过五万吗？” L403 FL403”机器租赁和灌溉费(…	【引语】访员注意：读出以下这段话： “过去12个月，为了种植业生产和林业生产，您家在下列各项分别投入了多少钱？” L501 FL501”种子化肥农药费（元）”种子或树苗（包括自家留种的价值）、化肥、农药____0..200,000元 访员注意：如果没有该项投入录入“0”。 【CAPI】Soft Check：<=10,000。“您家在种子、化肥、农药上的投入加起来超过一万元吗？” L502 FL502”雇工费（元）”雇工费（包括役畜）______0..200,000元 访员注意：如果没有该项投入录入“0”。 F1：“雇工费”是指雇佣工人劳动所支付的报酬。如果还租用了役畜，则该费用也应计入雇工费。 【CAPI】Soft Check：<=5,000。“您家支出的雇工费加起来超过五千吗？” L503 FL503”机器租赁费（元）”机器租赁费 ______0..200,000元 访员注意：如果没有…	【引语L3】访员注意：读出以下这段话：“过去12个月，为了种植业生产和林业生产，您家在下列各项分别投入了多少钱？” L501 FL501“种子化肥农药费（元）”种子或树苗（包括自家留种的价值）、化肥、农药____0..200,000元 访员注意：如果没有该项投入录入“0”。 【CAPI】Soft Check：L501<=10,000。“您家在种子、化肥、农药上的投入加起来超过一万元吗？” L502 FL502“雇工费（元）”雇工费（包括役畜）______0..200,000元 访员注意：如果没有该项投入录入“0”。 F1：“雇工费”是指雇佣工人劳动所支付的报酬。如果还租用了役畜，则该费用也应计入雇工费。 【CAPI】Soft Check：L502<=5,000。“您家支出的雇工费加起来超过五千吗？” L503 FL503“机器租赁费（元）”机器租赁费 ______0..200,000元 …	【引语L2】 FLintro2"引语"访员注意：读出以下这段话：“我们希望了解过去12个月，您家在种植业生产和林业生产的投入情况”。 L501 FL501“种子化肥农药费（元/年）”过去12个月，种子或树苗（包括自家留种的价值）、化肥、农药____0..200,000元/年 访员注意：如果没有该项投入，请录入“0”。 【CAPI】Soft Check：L501<=10,000。“过去12个月，您家在种子、化肥、农药上的投入加起来超过一万元吗？” L502 FL502“雇工费（元/年）” 过去12个月，雇工费，或雇牲口（役畜）费______0..200,000元/年 访员注意：如果没有该项投入，请录入“0”。 F1：“雇工费”是指雇佣工人劳动所支付的报酬。如果还租用了役畜，则该费用也应计入雇工费。 【CAPI】Soft Check：L502<=5,000。“过去12个月，您家支出的雇工费加…
		【引语】访员注意：请念出以下这段话：“下面，我们将问一些有关您家所从事的牲畜养殖与水产品的问题。牲畜是指家禽、家畜，包括鸡、鸭、牛、猪、羊等。水产品是指水产养殖或捕捞所获取的鱼、虾、蟹、贝等动物产品，以及水生植物产品。同样，我们仅考虑您家自家的畜牧养殖和水产品养殖，不包括受雇于其他农户所从事的该类工作。” 牲畜和水产品： L5 FL5”是否养过牲畜或水产品”过去一年，您家养过家禽、家畜或者水产品吗？ 访员注意：仅限于受访者自家生产活动，不包括受雇于其他人。 1.是（继续回答L501） 5.否(跳至M1) F1：（1）家禽、家畜包括鸡、鸭、牛、猪、羊等。 （2）“水产品”是指水产养殖或捕捞所获取的鱼、虾、蟹、贝等动物产品，以及水生植物产品。 【CAPI】L5不允许“拒绝”或“不知道”。 L501 FL501”从事牲畜水产养殖的人”过去一年，您家哪些家庭成员从事养殖家禽、家畜或者水产品方面的…	L6 FL6”是否养过牲畜或水产品”过去12个月，您自家养过家禽、家畜或者水产品吗？ 1.是（继续回答L7） 5.否（跳至L9） F1：(1)家禽、家畜包括鸡、鸭、猪、牛、羊等。 (2)“水产品”是指水产养殖或捕捞所获取的鱼、虾、蟹、贝等水产品，以及水生植物产品。 【CAPI】 #1 L6不允许“不知道”或“拒答”。 #2 hard check: 如果K1L=1，L3和L6不能都选“否”。“访员注意：受访者在L1题表示从事了农林牧副渔方面的工作，但L3及L6题均选择“否”！” L7 FL7”牲畜或水产品种类”您家主要养殖哪些家禽、家畜或水产品？【可多选】 1.鸡 2.鸭 3.鹅 4.猪 5.牛 6.羊 7.鱼 8.虾 77.其他____【请注明】	L6 FL6“是否养过牲畜或水产品”过去12个月，您自家养过家禽、家畜或者水产品吗？ 1.是（继续回答引语L4） 5.否（跳至L9） F1：(1)家禽、家畜包括鸡、鸭、猪、牛、羊等。 (2)“水产品”是指水产养殖或捕捞所获取的鱼、虾、蟹、贝等水产品，以及水生植物产品。 【CAPI】 #1 L6不允许“不知道”或“拒答”。 #2 hard check: 如果K1L=1，L3和L6不能都选“否”。“访员注意：受访者在L1题表示从事了农林牧副渔方面的工作，但L3及L6题均选择“否”！”	L6 FL6“是否养过牲畜或水产品”过去12个月，您自家养过家禽、家畜或者水产品吗，如鸡、鸭、猪、牛、羊、鱼、虾、蟹、贝等？ 1.是（继续回答【引语L3】） 5.否（跳至L9） F1：(1)家禽、家畜包括鸡、鸭、猪、牛、羊等。 (2)“水产品”是指水产养殖或捕捞所获取的鱼、虾、蟹、贝等水产品，以及水生植物产品。 【CAPI】 #1 该题不允许“不知道”或拒绝回答。 #2 hard check: 如果K1L=1，L3和L6不能都选“否”。“访员注意：受访者在K1L 题表示从事了农林牧副渔方面的工作，但L3及L6题均选择“否”！”
		L6 FL6”您家现有禽畜水产总值”现在，您家所有的家禽、家畜、水产品加起来一共值多少钱？__0..1,000,000元 【CAPI】 #01 Soft Check: <=10,000。“您家所有的家禽、家畜、水产品加起来超过一万吗？” #02 若L6=“拒绝”或“不知道”,继续回答L6UB；否则跳至L7。 L6UB FL6UB”您家禽畜水产总值区间”现在，您家所有的家禽、家畜、水产品加起来的总价值是否高于（5,00/1,000/2,500/5,000/10,000元）？ 【CAPI】采用Unfolding的方式提问，以2,500为起点。 【data】后台存储区间上下限：L6UB_UL “禽畜水产总值区间上限”L6UB_LL “禽畜水产总值区间下限”。
		L7 FL7”您家的牲畜水产总值”过去一年，不包括副产品，您家卖出去的和自家消费的家禽、家畜、水产品加起来一共值多少钱? ______ 0..1,000,000元 F1：“自家消费”是指供本家庭食用消费。 【CAPI】 #01 Soft Check: <=5,000。“过去一年，您家卖出去的和自家消费的家禽、家畜、水产品加起来超过5,000元吗？” #02 若L7=“拒绝”或“不知道”,继续回答L7UB；否则跳至L8。 L7UB FL7UB”您家牲畜水产总值区间”过去一年，不包括副产品，您家卖出去的和自家消费的家禽、家畜、水产品加起来的总价值是否高于（2,50/5,00/1,000/2,500/5,000元）？ 【CAPI】采用Unfolding的方式提问，以1,000为起点。 【data】后台存储区间上下限：L7UB_UL “牲畜水产总值区间上限”L7UB_LL “牲畜水产总值区间下限…
		L8 FL8”您家牲畜副产品总值”过去一年，您家养的家禽、家畜、生产出来的副产品（比如鸡蛋、牛奶、羊毛、羊绒、羊皮），包括所有卖出去的和自家消费的，加起来一共值多少钱？______ 1..1,000,000元 【CAPI】 #01 Soft Check: <2,000。“过去一年，您家养的家禽、家畜生产出来的副产品（比如鸡蛋、牛奶、羊毛、羊绒、羊皮），包括所有卖出去的和自家消费的，加起来超过2,000元吗？” #02 若L8 =“拒绝”或“不知道”,继续回答L8UB；否则跳至L9。 L8UB FL8UB”牲畜副产品总值区间”过去一年，您家养的家禽、家畜、生产出来的副产品（比如鸡蛋、牛奶、羊毛、羊绒、羊皮），包括所有卖出去的和自家消费的总价值是否高于(50/100/250/500/1000元) 【CAPI】采用Unfolding的方式提问，以250为起点。 【data】后台存储区间上下限：…
		L9 FL9”养牲畜水产投入的费用”过去一年，为了养这些家禽、家畜及水产品，您家在以下各项上的花费有多少？ L901 FL901”种畜鱼苗费（元）”种畜、鱼苗等_____0..200,000元 访员注意：如果没有该项投入，请录入“0”。 F1：“种畜”是指指为获得优良仔畜而专供繁殖用的家畜。 【CAPI】Soft Check: <=5,000。“过去一年，您家在种畜、鱼苗上的花费超过五千元吗？” L902 FL902”雇工费（元）”雇工费（包括雇工使用的机器和役畜）_____0..200,000元 访员注意：如果没有该项投入，请录入“0”。 【CAPI】Soft Check: <=10,000。“过去一年，您家在雇工费上的花费超过一万元吗？” L903 FL903”饲料费（元）”饲料费（包含自己用作饲料的农林产品的价值）_____0..200,000元 访员注意：如果没有该项投入，请录入…	【引语】访员注意：读出以下这段话：“过去12个月，为了养这些家禽、家畜及水产品，您家在以下各项上的花费是多少？” L801 FL801”种畜鱼苗费（元）”种畜、鱼苗等_____0..200,000元 访员注意：如果没有该项投入，请录入“0”。 F1：“种畜”是指指为获得优良仔畜而专供繁殖用的家畜。 【CAPI】Soft Check：<=5,000。“过去12个月，您家在种畜、鱼苗上的花费超过五千元吗？” L802 FL802”雇工费（元）”雇工费（包括役畜）_____0..200,000元 访员注意：如果没有该项投入，请录入“0”。 F1：“雇工费”是指雇佣工人劳动所支付的报酬。如果还租用了役畜，则该费用也应计入雇工费。 【CAPI】Soft Check：<=20,000。“过去12个月，您家在雇工费上的花费超过两万元吗？” L803 FL808”机器租赁费（元）”机器租赁费 _____…	【引语L4】访员注意：读出以下这段话：“过去12个月，为了养这些家禽、家畜及水产品，您家在以下各项上的花费是多少？” L801 FL801“种畜鱼苗费（元）”种畜、鱼苗等_____0..200,000元 访员注意：如果没有该项投入，请录入“0”。 F1：“种畜”是指指为获得优良仔畜而专供繁殖用的家畜。 【CAPI】Soft Check：L801<=5,000。“过去12个月，您家在种畜、鱼苗上的花费超过五千元吗？” L802 FL802“雇工费（元）”雇工费（包括役畜）_____0..200,000元 访员注意：如果没有该项投入，请录入“0”。 F1：“雇工费”是指雇佣工人劳动所支付的报酬。如果还租用了役畜，则该费用也应计入雇工费。 【CAPI】Soft Check：L802<=20,000。“过去12个月，您家在雇工费上的花费超过两万元吗？” L803 FL808“机器租赁费（元）”机…	【引语L3】FLintro3"引语"访员注意：读出以下这段话：“我们想了解一下，过去12个月，您家养这些家禽、家畜及水产品的投入情况？” L801 FL801“种畜鱼苗费（元/年）” 过去12个月，种畜、鱼苗等_____0..200,000元/年 访员注意：如果没有该项投入，请录入“0”。 F1：“种畜”是指为获得优良仔畜而专供繁殖用的家畜。 【CAPI】Soft Check：L801<=5,000。“过去12个月，您家在种畜、鱼苗上的花费超过五千元吗？” L802 FL802“雇工费（元/年）” 过去12个月，雇工费，或雇牲口（役畜）费_____0..200,000元/年 访员注意：如果没有该项投入，请录入“0”。 L803 FL803“机器租赁费（元/年）” （过去12个月，）机器租赁费 ______0..200,000元/年 访员注意：如果没有该项投入，请录入“0”。 F1：“机器…
		L3 FL3”您家农林产品总值”过去一年，您家生产的全部种植业产品和林产品（包括自家吃用的）加起来值多少钱？ ____1..1,000,000元 F1：（1）“农产品”是指从事种植业活动所生产的产品，包括粮食作物、经济作物、饲料作物和绿肥等。 （2）“林产品”是指从事林业活动所生产的产品，包括林木产品、林副产品、林区农产品、苗木花卉、木制品、木工艺品、竹藤制品、森林食品、林化工产品，以及与森林资源相关的产品。 【CAPI】 #01 Soft Check: <=7,000。“过去一年，您家生产的全部种植业产品和林产品（包括自家吃用的）加起来超过七千吗？” #02 若L3=“拒绝”或“不知道”,继续回答L3UB；否则跳至L4。 L3UB FL3UB”您家农林产品总值区间”过去一年，您家生产的全部种植业产品和林产品（包括自家吃用的）加起来的总值是否高于**（1,000/2,500/5,000/…	L9 FL9”您家农副产品总值（元）”过去12个月，您家生产的【CAPI】加载L4所选选项，养殖的【CAPI】加载L7所选选项及以副产品（如鸡蛋、小猪仔等）卖出去的部分总共卖了多少钱？______ 0..1,000,000元 【CAPI】 #1 Soft Check：<=50,000。“过去12个月，您家卖出去的所有农产品 加起来超过5万元吗？” #2 若L9=“不知道”或“拒答”，继续回答L9UB；否则跳至L10。 L9UB FL9UB”农副产品总值区间”过去12个月，您家卖出去的所有农产品（包括“【CAPI】加载L4和L7选中的所有选项”及以这些农产品为原料生产的副产品）加起来的总价值是否高于/低于（1,000/2,500/5,000/10,000/25,000元）？ 【CAPI】采用Unfolding的方式提问，以5,000为起点。起点及以上数额题干中加载“高于”，否则，题干中加载…	L9 FL9”您家农副产品总值（元）”过去12个月，您家生产的所有农产品，包括种植的作物、林产品、养殖的家禽、牲畜、水产品以及副产品（如鸡蛋、小猪仔等），卖出去的部分值多少钱？______ 0..1,000,000元 访员注意：如果没有卖过，请录入“0”。 【CAPI】 #1 Soft Check：L9<=50,000。“过去12个月，您家卖出去的所有农副产品加起来超过5万元吗？” #2 若L9=“不知道”或“拒答”，继续回答L9UB；否则跳至L10。 L9UB FL9UB“农副产品总值区间”过去12个月，您家卖出去的所有农林产品、养殖物及副产品（如鸡蛋、小猪仔等）总价值是否高于/低于（1,000/2,500/5,000/10,000/25,000元）？ 【CAPI】采用Unfolding的方式提问，以5,000为起点。起点及以上数额题干中加载“高于”，否则，题干中加载“低于”。 【da…	L9 FL9”您家农副产品总值（元/年）”过去12个月，您家自家生产的农作物、林产品，养殖的家禽、牲畜、水产品以及副产品（如鸡蛋、小猪仔等），卖出去了多少钱？______ 0..1,000,000元/年 访员注意：如果没有卖过，请录入“0”。 【CAPI】 #1 Soft Check：L9<=50,000。“过去12个月，您家卖出去的所有农副产品加起来超过5万元吗？” #2 若L9=“不知道”或拒绝回答，继续回答L9UB；否则跳至L10。 L9UB FL9UB“农副产品总值区间”过去12个月，您家卖出去的所有农林产品、养殖物及副产品（如鸡蛋、小猪仔等）总价值是否高于/低于（1,000/2,500/5,000/10,000/25,000元）？ 【CAPI】采用Unfolding的方式提问，以5,000为起点。起点及以上数额题干中加载“高于”，否则，题干中加载“低于”。 【data】后台存储…
			L10 FL10”自家消费总值（元）”过去12个月，您家生产的所有农产品（包括“【CAPI】加载L4和L7选中的所有选项”及以这些农产品为原料生产的副产品）中，您家自己吃掉的或用掉的部分如果拿去市场上卖总共能卖多少钱？ ______ 0..1,000,000元 【CAPI】 #1 Soft Check：<=5,000。“过去12个月，您家生产的所有农产品中自己吃掉或用掉的总价值超过五千元吗？” #2 若L10=“不知道”或“拒答”，继续回答L10UB；否则跳至M1。 L10UB L10UB”自家消费总值区间”过去12个月，您家生产的所有农产品（包括种植的作物、林产品、养殖的家禽、牲畜、水产品以及以农产品为原料生产的副产品）中自己吃掉或用掉的总价值是否高于/低于（5,00/1,000/2,500/5,000/10,000元）？ 【CAPI】采用Unfolding的方式提问，以2,500为起…	L10 FL10“自家消费总值（元）”过去12个月，您家生产的所有农林产品、养殖物及副产品中，您家自己吃掉的或用掉的部分如果拿去市场上卖总共能卖多少钱？ ______0..1,000,000元 【CAPI】 #1 Soft Check：L10<=5,000。“过去12个月，您家生产的所有农产品中自己吃掉或用掉的总价值超过五千元吗？” #2 若L10=“不知道”或“拒答”，继续回答L10UB；否则跳至RESP2。 L10UB L10UB“自家消费总值区间”过去12个月，您家生产的所有农林产品、养殖物及副产品中自己吃掉或用掉的总价值是否高于/低于（5,00/1,000/2,500/5,000/10,000元）？ 【CAPI】采用Unfolding的方式提问，以2,500为起点。起点及以上数额题干中加载“高于”，否则，题干中加载“低于”。 【data】后台存储区间上下限：L10UB_UL"农产…	L10 FL10“自家消费总值（元/年）”过去12个月，您家生产的所有农林产品、养殖物及副产品中，自家吃掉的或用掉的部分，如果拿去市场上卖总共能卖多少钱？ ______0..1,000,000元/年 【CAPI】 #1 Soft Check：L10<=5,000。“过去12个月，您家生产的所有农产品中自己吃掉或用掉的总价值超过五千元吗？” #2 若L10=“不知道”或拒绝回答，继续回答L10UB；否则跳至RESP2。 L10UB FL10UB“自家消费总值区间”过去12个月，您家生产的所有农林产品、养殖物及副产品中自己吃掉或用掉的总价值是否高于/低于（5,00/1,000/2,500/5,000/10,000元）？ 【CAPI】采用Unfolding的方式提问，以2,500为起点。起点及以上数额题干中加载“高于”，否则，题干中加载“低于”。 【data】后台存储区间上下限：L10UB_U…
	K7 去年，您家是否饲养以下家畜或进行渔业生产？ 【可多选】 1. 猪 2. 牛 3.羊 4.鱼 78. 以上都没有【跳至Z1】 K701 去年，您家“加载K7选项”的总产出为_________斤/公斤/头 F1：“总产出”指一年内生产的上述每类农产品的总数量。 K702 去年，您家“加载K7选项”的销售量为________斤/公斤/头 K703去年，您家“加载K7选项”的销售收入为_______元 K704去年，您家“加载K7选项”的净收入为________元 【CAPI】如果K7选择1-3，请继续提问K8，否则跳至Z1。 K8去年，您家家畜是否圈养? 1. 是 5. 否【跳至Z1】 F1：（1）“家畜”是指牛、马、羊、猪等偶蹄的家养动物。 （2）“圈养”指将牲畜圈在围栏、牲畜圈内的养育形式。 【CAPI】如果K8选择“5.否”或者B1选择“3-4”，则跳至Z1，否则继续提问K801和…
非农经营模块	E3您家是否参与经营或完全经营非农产业？ 1. 是 5. 否【跳至E4】 【CAPI】如果E3选择“1”则进入【非农经营模块】，否则跳至E4。V2您家/家人一共参与了几家企业/公司的经营？ _____家 访员注意：个体工商户请录入“-8”。 【CAPI】如果填“-8”，请跳至家庭问卷E4。 V3 您家谁主要参与这家（几家）企业/公司的经营？【限选三人】_____,_____ ,_____ 访员注意：个体工商户不算。	M1 FM1”是否有人从事个体私营”过去一年，您家是否有家庭成员从事个体经营或开办私营企业？ 1.是（继续回答M2） 5.否(跳至N1) M2 FM2 ”从事几项个体私营活动”过去一年，您家家庭成员从事几项个体经营活动或开办几家私营企业？____1..20项/家 访员注意：凡是单独核算经济效益的经营活动或企业即算为一项/家。例如，三家位于不同地址的企业，但作为一个整体统一核算经济效益，则算一家；如果每家独立核算经济效益，则算三家。 F1：（1）“个体经营”是生产资料归个人所有，以个人劳动为基础，劳动所得归劳动者个人所有的一种经营形式。个体经营有个体工商户和个人合伙两种形式。 （2）“私营企业”是指由自然人投资设立或由自然人控股，以雇佣劳动为基础的营利性经济组织。私营有限责任公司、私营股份有限公司、私营合伙企业和私营独资企业。 【CAPI】针对每一项个体经营活动或私营企业，询问M3-M7U…	M1 FM1”是否有人从事个体私营” 过去12个月，您家是否有家庭成员从事个体经营或开办私营企业？ 1.是（继续回答M2） 5.否（跳至N1） 【CAPI】M1不允许“不知道”或“拒答”。 M2 FM2”从事几项个体私营活动（项/家）”过去12个月，您家家庭成员从事几项个体经营活动或开办几家私营企业？____1..10项/家 访员注意：凡是单独核算经济效益的经营活动或企业即算为一项/家。例如，三家位于不同地址的企业，但作为一个整体统一核算经济效益，则算一家；如果每家独立核算经济效益，则算三家。 F1：(1)“个体经营”是生产资料归个人所有，以个人劳动为基础，劳动所得归劳动者个人所有的一种经营形式。个体经营有个体工商户和个人合伙两种形式。 (2)“私营企业”是指由自然人投资设立或由自然人控股，以雇佣劳动为基础的营利性经济组织。私营有限责任公司、私营股份有限公司、私营合伙企业和私营独资企业。…	M1 FM1“是否有人从事个体私营” 过去12个月，您家是否有家庭成员从事个体经营或开办私营企业？ 1.是（继续回答M2） 5.否（跳至N部分） 【CAPI】M1不允许“不知道”或“拒答”。 M2 FM2“从事几项个体私营活动（项/家）”过去12个月，您家家庭成员从事几项个体经营活动或开办几家私营企业？____1..10项/家 访员注意：凡是单独核算经济效益的经营活动或企业即算为一项/家。例如，三家位于不同地址的企业，但作为一个整体统一核算经济效益，则算一家；如果每家独立核算经济效益，则算三家。 F1：(1)“个体经营”是生产资料归个人所有，以个人劳动为基础，劳动所得归劳动者个人所有的一种经营形式。个体经营有个体工商户和个人合伙两种形式。 (2)“私营企业”是指由自然人投资设立或由自然人控股，以雇佣劳动为基础的营利性经济组织。私营有限责任公司、私营股份有限公司、私营合伙企业和私营独资企业…	M1 FM1“是否有人从事个体私营” 过去12个月，您家是否有家庭成员从事个体经营或开办私营企业？ 1.是（继续回答M3） 5.否（跳至N部分） 【CAPI】该题不允许“不知道”或拒绝回答。 M3 FM3“从事个体私营名单”过去12个月，您家哪些家庭成员从事个体经营或开办私营企业？【可多选】 【CAPI】 #1 加载FML家庭成员名单+“78.所有家庭成员”； #2 选项“78”与其他选项互斥。 【data】存储所选成员完整pid。 M2 FM2“从事个体私营活动（项/家）”过去12个月，您家家庭成员从事几项个体经营活动或开办几家私营企业？____1..10项/家 访员注意：凡是单独核算经济效益的经营活动或企业即算为一项/家。例如，三家位于不同地址的企业，但作为一个整体统一核算经济效益，则算一家；如果每家独立核算经济效益，则算三家。 F1：(1)“个体经营”是生产资料归个人所有，以个人劳…
	V1您家经营的是哪一类非农产业？【限选三项】【出示卡片】 1. 采矿业 2. 制造业 3. 电力、燃气及水的生产和供应业 4. 建筑业 5. 交通运输、仓储和邮政业 6. 信息传输、计算机服务和软件业 7. 批发和零售业 8.住宿和餐饮业 9. 金融业 10. 房地产业 11. 租赁和商务服务业 12. 科学研究、技术服务和地质勘查业 13. 水利、环境和公共设施管理业 14. 居民服务和其他服务业 15. 教育 16. 卫生、社会保障和社会福利业 17. 文化、体育和娱乐业 18. 公共管理和社会组织 19. 国际组织
			【引语】访员注意：读出以下这段话“下面，我们将问一些有关您家个体经营或私营企业方面的问题，我们想请‘【CAPI】加载M301所选人员名单’回答这部分问题。” RESP3 RESP3”生意部分实际回答人”访员注意：请记录实际回答这个生意方面问题的受访者。 1.最了解这个生意的账的人“【CAPI】加载M301所选人员名单” 5.最熟悉家庭财务支出的受访者“【CAPI】加载RESP1所选人员名单” 77. 其他人_________ RESP3SP "生意部分其他回答人" “【CAPI】加载FML2014家庭成员名单-M301所选人员名单-RESP1所选人员名单” 【CAPI】RESP3不允许“不知道”或“拒答”。 【data】存储家庭成员完整id。	【引语】访员注意：读出以下这段话“下面，我们将问一些有关您家个体经营或私营企业方面的问题，您是否方便请‘【CAPI】加载M301所选人员名单’回答这部分问题。” 1.方便（以下问题请管账人回答） 5.不方便（由当前受访者继续回答） RESP3 RESP3”生意部分回答人”访员注意：请记录实际回答这个生意方面问题的受访者。 1.最了解这个生意的账的人“【CAPI】加载M301所选人员名单” 5.最熟悉家庭财务支出的受访者“【CAPI】加载RESP1所选人员名单” 77. 其他人_________ RESP3SP "生意部分其他回答人"“【CAPI】加载FML2016家庭成员名单-M301所选人员名单-RESP1所选人员名单” 【CAPI】 #1 RESP3不允许“不知道”或“拒答”。 #2 当M301所选人员为RESP1时，不显示选项5。 【data】存储家庭成员完整id。	RESP3 RESP3”生意部分回答人”访员注意：请记录实际回答这个生意方面问题的受访者。 1.最了解这个生意的账的人“【CAPI】加载M301所选人员名单” 5.最熟悉家庭财务支出的受访者“【CAPI】加载RESP1所选人员名单” 77. 其他人_________ RESP3SP "生意部分其他回答人"“【CAPI】加载FML家庭成员名单-M301所选人员名单-RESP1所选人员名单” 【CAPI】 #1 RESP3不允许“不知道”或拒绝回答。 #2 当M301所选人员为RESP1时，不显示选项5。 【data】存储所选成员完整pid。
	V4这家企业/公司的产业的总资产为：_______万元。	M401 FM401”全部经营总资产（万元）”过去12个月，您家在所有这些个体经营和私营企业中占有的总资产大概值多少万元？ _______ 0.1..10,000,000.0万元 访员注意：以万元为计量单位，保留小数点后一位。如果总资产在过去12个月有浮动，则要求受访者估计一个平均值。 【CAPI】Soft Check：<=50。“访员注意：受访者全家占有的总资产超过50万元。” M4FM4 "总资产为多少万元"第N项个体经营或私营企业的总资产为：_______0.1..1,000,000.0万元 访员注意：以万元为计量单位，保留小数点后一位。 【CAPI】Soft Check: <=100,000。“访员注意：这项个体经营或私营企业的总产值超过十万元。”	M401 FM401”全部经营总资产（万元）”过去12个月，您家在所有这些个体经营和私营企业中占有的总资产大概值多少万元？ _______ 0.1..10,000,000.0万元 访员注意：以万元为计量单位，保留小数点后一位。如果总资产在过去12个月有浮动，则要求受访者估计一个平均值。 【CAPI】Soft Check：<=50。“访员注意：受访者全家占有的总资产超过50万元。”	M401 FM401“全部经营总资产（万元）”当前，您家在所有这些个体经营和私营企业中占有的总资产大概值多少万元？ _______ 0.1..10,000,000.0万元 访员注意：以万元为计量单位，保留小数点后一位。 【CAPI】Soft Check：M401<=50。“访员注意：受访者全家占有的总资产超过50万元。”	M401 FM401“总资产（万元）”当前，您家在所有这些“【CAPI】加载个体经营/私营企业”中占有的总资产大概值多少万元？ _______ 0.1..10,000,000.0万元 访员注意：以万元为计量单位，保留小数点后一位。 【CAPI】Soft Check：M401<=50。“访员注意：受访者全家占有的总资产超过50万元。”
	V5您家/家人拥有的股份所占的比例是______％。 访员注意：如果经营的企业不是股份制的，录入“-8”表示不适用。	M5 FM5 "拥有的股份比例"您家人拥有第N项个体经营或私营企业的股份比例是_______-8,1..100％。 访员注意：如果经营的企业不是股份制的，录入“-8”表示不适用。
	V6这家企业/公司总共雇佣了多少人？ ________人。	M6 FM6 "总共雇佣了多少人"第N项个体经营或私营企业总共雇佣了多少人？ ________0..100,000人。 【CAPI】Soft Check: <=10,000。“访员注意：这项个体经营或私营企业雇佣人数超过一万人。”
	V7这家企业/公司去年的营业额是________万元。 V8这家企业/公司去年的税后纯利润是________万元。	M7 FM7”该经营的净收入（元）”扣除成本，过去一年您家在第N项个体经营或私营企业净赚多少钱？ _______ -2,000,000..2,000,000元 访员注意：（1）如果此项经营活动有非家庭成员参与，只计算家庭成员所分得的净利润，不包括领取的工资。 （2）如果经营亏本，则记录负值。例如亏本了3000元，则记录“-3000”。 F1：“成本”是指能源费、住房和设备租用费、原材料、交通费、营销、雇工费（工资）、税收和杂费等 【CAPI】 #01 Soft Check:<=100,000。“过去一年，您家在第N项企业/生意净赚超过100,000元吗？” #02 Soft Check:> =-100,000。“过去一年，您家在第N项企业/生意亏损超过100,000元吗？” #02 若M7=“拒绝”或“不知道”,继续回答M7UB；否则跳至下一项经营活动。 M7UB FM7UB”该经营的净…	M4 FM4”该经营的净利润（元）”扣除成本，过去12个月您家所有的个体经营或私营企业税后净利润多少钱？ _______ -2,000,000..20,000,000元 访员注意：(1)如果此项经营活动有非家庭成员参与，只计算家庭成员所分得的净利润，不包括领取的工资。 (2)如果经营亏本，则记录负值。例如亏本了3000元，则记录“-3000”。 F1：（1）“成本”是指能源费、住房和设备租用费、原材料、交通费、营销、雇工费（工资）、税收和杂费等； （2）“净利润”指的是经营收入扣除成本，并按规定交纳了所得税以后公司的利润留存。数额可正、可负。 【CAPI】 #1 Soft Check：<=100,000。“过去12个月，您家全部企业经营/生意净赚超过十万元吗？” #2 Soft Check：> =-100,000。“过去12个月，您家全部企业经营/生意亏损超过十万元吗？” #3若M4=“…	M4 FM4“该经营的净利润（元）”扣除成本，过去12个月您家所有的个体经营或私营企业税后净利润多少钱？_______ -2,000,000..20,000,000元 访员注意：(1)如果此项经营活动有非家庭成员参与，只计算家庭成员所分得的净利润，不包括领取的工资。 (2)如果经营亏本，则记录负值。例如亏本了3000元，则记录“-3000”。 F1：（1）“成本”是指能源费、住房和设备租用费、原材料、交通费、营销、雇工费（工资）、税收和杂费等； （2）“净利润”指的是经营收入扣除成本，并按规定交纳了所得税以后公司的利润留存。数额可正、可负。 【CAPI】 #1 Soft Check：M4<=100,000。“过去12个月，您家全部企业经营/生意净赚超过十万元吗？” #2 Soft Check：M4> =-100,000。“过去12个月，您家全部企业经营/生意亏损超过十万元吗？” #3若M…	FM4“经营净利润（元/年）”扣除成本，过去12个月您家所有的“【CAPI】加载个体经营/私营企业”税后净利润多少钱？_______ -2,000,000..20,000,000元/年;FM4UB”经营净利润区间” 扣除成本，您家过去12个月的所有“【CAPI】加载个体经营/私营企业”净赚的钱是否高于/低于（10,000/25,000/50,000/100,000/250,000元）; 访员注意：(1)如果此项经营活动有非家庭成员参与，只计算家庭成员所分得的净利润，不包括领取的工资。 (2)如果经营亏本，则记录负值。例如亏本了3000元，则记录“-3000”。 F1：（1）“成本”是指能源费、住房和设备租用费、原材料、交通费、营销、雇工费（工资）、税收和杂费等； （2）“净利润”指的是经营收入扣除成本，并按规定交纳了所得税以后公司的利润留存。数额可正、可负。 【CAPI】 #1 Soft…
家庭收入	F7 去年，除了以上提到的收入来源外，您家还有其他非工资性或农业生产收入吗？ 访员注意 ：“以上提到的收入来源”包括租金、拆迁款、工资及退休金等。此处“农业生产收入”指农业生产的净收入。 1. 是 5. 否【跳至F8】 F701去年，您家其他非工资性收入或农业收入一共有多少？ _______元 访员注意 ：此处“农业收入”指净收入。
务工、经营、租金与补贴	E2您家是以下哪种政府确定的补助对象【可多选】 1. 低保户【跳至E201】 2. 军属【跳至E202】 3. 烈属【跳至E202】 4. 残疾人员家属【跳至E202】 78. 以上都不是【跳至E3】 E201您认为最主要的致贫原因是： 访员注意：如果有多个原因，请选择最主要的。 1. 缺少劳动力 2. 自然条件差或灾害 3. 因疾病或损伤原因 4. 下岗、失业 5. 投资失败 77. 其他原因【请注明】 E202去年全年，您家从各级政府一共得到多少补助（含实物和现金）？ 元。	【引语】访员注意：读出以下这段话“这部分询问的是以家庭为单位，从政府所得的各种转移支付收入。政府转移支付具有福利支出的性质，如政府给五保户和特困户的补助金等。” N1 FN1”您家收到哪些政府补助”过去一年，您家有没有收到下列政府补助？【可多选】【出示卡片】 1.低保 2.退耕还林补助 3.农业补助 4.五保户补助 5.特困户补助 6.工伤人员供养直系亲属抚恤金 7.救济金、赈灾款（包括实物形式）77. FN1SP”其他政府补助请注明”其他政府补助【请注明】_____ 78.以上都没有 F1：“农业补助”是指政府对农业生产、流通和贸易进行的转移支付。当前我国的农业补助主要有粮食直补、良种和农机补贴、农资综合直接补贴等。 【CAPI】 #01 选项“78.以上都没有”与其他选项互斥。 #02 N1=“78.以上都没有”跳至N2；否则继续针对选中的每个选项逐一回答N101。 N101 FN1…	【引语】访员注意：读出以下这段话：“这部分询问的是以家庭为单位，从政府所得的各种转移支付收入。政府转移支付具有福利支出的性质，如政府给五保户和特困户的补助金等。” N1 FN1”您家收到哪些政府补助”过去12个月，您家有没有收到下列政府补助？【可多选】【出示卡片F-5】 1.低保 2.退耕还林补助 3.农业补助（包括粮食直补、农机补助等） 4.五保户补助 5.特困户补助 6.工伤人员供养直系亲属抚恤金 7.救济金、赈灾款（包括实物形式） 77. FN1SP”其他政府补助”其他政府补助【请注明】_____ 78.以上都没有 F1：“农业补助”是指政府对农业生产、流通和贸易进行的转移支付。当前我国的农业补助主要有粮食直补、良种和农机补贴、农资综合直接补贴等。 【CAPI】 #1 选项“78.以上都没有”与其他选项互斥。 #2 N1=“78.以上都没有”或“不知道”或拒绝回答跳至N2；否则回答…	【引语M1】访员注意：读出以下这段话：“这部分询问的是以家庭为单位，从政府得到各种转移支付收入，简称为政府补助。发放的形式可以是现金、实物或银行转账。” N100 FN100“是否收到政府补助”过去12个月，您家是否收到过政府补助，如低保、退耕还林补助、农业补助（包括粮食直补、农机补助等）、五保户补助、特困户补助、工伤人员供养直系亲属抚恤金、救济金、赈灾款？ 1.是 5. 否 【CAPI】N100=1，继续回答N101；否则，跳至N2。 N101 FN101“政府补助总额（元）”过去12个月，包括现金及实物折算，您家一共收到多少政府补助？___1..1,000,000元 【CAPI】Soft Check：N101<=5,000。“过去12个月，您家收到政府补助超过五千元吗？” F1：政府补助包括低保、退耕还林补助、农业补助（包括粮食直补、农机补助等）、五保户补助、特困户补助、工伤人员供养…	【引语】FNintro"引语"访员注意：读出以下这段话：“这部分询问的是以家庭为单位，从政府得到的各种转移支付收入，简称为政府补助。补助发放的形式可以是现金、实物或银行转账。” N100 FN100“是否收到政府补助”过去12个月，您家是否收到过政府以现金或实物形式发放的各类补助，如低保、退耕还林补助、农业补助（包括粮食直补、农机补助等）、五保户补助、特困户补助、工伤人员供养直系亲属抚恤金、救济金、赈灾款？ 1.是 5. 否 【CAPI】N100=1，继续回答N101；否则，跳至N2。 F1：政府补助包括低保、退耕还林补助、农业补助（包括粮食直补、农机补助等）、五保户补助、特困户补助、工伤人员供养直系亲属抚恤金、救济金、赈灾款（包括实物形式）等各类由政府发放的补贴。 N101 FN101“政府补助总额（元/年）” 包括现金及实物折算，过去12个月，您家一共收到价值多少钱的政府补助？___…
家庭收入		N2 FN2”您家收到哪些社捐补偿”过去一年，您家有没有收到下列捐助或补偿？【可多选】【出示卡片】 1.社会捐助（包括现金和实物，如食品、衣服等） 3.征地补偿金 5.住房拆迁补偿 78.以上都没有 F1：“拆迁”是指根据城镇规划进行开发建设的单位，经过规定的管理机关批准，拆除公民、法人或者其他组织所有的房屋，并按照公开市场价值对该公民、法人或者其他组织进行补偿、安置的行为。 【CAPI】 #01 选项“78.以上都没有”与其他选项互斥。 #02 N2=“78.以上都没有”跳至N3。 #03 N2选择包含“1”继续提问N201。 #04 N2选择包含“3或5”针对选中的每个选项逐一回答N202。 【data】存储为二分变量：1为选中，0为没选。 N201 FN201”收到的社捐总额（元）”过去一年，您家收到的社会捐助（包括现金和实物如食品、衣服等）的价值一共有多少钱？_____1..50…	N2 FN2”是否收到社会捐助”过去12个月，您家是否收到过现金或实物形式（如食品、衣服等）的社会捐助？ 1. 是 5. 否 【CAPI】N2=1，继续回答N201；否则跳至N3。 N201 FN201”收到的社捐总额（元）” 过去12个月，包括现金及实物折算，您家收到的社会捐助总共有多少钱？_____1..50,000元 【CAPI】Soft Check：<=5,000。“过去12个月，您家收到的社会捐助超过五千元吗？”	N2 FN2“是否收到社会捐助”过去12个月，您家是否收到过现金或实物形式（如食品、衣服等）的社会捐助？ 1.是 5. 否 【CAPI】N2=1，继续回答N201；否则，跳至N3。 N201 FN201“收到的社捐总额（元）”过去12个月，包括现金及实物折算，您家收到的社会捐助总共有多少钱？_____1..50,000元 【CAPI】Soft Check：N201<=5,000。“过去12个月，您家收到的社会捐助超过五千元吗？”	N2 FN2“是否收到社会捐助”过去12个月，您家是否收到过现金或实物形式（如食品、衣服等）的社会捐助？ 1.是 5. 否 【CAPI】N2=1，继续回答N201；否则，跳至N3。 N201 FN201“收到的社捐总额（元/年）”包括现金及实物折算，过去12个月，您家一共收到价值多少钱的社会捐助？_____1.. 1,000,000元/年 【CAPI】Soft Check：N201<=5,000。“过去12个月，您家收到的社会捐助超过五千元吗？”
		N3 FN3”亲戚给的钱（元）”过去一年，您家从不同住的亲戚(包括不同住的子女、父母、公婆和其他亲戚)那里获得了多少经济支持或赠与？______ 0..100,000元 访员注意：如果受访户没有得到这类经济支持或赠与，请录入0。 F1：不住在家中、而且不供养这个家庭、同时家庭也不供养他的人员，算作“不同住”成员。“经济支持或赠与”包含遗产（如房子、汽车等）、钱、物品方面的帮助。 【CAPI】Soft Check: <=20,000。“过去一年，您家从不同住的亲戚那里获得的经济支持超过两万吗？” N4 FN4”其他人给的钱（元）”过去一年，您家从其他人（如朋友、同事）那里获得了多少经济支持或赠与？______ 0..50,000元 访员注意：如果受访户没有得到这类经济支持或赠与，请录入0。 F1：“经济支持或赠与”包含遗产（如房子、汽车等）、钱、物品方面的帮助。 【CAPI】Soft Ch…	N4 FN4”亲戚给的钱（元）”过去12个月，您家从不同住的亲戚,包括不同住的子女、父母、公婆和其他亲戚那里获得了多少现金或实物方面的经济帮助？______ 0..100,000元 访员注意：如果受访户没有得到这类经济帮助，请录入“0”。 F1：（1）不住在家中、而且不供养这个家庭、同时家庭也不供养他的人员，算作“不同灶吃饭”成员。 （2）“经济帮助”包含财产（如房子、汽车等）、钱、物品方面的帮助。 【CAPI】Soft Check：<=20,000。“过去12个月，您家从不同住的亲戚那里获得的经济帮助超过两万吗？” N5 FN5”其他人给的钱（元）”不包括社会捐助，过去12个月，您家从其他人（如朋友、同事）那里获得了多少现金或实物方面的经济帮助？______ 0..50,000元 访员注意：如果受访户没有得到这类经济帮助，请录入“0”。 F1：“经济方面的帮助”包含财产（如房子、汽车等…	N4 FN4“亲戚给的钱（元）”过去12个月，您家从不同住的亲戚，包括不同住的子女、父母、公婆和其他亲戚那里获得了多少现金或实物方面的经济帮助？______ 0..1,000,000元 访员注意：如果受访户没有得到这类经济帮助，请录入“0”。 F1：（1）不住在家中、而且不供养这个家庭、同时家庭也不供养他的人员，算作“不同灶吃饭”成员。 （2）“经济帮助”包含财产（如房子、汽车等）、钱、物品方面的帮助。 【CAPI】Soft Check：N4<=20,000。“过去12个月，您家从不同住的亲戚那里获得的经济帮助超过两万吗？” N5 FN5“其他人给的钱（元）”不包括社会捐助，过去12个月，您家从其他人（如朋友、同事）那里获得了多少现金或实物方面的经济帮助？______ 0..50,000元 访员注意：如果受访户没有得到这类经济帮助，请录入“0”。 F1：“经济方面的帮助”包含财产（如房子…	FN401““子女给的钱（元/年）”过去12个月，您家从不同住的子女那里获得了多少现金或实物方面的经济帮助？______ 0..1,000,000元/年; FN4“亲戚给的钱（元/年）”过去12个月，您家从不同住的其他亲戚，包括不同住的父母、公婆和其他亲戚那里获得了多少现金或实物方面的经济帮助？______ 0..1,000,000元/年; F1：（1）不住在家中、而且不供养这个家庭、同时家庭也不供养他的人员，算作“不同住”。 （2）家庭成员名单中的人员即便目前不住在家中也不算不同住。 （3）“经济帮助”包含财产（如房子、汽车等）、钱、物品方面的帮助。 【CAPI】Soft Check：N4<=20,000。“过去12个月，您家从不同住的亲戚那里获得的经济帮助超过两万吗？” FN5“其他人给的钱（元/年）”不包括社会捐助，过去12个月，您家从其他人（如朋友、同事）那里获得了多少现金或实物…
		N5 FN5”给亲戚的钱（元）”过去一年，您家给过非同住的亲戚(包括非同住子女、父母、公婆和其他亲戚)多少经济支持或赠与？__ 0..100,000元 访员注意：如果受访户没有得到这类经济支持或赠与，请录入0。 F1：“经济支持或赠与”包含遗产（如房子、汽车等）、钱、物品方面的帮助。 【CAPI】Soft Check: <=10,000。“过去一年，您家给过非同住的亲戚的经济支持超过一万吗？” N6 FN6”给其他人的钱（元）”过去一年，您家给过其他人（如朋友、同事）多少经济支持或赠与？______ 0..100，000元 访员注意：如果受访户没有得到这类经济支持或赠与，请录入0。 F1：“经济支持或赠与”包含遗产（如房子、汽车等）、钱、物品方面的帮助。 【CAPI】Soft Check: <=10,000。“过去一年，您家给过其他人（如朋友、同事）的经济支持超过一万吗？”	P515 FP515”给亲戚经济帮助（元）”过去12个月，您家给过不同住的亲戚，包括非同住子女、父母、公婆和其他亲戚，多少现金或实物的经济帮助？_____ 0..200,000元 访员注意：如果受访户没有给过这类经济帮助，请录入“0”。 F1：“经济帮助”包含财产（如房子、汽车等）、钱、物品方面的帮助。 【CAPI】Soft Check：<=10,000。“过去12个月，您家给过非同住的亲戚的经济支持超过一万元吗？” P516 FP516”给其他人经济帮助（元）”过去12个月，不包括社会捐款，您家给过其他人多少经济帮助？____ 0.. 100,000元 访员注意：如果受访户没有给过这类经济帮助，请录入“0”。 F1：“经济帮助”包含财产（如房子、汽车等）、钱、物品方面的帮助。 【CAPI】Soft Check：<=10,000。“过去12个月，您家给过其他人（如朋友、同事）的经济帮助超…	P515 FP515“给亲戚经济帮助（元）”过去12个月，您家给过不同住的亲戚，包括不同住子女、父母、公婆和其他亲戚，多少现金或实物的经济帮助？_____ 0..200,000元 访员注意：如果受访户没有给过这类经济帮助，请录入“0”。 F1：“经济帮助”包含财产（如房子、汽车等）、钱、物品方面的帮助。 【CAPI】Soft Check：P515<=10,000。“过去12个月，您家给过不同住的亲戚的经济支持超过一万元吗？” P516 FP516“给其他人经济帮助（元）”过去12个月，不包括社会捐款，您家给过其他人（如朋友、同事）多少经济帮助？____ 0.. 100,000元 访员注意：如果受访户没有给过这类经济帮助，请录入“0”。 F1：“经济帮助”包含财产（如房子、汽车等）、钱、物品方面的帮助。 【CAPI】Soft Check：P516<=10,000。“过去12个月，您家给过其…	P515 FP515“给亲戚经济帮助（元/年）”过去12个月，您家向不同住的亲戚，包括不同住子女、父母、公婆和其他亲戚，提供的现金或实物的经济帮助共值多少钱？_____ 0..200,000元/年 访员注意：如果受访户没有给过这类经济帮助，请录入“0”。 F1：“经济帮助”包含财产（如房子、汽车等）、钱、物品方面的帮助。 【CAPI】Soft Check：P515<=10,000。“过去12个月，您家给过不同住的亲戚的经济帮助超过一万元吗？” P516 FP516“给其他人经济帮助（元/年）”过去12个月，不包括社会捐款，您家向其他人（如朋友、同事）提供的现金或实物的经济帮助共值多少钱？____ 0.. 100,000元/年 访员注意：如果受访户没有给过这类经济帮助，请录入“0”。 F1：“经济帮助”包含财产（如房子、汽车等）、钱、物品方面的帮助。 【CAPI】Soft Check：P5…
	F4去年，您家是否有离/退休金/社会保障金/低保等收入来源？ 1. 是 5. 否【跳至F5】 F401 去年全年，您家离/退休金/社会保障金/低保等收入一共有多少？____元		N3 FN3”领取离退休或养老金”过去12个月，您家有没有家庭成员领取离/退休金或养老金？ 1.有 5. 无 【CAPI】N3=1，继续回答N301；否则跳至N4。 N301 FN301”领取离退休或养老金总额（元）”过去12个月，您家所有家庭成员领取的离/退休金或养老金总共有多少钱？_______1..10,000,000元 【CAPI】Soft Check：<=50,000。“过去12个月，您家成员领取的离/退休金或养老金超过5万元吗？”	N3 FN3“领取离退休或养老金”过去12个月，您家是否有家庭成员领取离/退休金或养老金？ 1.有 5.没有 【CAPI】N3=1，继续回答N301；否则，跳至N4。 N301 FN301“领取离退休或养老金总额（元）”过去12个月，您家所有家庭成员领取的离/退休金或养老金总共有多少钱？_______1..10,000,000元 【CAPI】Soft Check：N301<=50,000。“过去12个月，您家成员领取的离/退休金或养老金超过5万元吗？”	N3 FN3“领取离退休或养老金”过去12个月，您家是否有家庭成员领取离/退休金或养老金？ 1.有 5.没有 【CAPI】N3=1，继续回答N301；否则，跳至N4。 N301 FN301“领取离退休或养老金总额（元）”过去12个月，您家所有家庭成员领取的离/退休金或养老金总共有多少钱？_______1..10,000,000元 【CAPI】Soft Check：N301<=50,000。“过去12个月，您家成员领取的离/退休金或养老金超过5万元吗？”
	F5 ***去年的（含工资、奖金、补贴、分到个人名下的红利等）收入是多少，不含离/退休金及其他政府补助？_____元 访员注意 ：（1）不包含农业收入，如果该人是只从事农业生产活动的农民，则录入“-8”。 （2）没有收入的人群（如学生），录入0。 【CAPI】如果F5的答案为“CTRL+D”， “CTRL+R”则提问F501，否则询问下一个人。 F501***去年的（含工资、奖金、补贴、分到个人名下的红利等）收入，不含离/退休金及其他政府补助，大约是多少？（逼近法） （2500/5000/7500/12000/18000/27000/40000/60000/90000/140000/210000/320000/480000元）F502***去年的（含工资、奖金、补贴、分到个人名下的红利等）总收入，不含离/退休金及其他政府补助，具体为多少？_____元 【CAPI】如果所有家庭成员F5的答…		O3 FO3”打工收入（元）”加上所有实物方面的福利或补贴，过去12个月，您家帮其他农户做农活或外出打工总共挣了多少钱（如果有实物方面的福利或补贴，也请折算成现金）？________0..200,000元 【CAPI】 #1 Soft Check：<=100,000。“过去12个月，您家打工挣的钱加起来超过十万吗？” #2 若O3=“不知道”或“拒答”，继续回答O3UB； #3 若O3=0，跳至O5_1; #4 否则，跳至O4。 O3UB FO3UB”打工收入区间”过去12个月，您家帮其他农户做农活或外出打工挣的钱加起来是否高于/低于（2,500/5,000/10,000/25,000/50,000元）？ 【CAPI】采用Unfolding的方式提问，以10,000为起点。起点及以上数额题干中加载“高于”，否则，题干中加载“低于”。 【data】后台存储区间上下限：O3UB_UL"打工收…	O3 FO3”打工收入（元）”加上所有实物方面的福利或补贴，过去12个月，您家帮其他农户做农活或外出打工总共挣了多少钱（如果有实物方面的福利或补贴，也请折算成现金）？________0..200,000元 【CAPI】 #1 Soft Check：O3<=100,000。“过去12个月，您家打工挣的钱加起来超过十万吗？” #2 若O3=“不知道”或“拒答”，继续回答O3UB； #3 若O3=0，跳至O5_1; #4 否则，跳至O4。 O3UB FO3UB“打工收入区间”过去12个月，您家帮其他农户做农活或外出打工挣的钱加起来是否高于/低于（2,500/5,000/10,000/25,000/50,000元）？ 【CAPI】采用Unfolding的方式提问，以10,000为起点。起点及以上数额题干中加载“高于”，否则，题干中加载“低于”。 【data】后台存储区间上下限：O3UB_UL"打…	【CAPI】O1=1或O101=1，继续回答O3；否则，跳至O5_2。 O3 FO3”打工收入（元/年）”加上所有实物方面的福利或补贴，过去12个月，“【CAPI】加载O201及O202所选人员姓名，并作去重处理”，帮其他农户做农活及外出打工总共挣了多少钱（如果有实物方面的福利或补贴，也请折算成现金）？________0.. 1,000,000元/年 【CAPI】 #1 Soft Check：O3<=100,000。“过去12个月，您家打工挣的钱加起来超过十万吗？” #2 若O3=“不知道”或拒绝回答，继续回答O3UB； #3 若O3=0，跳至O5_1; #4 其他情况，跳至O4。 O3UB FO3UB“打工收入区间”过去12个月，您家帮其他农户做农活或外出打工挣的钱加起来是否高于/低于（2,500/5,000/10,000/25,000/50,000元）？ 【CAPI】采用Unfold…
	F8去年，您家收到的礼金/礼品，折合为现金共计______元 F1：“折合为现金”指如果购买所收到的礼物需要花的钱数。
			O5_1 FO5_1”是否有工资收入1”除了帮别人家做农活和外出打工外，过去12个月，您家是否还有人有工资收入？ 1. 是（跳至O6） 5.否（跳至P部分） 【CAPI】O5_1不允许“不知道”或“拒答”。 O5_2 FO5_2”是否有工资收入2”过去12个月，您家是否有人有工资收入？ 1. 是 5.否（跳至P部分） 【CAPI】O5_2不允许“不知道”或“拒答”。 O6 FO6”有工资收入人员名单”过去12个月，您家哪些人有工资收入？【可多选】 【CAPI】 #1 加载FML2014家庭成员名单+“76.所有家庭成员”； #2 选项“76”与其他选项互斥。 【data】存储家庭成员完整id。 O7 FO7”工资收入总额（元）”含工资、奖金、补贴、实物福利等，过去12个月，您家所有领工资的人的税后工资收入加起来总共有多少？_________ 0..10,000,000元 【CAPI】 #…	O5_1 FO5_1“是否有工资收入1”除了帮别人家做农活和外出打工外，过去12个月，您家是否还有人有工资收入？ 1. 是（跳至O6） 5.否（跳至P部分） 【CAPI】O5_1不允许“不知道”或“拒答”。 O5_2 FO5_2“是否有工资收入2”过去12个月，您家是否有人有工资收入？ 1. 是（继续回答O6） 5.否（跳至P部分） 【CAPI】O5_2不允许“不知道”或“拒答”。 O6 FO6 “有工资收入人员名单”过去12个月，您家哪些人有工资收入？【可多选】 【CAPI】 #1 加载FML2016家庭成员名单+“76.所有家庭成员”； #2 选项“76”与其他选项互斥。 【data】存储家庭成员完整id。 O7 FO7“工资收入总额（元）”含工资、奖金、补贴、实物福利等，过去12个月，您家所有领工资的人的税后工资收入加起来总共有多少？_________ 0..10,000,000元…	O5_1 FO5_1“是否有工资收入1”除了帮别人家做农活和外出打工外，过去12个月，您家是否还有人有工资收入？ 1. 是（跳至O6） 5.否（跳至P部分） 【CAPI】O5_1不允许“不知道”或“拒答”。 O5_2 FO5_2“是否有工资收入2”过去12个月，您家是否有人有工资收入？ 1. 是（继续回答O6） 5.否（跳至P部分） 【CAPI】O5_2不允许“不知道”或“拒答”。 O6 FO6 “有工资收入人员名单”过去12个月，您家哪些人有工资收入？【可多选】 【CAPI】 #1 加载FML2016家庭成员名单+“76.所有家庭成员”； #2 选项“76”与其他选项互斥。 【data】存储家庭成员完整id。 O7 FO7“工资收入总额（元）”含工资、奖金、补贴、实物福利等，过去12个月，您家所有领工资的人的税后工资收入加起来总共有多少？_________ 0..10,000,000元…
家庭支出
		P1 FP1”您是否负责采购食品”最近一周，您负责为家里购买食品吗？ 1.是（跳至P2） 5.否(继续回答P101) P101 FP101”谁负责为家庭采购食品”您家谁负责购买食品？ 访员注意：尽可能请负责为该家庭购买食品的人来回答生活支出问题。 【CAPI】加载2012_T1家庭成员名单。 【data】存储家庭成员完整id。	P1 FP1”您是否负责采购食品”最近一个月，您负责为家里购买食品吗？ 1.是（跳至P2） 5.否（继续回答P101） 【CAPI】P1不允许“不知道”或“拒答”。 P101 FP101”谁负责为家庭采购食品”您家谁主要负责购买食品？ 【CAPI】加载FML2014家庭成员名单。 【data】存储家庭成员完整id。	P1 FP1“您是否负责采购食品”最近一个月，您负责为家里购买食品吗？ 1.是（跳至P2） 5.否（继续回答P101） 【CAPI】P1不允许“不知道”或“拒答”。 P101 FP101“谁负责为家庭采购食品”您家哪名成员对家庭生活支出情况最了解？ 【CAPI】加载FML2016家庭成员名单。 【data】存储家庭成员完整id。	P1 FP1“您是否负责采购食品”最近一个月，您负责为家里购买食品吗？ 1.是（跳至P2） 5.否（继续回答P101） 【CAPI】P1不允许“不知道”或“拒答”。 P101 FP101“谁负责为家庭采购食品”您家哪名成员对家庭生活支出情况最了解？ 【CAPI】加载FML2016家庭成员名单。 【data】存储家庭成员完整id。
	H3 下面，我们将了解一下您家上个月家庭日常支出（单位：元）【出示卡片】 访员注意：如果没有对应项目支出，请录入“0”。 H301上个月，家庭食品支出额 F1:“家庭食品”指家庭购买的各类食品，这些食品包括通过人体消化系统可以被人体消化、吸收，能满足人体生理要求和营养需要的一切物品，所以既包括一般食物，也包括食物添加剂、调味品、色素、保鲜剂，还包括油脂和饮料等。 H302上个月，家庭购买日常用品 F1：“日常用品”指家用的消耗品，如肥皂、洗头水、拖把、毛巾等。 H303上个月，家庭出行支出（含养车费用） 访员注意 ：旅游的交通费用不包含在此项内。 F1：“出行支出”指用于日常交通的费用，包括如养车、加油/加气/加电、公共汽车交通的费用。 H304上个月，家庭通信支出 F1：“通信支出”指用于如电话、手机、互联网接入、邮寄信件的费用。 H305上个月，家庭赡养支出 F1：“赡养支出”指仅用…	【引语】访员注意：读出以下这段话“下面，我们将问一些有关您家生活支出的问题，我们想请“【CAPI】加载P101所选人员名单”回答这部分的问题。” RESP4FRESP4”生活支出应答者” 访员注意：记录实际回答生活支出方面问题的受访者。 1.负责为该家庭购买食品的人（非财务受访者）“【CAPI】加载P101所选人员名单” 5.财务受访者“【CAPI】加载RESP1所选人员名单” 77.FRESP4SP”其他请注明”其他【请注明】______	【引语】访员注意：读出以下这段话：“下面，我们将问一些有关您家生活支出的问题，我们想请‘【CAPI】加载P101所选人员名单’回答这部分的问题。” RESP4 RESP4”生活支出方面实际回答人”访员注意：记录实际回答生活支出方面问题的受访者。 1.负责为该家庭购买食品的人（非财务受访者）“【CAPI】加载P101所选人员名单” 5.财务受访者“【CAPI】加载RESP1所选人员名单” 77.其他______ RESP4SP”生活支出其他回答人”“ 【CAPI】加载FML2014家庭成员名单- P101所选人员名单-RESP1所选人员名单” 【CAPI】RESP不允许“不知道”或“拒答”。	【引语P1】访员注意：读出以下这段话：“下面，我们将问一些有关您家生活支出的问题，您是否方便请‘【CAPI】加载P101所选人员名单’回答这部分的问题。” 1.方便（以下问题请管账人回答） 5.不方便（由当前受访者继续回答） RESP4 RESP4“生活支出方面实际回答人”访员注意：请记录实际回答生活支出问题的受访者。 1.负责为该家庭购买食品的人（非财务受访者）“【CAPI】加载P101所选人员名单” 5.财务受访者“【CAPI】加载RESP1所选人员名单” 77.其他______ RESP4SP”生活支出其他回答人”“ 【CAPI】加载FML2016家庭成员名单- P101所选人员名单-RESP1所选人员名单” 【CAPI】 #1 RESP4不允许“不知道”或“拒答”。 #2 当P101所选人员为RESP1时，不显示选项5。	RESP4 RESP4“生活支出方面实际回答人”访员注意：请记录实际回答生活支出问题的受访者。 1.负责为该家庭购买食品的人（非财务受访者）“【CAPI】加载P101所选人员名单” 5.财务受访者“【CAPI】加载RESP1所选人员名单” 77.其他______ RESP4SP”生活支出其他回答人”“ 【CAPI】加载FML家庭成员名单- P101所选人员名单-RESP1所选人员名单” 【CAPI】 #1 该题不允许“不知道”或拒绝回答。 #2 当P101所选人员为RESP1时，不显示选项5
		P2 FP2”在家吃饭的人数”最近一周，您家里一般有几口人一起吃饭？______1..30人 【CAPI】Soft Check: <=10。“最近一周，您家里一起吃饭的人数超过10人吗？”	P2 FP2”在家吃饭的人数（人）”您家里一般有几口人一起吃饭？______1..30人 【CAPI】Soft Check：<=10。“您家里一起吃饭的人数超过10人吗？”	P2 FP2“在家吃饭的人数（人）”您家里一般有几口人一起吃饭？______1..30人 访员注意：如果每顿饭吃饭人数不同，请受访者回答一起吃晚饭的人数。 【CAPI】Soft Check：P2<=10。“您家里一起吃饭的人数超过10人吗？”	P2 FP2“在家吃饭的人数（人）”您家里一般有几口人一起吃饭？______1..30人 访员注意：如果每顿饭吃饭人数不同，请受访者回答一起吃晚饭的人数。 【CAPI】Soft Check：P2<=10。“您家里一起吃饭的人数超过10人吗？”
		【引语】访员注意：读出以下这段话“下面问题是关于您家的生活支出的。这些支出包括所有家庭成员“【CAPI】加载2012_T1家庭成员的名单”的生活支出。如果有人在外上学/上班，但周末回家，他们在外上学/上班发生的开支算在内；如果有人在外打工等，周末不回家，他们在外的生活开支不算在内。” P301FP301”您家外出就餐费（元）”过去一周，您家外出就餐（包括请客吃饭）花了多少钱？______0..10,000元 访员注意:如果受访户没有该项支出，请录入0。 【CAPI】Soft Check: <=3,000。“过去一周，您家外出就餐超过三千吗？” P302FP302”您家香烟酒水费（元）”过去一周，您家购买自家消费的香烟、酒水花了多少钱？______0..50,000元 访员注意:如果受访户没有该项支出，请录入0。 【CAPI】Soft Check: <=3,000。“过去一周，您家购买香烟…	【引语】访员注意：读出以下这段话：“下面问题是关于过去12个月平均每月您家的生活支出的。这些支出包括所有家庭成员‘【CAPI】加载FML2014家庭成员的名单’的生活支出。如果有人在外上学/上班，但周末回家，他们在外上学/上班发生的开支算在内；如果有人在外上学/上班，周末不回家，他们在外的生活开支不算在内。” P3 FP3”每月伙食费（元）”包括在家吃饭和外出就餐，平均每月您家的伙食费及购买自家消费的零食、饮料、烟酒等一共是多少钱？_____0..100,000元 访员注意：如果受访户没有该项支出，请录入“0”。 【CAPI】 #1 Soft Check：<=5,000。“平均每月，您家的伙食费及购买的零食、饮料、烟酒等超过五千元吗？” #2 若P3=0，跳至P401 P301 FP301”每月外出就餐费（元）”不包括别人请客，平均每月您家外出就餐的支出是多少钱？_____0..10,0…	【引语P2】访员注意：读出以下这段话：“下面问题是关于过去12个月平均每月您家的生活支出。这些支出包括所有家庭成员‘【CAPI】加载FML2016家庭成员的名单’的生活支出。对于在外上学/上班的人员，如果周末回家，请将他们在外上学/上班发生的开支算在内；如果周末不回家，他们在外的生活开支则不算在内。” P3 FP3“每月伙食费（元）”包括在家吃饭和外出就餐，平均每月您家的伙食费及购买自家消费的零食、饮料、烟酒等一共是多少钱？_____0..100,000元 访员注意：如果受访户没有该项支出，请录入“0”。 【CAPI】 #1 Soft Check：P3<=5,000。“平均每月，您家的伙食费及购买的零食、饮料、烟酒等超过五千元吗？” #2 若P3=0，跳至P401 P301 FP301“每月外出就餐费（元）”不包括别人请客，平均每月您家外出就餐的支出是多少钱？_____0..10,000…	【引语P3】访员注意：读出以下这段话：对于在外上学/上班的人员，如果周末回家，请将他们在外上学/上班发生的开支算在内；如果周末不回家，他们在外的生活开支则不算在内。” P3 FP3“每月伙食费（元/月）”包括在家吃饭和外出就餐，平均每月您家的伙食费及购买自家消费的零食、饮料、烟酒等一共是多少钱？_____0..100,000元/月 访员注意：如果受访户没有该项支出，请录入“0”。 【CAPI】 #1 Soft Check：P3<=5,000。“平均每月，您家的伙食费及购买的零食、饮料、烟酒等超过五千元吗？” #2 若P3=0，跳至P401 P301 FP301“每月外出就餐费（元/月）”不包括别人请客，平均每月您家外出就餐的支出是多少？_____0..10,000元/月。 访员注意：如果受访户没有该项支出，请录入“0”。 【CAPI】 #1 Hard Check：P301<=P3。“访员…
		P4 FP4”您家各项消费支出”下面我们想了解您家过去一个月在以下各项消费上的支出。【出示卡片】 P401 FP401”邮电通讯费（元）”过去一个月，您家邮电、通讯支出（包括电话、手机、上网、邮寄等）一共花多少钱？____0..5,000元 访员注意:如果受访户没有该项支出，请录入0。 【CAPI】Soft Check: <=1，000。“过去一个月，您家邮电、通讯支出超过1,000元吗？” P402 FP402”水电费（元）”过去一个月，您家水费、电费是多少？____0..5,000元 访员注意:如果受访户没有该项支出，请录入0。 【CAPI】Soft Check: <=1，000。“过去一个月，您家水费、电费支出超过1,000元吗？” P403 FP403”燃料费（元）”过去一个月，您家燃料费（包括煤炭、煤制品、柴草、木炭、液化气等）是多少？____0..5,000元 访员注意:如果…
	H4 下面，我们将了解一下您家过去一年家庭的各项特殊支出（单位：元）。【出示卡片】 访员注意 ：如果没有对应项目支出，请录入“0”。 H401过去一年，家庭家电支出 H402过去一年，家庭医疗保健支出 F1：“医疗保健支出”指本户成员看病或住院所支付的挂号费、手术费、注射费、透视费和住院的床位费及保健服务费（如：按摩费、学习气功、太极拳的学费等）。 H403过去一年，家庭衣着支出 F1：“家庭衣着支出”是指家庭在衣着服饰上的支出。 H404过去一年，家庭教育支出 H405过去一年家庭文化、娱乐、休闲支出 H406过去一年家庭居住支出（如物业、取暖等，不含住房按揭及房租) F1：“居住支出”是指与本户生活用房有关的所有支出。包括住房维修装修、建造维修生活用房雇工工资、生活用水、生活用电、用于生活的燃料等支出。 H407过去一年，家庭杂项商品、服务支出 F1：“杂项商品、服务支出”指非消耗品…	P5 FP5”您家各项消费支出”下面我们想了解您家过去一年在以下各项消费中的支出。【出示卡片】 P501 FP501”衣着消费（元）”过去一年，您家衣着消费支出是多少钱？____0..1,000,000元 访员注意:#01 “衣着”指身上的穿戴，包括衣服、鞋帽、裤袜、手套、围巾等等。 #02 如果受访户没有该项支出，请录入0。 【CAPI】Soft Check:<=50,000。“过去一年，您家衣着消费支出超过五万吗？” P502 FP502”旅游支出（元）”过去一年，您家的旅游支出是多少钱？____0..500,000元 访员注意:如果受访户没有该项支出，请录入0。 【CAPI】Soft Check:<=50,000。“过去一年，您家旅游支出超过五万吗？” F1:“旅游支出”包含旅游的交通费、住宿费、餐费、导游费、景点门票等等。 P503 FP503”取暖费（元）”过去一年，您家的取暖…	【引语】访员注意：读出以下这段话：“下面我们想了解您家过去12个月在以下各项消费中的支出。” P501 FP501”过去12个月衣着消费（元）” 过去12个月，您家衣着鞋帽消费支出是多少钱？____0..1,000,000元 访员注意：(1)“衣着鞋帽”泛指身上的穿戴，还包括裤袜、手套、围巾等等。 (2) 如果受访户没有该项支出，请录入“0”。 【CAPI】Soft Check：<=10,000。“过去12个月，您家衣着消费支出超过一万元吗？” P502 FP502”文化娱乐支出（元）”过去12个月，包括购买书报杂志，看电影看戏等，您家用于文化娱乐（）的支出是多少？____0..50,000元 访员注意：如果受访户没有该项支出，请录入“0”。 【CAPI】Soft Check：<=30,000。“过去12个月，您家文化娱乐支出超过三万元吗？” P503 FP503”旅游支出（元）”包括旅…	【引语】访员注意：读出以下这段话：“下面我们想了解您家过去12个月在以下各项消费中的支出。” P501 FP501“过去12个月衣着消费（元）” 过去12个月，您家衣着鞋帽的支出是多少钱？____0..1,000,000元 访员注意：(1)“衣着鞋帽”泛指身上的穿戴，还包括裤袜、手套、围巾等等。 (2) 如果受访户没有该项支出，请录入“0”。 【CAPI】Soft Check：P501<=10,000。“过去12个月，您家衣着消费支出超过一万元吗？” P502 FP502“文化娱乐支出（元）”过去12个月，包括购买书报杂志，看电影看戏等，您家用于文化娱乐的支出是多少？____0..50,000元 访员注意：如果受访户没有该项支出，请录入“0”。 【CAPI】Soft Check：P502<=30,000。“过去12个月，您家文化娱乐支出超过三万元吗？” P503 FP503“旅游支出（元…	【引语】访员注意：读出以下这段话：“下面我们想了解您家过去12个月，即过去一年，在以下各项消费中的支出。请提供过去12个月的支出总额。” P501 FP501“衣着消费（元/年）” 过去12个月，您家衣着鞋帽的支出是多少？____0..1,000,000元/年 访员注意：(1)“衣着鞋帽”泛指身上的穿戴，还包括裤袜、手套、围巾等等。 (2) 如果受访户没有该项支出，请录入“0”。 【CAPI】Soft Check：P501<=10,000。“过去12个月，您家衣着消费支出超过一万元吗？” P502 FP502“文化娱乐支出（元/年）”过去12个月，包括购买书报杂志，看电影看戏等，您家用于文化娱乐的支出是多少？____0.. 1,000,000元/年 访员注意：如果受访户没有该项支出，请录入“0”。 【CAPI】Soft Check：P502<=30,000。“过去12个月，您家文化娱乐支…
	H5去年，您家是否给机构/个人捐赠过钱物？ 1. 捐赠过 5. 没有捐赠过【跳至H503】 H501请问，去年一共捐赠过多少次？______次 H502请问，去年捐赠的钱物总价值约合多少元？________元 H503请问，2008年汶川地震后，您家为地震灾区抗震救灾捐赠过钱物吗？ 1. 捐赠过 5. 没有捐赠过【跳至H6】 H504请问，您家为地震灾区捐赠的钱物总价值约合多少元？________元
	H1去年，您家购买的家庭消费品（如家具、电器、玩具等）中，最贵的一件花了多少钱？ ________元。 访员注意 ：汽车、房屋除外。
		P601FP601"猪肉最高价格"过去一年，猪里脊肉价格最高每斤是多少钱？_____1.0..50.0元/斤 访员注意：（1）如果该村/居是回族或者穆斯林，直接输入“-8”跳过猪肉价格。 （2）保留至小数点后一位数。 F1：“里脊肉”指脊背肉，是瘦肉里最好的那部分；部分南方地区也称之为“精肉”。 【CAPI】 #01 如果P601的答案为“拒绝”、“不知道”或“-8（不适用）”，直接跳至P603。 #02 Soft Check：<=20。“访员注意：猪里脊肉每斤最高价格超过二十元。” P602 FP602"猪肉最低价格"过去一年，猪里脊肉价格最低每斤多少钱？____1.0..50.0元/斤 访员注意：保留至小数点后一位数。 F1：“里脊肉”指脊背肉，是瘦肉里最好的那部分；部分南方地区也称之为“精肉”。 【CAPI】 #01若P602答案为“拒绝”或“不知道”，继续回答P603；否则跳至P…
农业生产	K2您家是否拥有/经营以下类型的土地？【可多选】 访员注意：（1）“拥有”指村里分的土地，即使出租给其他人，也算拥有。 （2）“经营”包括村里分的、租来的和买来的等各种来源。 （3）水旱作物轮作，该地块视为水田。 1. 水田 2. 旱地 3.林地 4.果园 5.草场 6. 池塘 78. 以上都没有【跳至K3】 K201拥有多少亩“加载K2选择的选项”？________亩 访员注意 ：如果没有，填写“0”。 F1：“拥有”指村里分的土地。 K202经营多少亩“加载K2选择的选项”？________亩 访员注意 ：如果没有，填写“0”。 K203转租入多少亩“加载K2选择的选项”？_______亩 访员注意 ：如果没有，填写“0”。 K204转租出多少亩“加载K2选择的选项”？_______亩 访员注意 ：如果没有，填写“0”。	【引语】访员注意：读出以下这段段“下面我们将询问关于土地的问题。这里的土地指的是包含耕地、林地、牧场、水塘在内的所有土地类型。” S1 FS1”您家分得哪些集体土地”不包含租用的土地，您家是否从集体分配到以下类型的土地？【可多选】 1.耕地 2.林地 3.牧场 4.水塘 78.以上都没有 【CAPI】 #01 选项“78.以上都没有”与其他选项互斥。 #02 S1=“78.以上都没有”跳至S3；否则继续回答S101。 S101 FS101 ”您家分得集体土地亩数”您家从集体分配到的各类型土地加起来一共有多少亩？________0.1..50,000.0亩 F1：土地包括耕地、林地、牧场、水塘。 【CAPI】Soft Check:<=50。“您家从集体分配到的土地超过50亩吗？”	【CAPI】若A1=1，则跳至S6前的引语，否则直接进入引语及提问S1。 【引语】访员注意：读出以下这段话：“下面我们将询问关于土地的问题。这里的土地指的是包含耕地、林地、牧场、水塘在内的所有土地类型。” S1 FS1”您家分得哪些集体土地” 不包含租用的土地，您家从集体分配到以下哪些类型的土地？【可多选】 1.耕地 2.林地 3.牧场 4.水塘 78.以上都没有 【CAPI】 #1选项“78.以上都没有”与其他选项互斥。 #2 S1=“78.以上都没有”或“不知道”或拒绝回答，跳至S3；否则继续回答S2。	【引语S1】访员注意：读出以下这段话：“下面我们将询问关于土地的问题。这里的土地指的是包含耕地、林地、牧场、水塘在内的所有土地类型。” S1 FS1“您家分得哪些集体土地” 不包含租用的土地，您家从集体分配到以下哪些类型的土地:【可多选】 1.耕地 2.林地 3.牧场 4.水塘 78.以上都没有 【CAPI】 #1选项“78.以上都没有”与其他选项互斥。 #2 S1=“78.以上都没有”或“不知道”或拒绝回答，跳至S3；否则继续回答S2。	【引语S1】访员注意：读出以下这段话：“下面我们将询问关于土地的问题。这里的土地指的是包含耕地、林地、牧场、水塘在内的所有土地类型。” S1 FS1“您家分得哪些集体土地” 不包含租用的土地，您家从集体分配到以下哪些类型的土地:【可多选】 1.耕地 2.林地 3.牧场 4.水塘 78.以上都没有 【CAPI】 #1选项“78.以上都没有”与其他选项互斥。 #2 S1=“78.以上都没有”或“不知道”或拒绝回答，跳至S3；否则继续回答S2。
务工、经营、租金与补贴	E5去年，您家是否出租过土地或其他生产资料？ 1. 是【提问E501】 5. 否【跳至E6】 F1：“生产资料”指用于生产和建设的产品，包括工业生产资料和农业生产资料两个大的部分。 E501 去年全年，您家出租土地或其他生产资料的租金总收入为 ______元	S2 FS2”是否将土地出租他人”过去一年，您家是否将集体分配的土地出租给了其他人？ 访员注意：无论是否收取租金，只要有将土地交与其他人使用即视为“出租”。 1.是（继续回答S201） 5.否（跳至S203） F1：（1）“出租”是把房屋（或土地等）转给他人使用，无论是否收取租金。 （2）土地包括耕地、林地、牧场、水塘。 S201 FS201”出租土地多少亩”过去一年，您家出租了多少亩集体分配的土地？_____1..50,000亩 F1：（1）“出租”是把房屋（或土地等）租给他人使用，并收取租金。 （2）土地包括耕地、林地、牧场、水塘。 【CAPI】Soft Check: <=500。“您家出租集体分配的土地超过五百亩吗？” S202 FS202”出租土地所得”过去一年，您家出租集体分配的土地收取多少租金？__0..100,000元每年 访员注意：如果没有收取租金，请填“0”。 【CAP…	S2 FS2”是否将土地出租他人”过去12个月，您家是否将集体分配的土地出租给了其他人？ 访员注意：无论是否收取租金，只要有将土地交与其他人使用即视为“出租”。 1.是 5.否 F1：(1)“出租”是把房屋（或土地等）转给他人使用，无论是否收取租金。 (2)“土地”包括耕地、林地、牧场、水塘。 【CAPI】S2=1继续回答S201；否则跳至S3。 S201 FS201”出租土地所得（元）”过去12个月，您家出租集体分配的土地收取多少租金？__0..100,000元 访员注意：如果没有收取租金，请填“0”。 【CAPI】Soft Check：<=10,000。“过去12个月出租集体分配土地收取的租金超过一万吗？”	S2 FS2“是否将土地出租他人”过去12个月，您家是否将集体分配的土地出租给了其他人？ 访员注意：无论是否收取租金，只要有将土地交与其他人使用即视为“出租”。 1.是 5.否 F1：(1)“出租”是把房屋（或土地等）转给他人使用，无论是否收取租金。 (2)“土地”包括耕地、林地、牧场、水塘。 【CAPI】S2=1继续回答S201；否则跳至S3。 S201 FS201“出租土地所得（元）”过去12个月，您家出租集体分配的土地收取多少租金？__0..100,000元 访员注意：如果没有收取租金，请填“0”。 【CAPI】Soft Check：S201<=10,000。“过去12个月出租集体分配的土地收取的租金超过一万吗？”	S2 FS2“是否将土地出租他人”过去12个月，您家是否将集体分配的土地出租给了其他人？ 访员注意：无论是否收取租金，只要有将土地交与其他人使用即视为“出租”。 1.是 5.否 F1：(1)“出租”是把房屋（或土地等）转给他人使用，无论是否收取租金。 (2)“土地”包括耕地、林地、牧场、水塘。 【CAPI】S2=1继续回答S201；否则跳至S3。 S201 FS201“出租土地所得（元）”过去12个月，您家出租集体分配的土地收取多少租金？__0..100,000元 访员注意：如果没有收取租金，请填“0”。 【CAPI】Soft Check：S201<=10,000。“过去12个月出租集体分配的土地收取的租金超过一万吗？”
		S4 FS4”您家是否租用他人土地”过去一年，除去集体分配的，您家是否从别人或集体那租用了土地？ 1.是（继续回答S401） 5.否（跳至S5） F1：土地包括耕地、林地、牧场、水塘。 S401 FS401”租用他人土地几亩”过去一年，您家从别人或集体那租用了多少亩土地？_____1..50,000亩 F1：土地包括耕地、林地、牧场、水塘。 【CAPI】Soft Check: <=500。“您家租用的土地超过五百亩吗？” S402 FS402”租用他人土地每亩支出”过去一年，您家从别人或集体那租用土地付了多少租金？_1..50,000元 【CAPI】Soft Check: <=10，000。“每年每亩的租金超过一万吗？” S403FS403”是否将租用土地出租”过去一年，您家是否将从别人或集体那租用的土地出租给了其他人？ 访员注意：无论是否收取租金，只要有将土地交与其他人使用即视为“出租…	S4 FS4”您家是否租用他人土地”过去12个月，除去集体分配的土地，您家是否从别人或集体那里租用了土地，无论是否需要付租金？ 1.是 5.否 F1：“土地”包括耕地、林地、牧场、水塘。 【CAPI】S4=1继续回答S401；否则跳至S5。 S401 FS401”租用土地支出（元）”过去12个月，您家从别人或集体那租用土地付了多少租金？_____0..50,000元 访员注意：如果不需要付租金，请填“0”。 【CAPI】Soft Check：<=10,000。“每年的租金超过一万元吗？”	S4 FS4“您家是否租用他人土地”过去12个月，除去集体分配的土地，您家是否从别人或集体那里租用了土地，无论是否需要付租金？ 1.是 5.否 F1：“土地”包括耕地、林地、牧场、水塘。 【CAPI】S4=1继续回答S401；否则跳至S5。 S401 FS401”租用土地支出（元）”过去12个月，您家从别人或集体那租用土地付了多少租金？_____0..50,000元 访员注意：如果不需要付租金，请填“0”。 【CAPI】Soft Check：S401<=10,000。“每年的租金超过一万元吗？”	S4 FS4“您家是否租用他人土地”过去12个月，除去集体分配的土地，您家是否从别人或集体那里租用了土地，无论是否需要付租金？ 1.是 5.否 F1：“土地”包括耕地、林地、牧场、水塘。 【CAPI】S4=1继续回答S401；否则跳至S5。 S401 FS401”租用土地支出（元）”过去12个月，您家从别人或集体那租用土地付了多少租金？_____0..50,000元 访员注意：如果不需要付租金，请填“0”。 【CAPI】Soft Check：S401<=10,000。“每年的租金超过一万元吗？”
	E9您家是否经历过土地被征用？ 1. 是【继续提问E901】 5. 否【跳至F1】 F1：“土地征用”是指政府为社会公共利益的需要，按照法律规定的批准权限和程序，并给农民集体和个人补偿后，将农民集体所有的土地转变为国家所有。土地征用是保证国家公共设施和公益事业建设所需土地的一项重要措施。 E901您家的土地是哪年被征用的？ __________年 E902 您家有多大面积的土地被征用？__________亩 E903您家获得的征地补偿金总额为 _____元		S3 FS3”是否经历土地征用”过去12个月，您家是否有土地被征用？ 1.是 5.否 【CAPI】S3=1继续回答S301；否则跳至S4。 S301 FS301”土地征用补偿总额（元）”过去12个月，您家因为土地被征用收到了多少经济补偿？________0.10,000,000元 【CAPI】Soft Check：<=30,000。“过去12个月，您家因为土地被征用收到的经济补偿超过三万元吗？”	S3 FS3“是否经历土地征用”过去12个月，您家是否有土地被征用？ 1.是 5.否 【CAPI】S3=1继续回答S301；否则跳至S4。 S301 FS301“土地征用补偿总额（元）”过去12个月，您家因为土地被征用收到了多少经济补偿？________0.10,000,000元 【CAPI】Soft Check：S301<=30,000。“过去12个月，您家因为土地被征用收到的经济补偿超过三万元吗？”	S3 FS3“是否经历土地征用”过去12个月，您家是否有土地被征用？ 1.是 5.否 【CAPI】S3=1继续回答S301；否则跳至S4。 S301 FS301“土地征用补偿总额（元）”过去12个月，您家因为土地被征用收到了多少经济补偿？________0.10,000,000元 【CAPI】Soft Check：S301<=30,000。“过去12个月，您家因为土地被征用收到的经济补偿超过三万元吗？”
	E6去年，您家是否出租过其他东西？ 1. 是【提问E601】 5. 否【跳至E7】 E601 去年全年出租其他东西的租金总收入为 _______元 E7去年，您家是否出卖过财物（家里的东西）？ 访员注意：不含农产品。 1. 是【提问E701】 5. 否【跳至E8】 E701去年全年，您家出卖财物的总收入为 _______元	S3 FS3 ”是否出租其他资产”除了出租房屋或者土地，过去一年，您家是否出租了其他家庭资产（如设备、运输工具、树木、耐用品或者牲畜）？ 1.是（继续回答S301） 5.否（跳至S4） S301 FS301”出租其他资产所得”除了出租房屋或者土地，过去一年,您家出租其他家庭资产（如设备、运输工具、树木、耐用品或者牲畜）收了多少租金?_______1..500,000元 【CAPI】Soft Check: <=2,000。“租金超过2,000元吗？”	S5 FS5 ”是否出租其他资产”除了出租房屋或者土地，过去12个月，您家是否出租了其他家庭资产（如农用机械、生产设备、运输工具、耐用品或者牲畜）？ 1.是 5.否 【CAPI】S5=1继续回答S501；否则跳至S6。 S501 FS501”出租其他资产所得（元）”除了出租房屋或者土地，过去12个月，您家出租其他家庭资产（如农用机械、生产设备、运输工具、耐用品或者牲畜）收了多少租金？_______1..500,000元 【CAPI】Soft Check：<=50,000。“租金超过五万元吗？”	S5 FS5 “是否出租其他资产”除了出租房屋或者土地，过去12个月，您家是否出租了其他家庭资产（如农用机械、生产设备、运输工具、耐用品或者牲畜）？ 1.是 5.否 【CAPI】S5=1继续回答S501；否则跳至S6V。 S501 FS501“出租其他资产所得（元）”除了出租房屋或者土地，过去12个月，您家出租其他家庭资产，如农用机械、生产设备、运输工具、耐用品或者牲畜等，收了多少租金？_______1..500,000元 【CAPI】Soft Check：S501<=50,000。“租金超过五万元吗？”	S5 FS5 “是否出租其他资产”除了出租房屋或者土地，过去12个月，您家是否出租了其他家庭资产（如农用机械、生产设备、运输工具、耐用品或者牲畜）？ 1.是 5.否 【CAPI】S5=1继续回答S501；否则跳至S6V。 S501 FS501“出租其他资产所得（元）”除了出租房屋或者土地，过去12个月，您家出租其他家庭资产，如农用机械、生产设备、运输工具、耐用品或者牲畜等，收了多少租金？_______1..500,000元 【CAPI】Soft Check：S501<=50,000。“租金超过五万元吗？”
		S5 FS5”是否租其他资产”除了租用房屋或者土地，过去一年，您家是否租用了其他家庭资产（如设备、运输工具、树木、耐用品或者牲畜）？ 1.是（继续回答S501） 5.否（跳至S6） F1：（1）“固定资本”是流动资本的对称，指用于购买机器、设备、工具、厂房等耐用的劳动资料的那部分资本，属于不变资本的一部分。 （2）“固定资产”是指企业或生产经营者所拥有的使用期限超过1年的房屋、建筑物、机器、机械、运输工具以及其他与生产、经营有关的设备、器具、工具等。 S501FS501”租其他资产支出（元）”除了租用房屋或者土地，过去一年,您家租用其他家庭资产（如设备、运输工具、树木、耐用品或者牲畜）付了多少租金?_______1..500,000元 【CAPI】Soft Check: <=2,000。“租金超过两千吗？” F1：（1）“固定资本”是流动资本的对称，指用于购买机器、设备、工具、厂房等耐用…			S5 FS5”是否租其他资产”除了租用房屋或者土地，过去一年，您家是否租用了其他家庭资产（如设备、运输工具、树木、耐用品或者牲畜）？ 1.是（继续回答S501） 5.否（跳至S6） F1：（1）“固定资本”是流动资本的对称，指用于购买机器、设备、工具、厂房等耐用的劳动资料的那部分资本，属于不变资本的一部分。 （2）“固定资产”是指企业或生产经营者所拥有的使用期限超过1年的房屋、建筑物、机器、机械、运输工具以及其他与生产、经营有关的设备、器具、工具等。 S501FS501”租其他资产支出（元）”除了租用房屋或者土地，过去一年,您家租用其他家庭资产（如设备、运输工具、树木、耐用品或者牲畜）付了多少租金?_______1..500,000元 【CAPI】Soft Check: <=2,000。“租金超过两千吗？” F1：（1）“固定资本”是流动资本的对称，指用于购买机器、设备、工具、厂房等耐用…
耐用品	J1您家里是否有汽车？ 1. 是 5. 否【跳至J2】 F1：“有汽车”指家里有产权的、用于载人或载物的3轮或以上的机动车。 J101您家有几辆汽车？_____辆 J102您家的第一辆汽车是哪年买的？_____年 J103您家购买第一辆汽车一共花了多少钱？______元 J2您家里是否有摩托车？ 1. 是 5. 否【跳至J3】 J201您家一共有几辆摩托车？_____辆 J202您家购买这几辆摩托车一共花了多少钱？_____元 J3您家里是否有拖拉机？ 1. 是 5. 否【跳至J4】 J301您家一共有几台拖拉机？____台 J302您家购买这几台拖拉机一共花了多少钱？_____元 J4您家里一共有几台电视？_____台 访员注意 ：如果没有请录入“0”。	【引语】访员注意：读出以下这段话“下面是关于家用设备、耐用消费品和其他贵重物品的问题。” S6 FS6.”您家有下列哪些物品”您家有下列物品吗？【可多选】【出示卡片】 1. 汽车 2.电动自行车 3.摩托车 4.电冰箱、冰柜 5.洗衣机 6.电视机 7.家用电脑 8.组合音响 9.摄像机 10.照相机 11.空调 12.手机 13.值钱家具 14.高档乐器 15.昂贵的装饰、物品、花瓶 16.珠宝和贵重金属（如黄金等） 17.古董、字画及其他艺术品 77.FS6SP”其他耐用消费品”其他耐用消费品 78.以上都没有 F1：“耐用消费品”是指单位价格在1000元以上、自然使用寿命在2年以上的产品。 【CAPI】 #01 选项“78.以上都没有”与其他选项互斥。 #02S6=“78.以上都没有”跳至S7；否则逐项提问S601。 【data】存储为二分变量：1为选中，0为没选。 S601 FS…	【引语】访员注意：读出以下这段话：“下面是关于家用设备、耐用消费品和其他贵重物品的问题。” S6 FS6.”您家有下列哪些物品”您家有下列物品吗？【可多选】【出示卡片F-6】 1. 汽车 2.电动自行车 3.摩托车 4.电冰箱、冰柜 5.洗衣机 6.电视机 7.家用电脑 8.组合音响 9.摄像机 10.照相机 11.空调 12.手机 13.值钱家具 14.高档乐器 77.首饰等其他耐用消费品 78.以上都没有 F1：“耐用消费品”是指单位价格在1000元以上、自然使用寿命在2年以上的产品。 【CAPI】 #01选项“78.以上都没有“与其他选项互斥。 #02 Soft check: P507>0，S6选择汽车。“您之前提到有养车的费用，请您确定目前您家没有有汽车？” #03若A1=1，则跳至S8，否则继续回答S7。 【data】存储为二分变量：1为选中，0为没选。	S6V FS6V “耐用消费品总值（元）”不包括租用或借用的，您家里拥有的所有耐用消费品,如汽车、电脑、家电、电视、首饰、古董、高档乐器等,当前总价值为多少元？______0…10,000,000元 F1：“耐用消费品”是指单位价格在1000元以上、自然使用寿命在2年以上的产品。 【CAPI】Soft check: S6V<=1,000,000“访员注意：受访者估计物品总值大于100万。”	S6V FS6V “耐用消费品总值（元）”不包括租用或借用的，您家里拥有的所有耐用消费品,如汽车、电脑、家电、电视、首饰、古董、高档乐器等,当前总价值为多少元？______0…10,000,000元 F1：“耐用消费品”是指单位价格在1000元以上、自然使用寿命在2年以上的产品。 【CAPI】Soft check: S6V<=1,000,000“访员注意：受访者估计物品总值大于100万。”
		S7 FS7”有哪些农用机械”您家有下列那些农用机械？【可多选】【出示卡片】 1.拖拉机 2.脱粒机(包括打稻机) 3.机引农具 4.抽水机(包括水泵) 5.加工机械 77. FS7SP”其他固定资产，请注明”其他【请注明】_____ 78.以上都没有 【CAPI】 #01 选项“78.以上都没有”与其他选项互斥； #02S7=“78.以上都没有”跳至T1前；S7=1跳至S701，选择其他选项逐项提问S702。 【data】存储为二分变量：1为选中，0为没选。 S701 FS701”拖拉机值（元）”您家的所有拖拉机现在一共值多少钱？______1..50,000元 【CAPI】Soft Check: >=1,000 and<=10,000。“价值不足1,000元吗？”“价值超过10,000元吗？” S702FS702”该农用机械价值(元）”您的所有“【CAPI】加载S7选项”现在一共值多…	S7 FS7”有哪些农用机械”您家有哪些农用机械？【可多选】【出示卡片F-7】 1.拖拉机 2.脱粒机（包括打稻机） 3.机引农具 4.抽水机（包括水泵） 5.加工机械 77. FS7SP”其他固定资产，请注明”其他【请注明】_____ 78.以上都没有 【CAPI】选项“78.以上都没有”与其他选项互斥。 【data】存储为二分变量：1为选中，0为没选。	S7V FS7V “农用机械总值（元）” 不包括租用或借用的，您家里拥有的农用机械（如拖拉机、脱粒机、机引农具、抽水机、加工机械等）当前总价值为多少元？______0…10,000,000元 【CAPI】Soft check: S7V<=100,000“访员注意：受访者估计农用机械总值大于10万。”	S7V FS7V “农用机械总值（元）” 不包括租用或借用的，您家里拥有的农用机械（如拖拉机、脱粒机、机引农具、抽水机、加工机械等）当前总价值为多少元？______0…10,000,000元 【CAPI】Soft check: S7V<=100,000“访员注意：受访者估计农用机械总值大于10万。”
			S8 FS8”家庭藏书量”目前，您家大概有多少本书（不包括报纸、杂志、电子书）？ 0. 没有（0本） 1. 1-10本 2. 11-20本 3. 21-50本 4. 51-100本 5. 101-500本 6. 501-1000本 7. 1001本以上	S8 FS8“家庭藏书量”目前，您家大概有多少本书，不包括报纸、杂志、电子书？_______0…10,000	S8 FS8“家庭藏书量”目前，您家大概有多少本书，不包括报纸、杂志、电子书？_______0…10,000
家庭收入	F1去年，您家是否存过钱？ 访员注意 ：无论年底是否有存款，只要有过存款行为就算“存过钱”。 1. 是 5. 否 F2 去年底，您家各种存款余额总计为__________元 访员注意 ：如果没有存款，请录入“0”。 F1（通俗）：“存款”指存在银行或支付利息的机构/个人的钱。 F1（专业）：“存款”是指银行或其他信用机构吸纳社会闲散货币资金并根据存款的性质、种类、期限计付给存户一定的利息的信用活动。这里是指存款余额为正，在计算利息过程中，不分不同种类的存款形式。问的是存款所获得的利息总额。 【CAPI】如果F2回答为“0”，则提问F3；否则提问F201。 F201 去年底，您家各种存款的利息总计为 _______元 F1（通俗）：“存款”指存在银行或支付利息的机构/个人的钱。 F1（专业）：“存款”是指银行或其他信用机构吸纳社会闲散货币资金并根据存款的性质、种类、期限计付给存户一定的利息…	【引语】访员注意：（1）这部分不允许请财务受访者以外的其他人代答。 （2）请确保除了受访者外，没有其他人在场。 T部分：金融资产 下面是关于金融资产的问题。 【引语】访员注意：请读出以下这段话：“下面是关于您的金融资产问题。我们将会对您的回答严格保密，并且仅用于学术研究。” T1 FT1”您家现金及存款(元）”您家现金（随身携带以及放在家里的）和金融机构的存款加起来一共有多少钱？_____ 1..10,000,000元 访员注意：应包括所有同住的家庭成员的现金（随身携带以及放在家里的）和金融机构存款。 【CAPI】 #01 Soft Check: <=1,000,000。“访员注意：受访者现金及存款总额超过一百万？” #02 若T1=“拒绝”或“不知道”，继续提问T1UB；否则跳至T2 T1UB FT1UB”您家现金及存款的区间”您家现金（随身携带以及放在家里的）和金融机构的存款加起来是…	【引语】访员注意：(1)这部分不允许请财务受访者以外的其他人代答。 (2)请确保除了受访者外，没有其他人在场。 【引语】访员注意，请读出以下这段话：“下面是关于您的金融资产问题。我们将会对您的回答严格保密，并且仅用于学术研究。” T1 FT1”您家现金及存款总额（元）”您家目前大概有多少存款？_____ 0..10,000,000元 访员注意：应包括所有同住的家庭成员的现金（随身携带以及放在家里的）和金融机构存款，不包括国债和理财产品。 【CAPI】 #1 Soft Check：<=1,000,000。“访员注意：受访者现金及存款总额超过一百万？” #2 若T1=“不知道”或“拒答”，继续提问T1UB；若T1=0，跳至T2；其他情况跳至T101。 T1UB FT1UB”您家现金及存款总额区间”您家的存款加起来是否多于/少于（10,000/25,000/50,000/100,000/250…	【引语】访员注意：(1)这部分不允许请财务受访者以外的其他人代答。 (2)请确保除了受访者外，没有其他人在场。 【引语】访员注意，请读出以下这段话：“下面是关于您的金融资产问题。我们将会对您的回答严格保密，并且仅用于学术研究。” T1 FT1“您家现金及存款总额（元）”您家目前所有家庭成员的现金及存款总额大概有多少？_____ 0..10,000,000元 访员注意：应包括所有家庭成员的现金（随身携带以及放在家里的）和金融机构存款，不包括国债和理财产品。 【CAPI】 #1 Soft Check：T1<=1,000,000。“访员注意：受访者现金及存款总额超过一百万？” #2 若T1=“不知道”或“拒答”，继续提问T1UB；若T1=0，跳至T200；其他情况跳至T101。 T1UB FT1UB“您家现金及存款总额区间”您家现金及存款加起来是否多于/少于（10,000/25,000/50,…	【引语】访员注意：(1)这部分不允许请财务受访者以外的其他人代答。 (2)请确保除了受访者外，没有其他人在场。 【引语】访员注意，请读出以下这段话：“下面是关于您的金融资产问题。我们将会对您的回答严格保密，并且仅用于学术研究。” T1 FT1“您家现金及存款总额（元）”您家目前所有家庭成员的现金及存款总额大概有多少？_____ 0..10,000,000元 访员注意：应包括所有家庭成员的现金（随身携带以及放在家里的）和金融机构存款，不包括国债和理财产品。 【CAPI】 #1 Soft Check：T1<=1,000,000。“访员注意：受访者现金及存款总额超过一百万？” #2 若T1=“不知道”或“拒答”，继续提问T1UB；若T1=0，跳至T200；其他情况跳至T101。 T1UB FT1UB“您家现金及存款总额区间”您家现金及存款加起来是否多于/少于（10,000/25,000/50,…
	F3去年，您家是否持有以下金融产品？【可多选】 1. 股票 3. 基金 5.债券 78.以上均没有【跳至F4】 F1（通俗）：“股票、基金、债券”指在国内外证券市场上购买的有价证券。 F1（专业）：（1）“股票”是指股份有限公司签发的、证明其股东按所持股份享受权益并承担义务的凭证，股票与股份有密切的联系，股份是股票的内容，股票是股份的表现形式。 （2）“基金”是指投资者根据自身状况确定投资收益目标自发自愿形成的非银行性金融组织，主要投资于股票、债券以便获取高额回报。 （3）“债券”是指国家或企业为取得长期资金而发行的有价证券；也是政府、金融机构、工商企业等机构直接向社会借债筹措资金时，向投资者发行，承诺按一定利率支付利息并按约定条件偿还本金的债权债务凭证。债券的本质是债的证明书，具有法律效力。债券购买者与发行者之间是一种债券债务关系，债券发行人即债务人，投资者（或债券持有人）即债权人。 …	T3 FT3”您家有无政府债券”现在，您家有家庭成员持有政府债券（如国库券）吗？ 1.有（继续回答T301） 5.没有（跳至T4） F1：“政府债券”指发行主体是政府。它是指政府财政部门或其他代理机构为筹集资金，以政府名义发行的债券，主要包括国库券和公债两大类。一般国库券是由财政部发行，用以弥补财政收支不平衡；公债是指为筹集建设资金而发行的一种债券。有时也将两者统称为公债。中央政府发行的称中央政府债券（国家公债），地方政府发行的称地方政府债券（地方公债）。 T301 FT301”您家现有政府债券面值”您家现有的所有政府债券(如国库券等)总共面值多少? ___1..10,000,000元 F1：政府债券”指发行主体是政府。它是指政府财政部门或其他代理机构为筹集资金，以政府名义发行的债券，主要包括国库券和公债两大类。一般国库券是由财政部发行，用以弥补财政收支不平衡；公债是指为筹集建设资金而发…	T2 FT2”金融产品种类”您家现在是否持有以下金融产品？【可多选】 1. 股票 3. 基金 5. 国债 6. 信托产品 7. 外汇产品 77.其他金融资产（如期货、期权等） 78.以上都没有 F1：（1）“股票”是指股份有限公司签发的、证明其股东按所持股份享受权益并承担义务的凭证，股票与股份有密切的联系，股份是股票的内容，股票是股份的表现形式。 （2）“基金”是指一种利益共享、风险共担的集合证券投资方式，即通过发行基金单位，集中投资者的资金，由基金托管人托管，由基金管理人管理和运用资金，从事股票、债券等金融工具投资。 （3）“国债”是由国家发行的债券，是中央政府为筹集财政资金而发行的一种政府债券，是中央政府向投资者出具的、承诺在一定时期支付利息和到期偿还本金的债权债务凭证，由于国债的发行主体是国家，所以它具有最高的信用度，被公认为是最安全的投资工具。 （4）“信托产品”是指信托公司为投…	T200 FT200“金融产品种类”您家现在是否持有金融产品，如股票、基金、国债、信托产品、外汇产品等？ 1.是 5.否 F1：（1）“股票”是指股份有限公司签发的、证明其股东按所持股份享受权益并承担义务的凭证，股票与股份有密切的联系，股份是股票的内容，股票是股份的表现形式。 （2）“基金”是指一种利益共享、风险共担的集合证券投资方式，即通过发行基金单位，集中投资者的资金，由基金托管人托管，由基金管理人管理和运用资金，从事股票、债券等金融工具投资。 （3）“国债”是由国家发行的债券，是中央政府为筹集财政资金而发行的一种政府债券，是中央政府向投资者出具的、承诺在一定时期支付利息和到期偿还本金的债权债务凭证，由于国债的发行主体是国家，所以它具有最高的信用度，被公认为是最安全的投资工具。 （4）“信托产品”是指信托公司为投资者提供的一种金融理财产品，是在“受人之托，代人理财”的宗旨下，受托人根…	T200 FT200“金融产品种类”您家现在是否持有金融产品，如股票、基金、国债、信托产品、外汇产品等？ 1.是 5.否 F1：（1）“股票”是指股份有限公司签发的、证明其股东按所持股份享受权益并承担义务的凭证，股票与股份有密切的联系，股份是股票的内容，股票是股份的表现形式。 （2）“基金”是指一种利益共享、风险共担的集合证券投资方式，即通过发行基金单位，集中投资者的资金，由基金托管人托管，由基金管理人管理和运用资金，从事股票、债券等金融工具投资。 （3）“国债”是由国家发行的债券，是中央政府为筹集财政资金而发行的一种政府债券，是中央政府向投资者出具的、承诺在一定时期支付利息和到期偿还本金的债权债务凭证，由于国债的发行主体是国家，所以它具有最高的信用度，被公认为是最安全的投资工具。 （4）“信托产品”是指信托公司为投资者提供的一种金融理财产品，是在“受人之托，代人理财”的宗旨下，受托人根…
		T4 FT4”您家有无股票”现在，不包括在单位持有的股份，您家有家庭成员持有股票吗？ 1.有（继续回答T401） 5.没有（跳至T5） F1：“股票”是指股份有限公司签发的、证明其股东按所持股份享受权益并承担义务的凭证，股票与股份有密切的联系，股份是股票的内容，股票是股份的表现形式。 T401 FT401”您家现有股票市值(元)”您家现在持有的股票的当前价值是多少？____________1..10,000,000元 F1：“股票”是指股份有限公司签发的、证明其股东按所持股份享受权益并承担义务的凭证，股票与股份有密切的联系，股份是股票的内容，股票是股份的表现形式。 【CAPI】 #01 Soft Check: <=200,000。“访员注意：受访者家庭持有的股票的当前价值超过二十万吗？” #02 如果受访者回答了T401，跳至T5；若T401=“拒绝”或“不知道”，则提问T401UB。 …
		T5 FT5”您家有无基金”现在，您家有家庭成员持有基金吗？ 1.有（继续回答T501） 5.没有（跳至T6） F1：“基金”是指投资者根据自身状况确定投资收益目标自发自愿形成的非银行性金融组织，主要投资于股票、债券以便获取高额回报。 T501 FT501”您家基金市值(元)”您家现在持有的基金的当前价值是多少？___________1..1,000,000元 F1：“基金”是指投资者根据自身状况确定投资收益目标自发自愿形成的非银行性金融组织，主要投资于股票、债券以便获取高额回报。 【CAPI】 #01 Soft Check: <=200,000。“访员注意：受访者家庭持有的基金的当前价值超过二十万。” #02 如果受访者回答了T501，跳至T6；若T501=“拒绝”或“不知道”，则提问T501UB。 T501UB FT501UB”您家现有基金市值区间”您家现在持有的基金的当前价值是否高…
		T6 FT6”您家有无金融衍生品”现在，您家是否有金融衍生品方面的投资？金融衍生品包括认购权证、指数期货、商品期货、银行间理财产品等。 1.是（继续回答T601） 5.否（跳至T7） T601 FT601”您家金融衍生品市值”这些资产的总价值是多少？____ 1..10,000,000元 【CAPI】Soft Check: <=200,000。“访员注意：受访者家庭的金融衍生品的当前价值超过二十万。”
		T7 FT7 ”您家有无其他金融资产”除了上述提到的资产，您家现在还有其他金融资产吗？ 1.是（继续回答T701） 5.否（跳至T8） T701 FT701”您家其他金融资产市值”这些金融资产现在值多少钱？________1..10,000,000元 【CAPI】Soft Check: <=200,000。“访员注意：受访者家庭的其他金融资产现在的价值超过二十万。”
家庭资产	G1到去年底，您家各类保险可赔偿额总计为 _______元 访员注意 ：“可赔偿额”是指家中所有保险合计可能获得的最高赔偿额。此处强调计算合同内规定的最高金额，不论是否实际发生。 F1：（1）“保险金”是指家庭或家庭成员直接或间接购买，所有权属于家庭或家庭成员的各类保险金额。 （2）“可赔偿额”包含已经赔偿和可以赔偿但还未赔偿两部分。 G3到去年底，您家所有收藏品大约值多少钱？ _______元 F1：“收藏品”，如字画、古董、玉石、首饰等。 G4到去年底，除以上提到的资产外，您家其他资产的现值约为 _______元 访员注意 ：“以上提到的资产”包括房产、租金、出卖财物的收入、拆迁补偿金、征地补偿金、存款、股票、基金、债券、离/退休金/社会保障金/低保等收入、工资性收入、礼金/礼品、各项收入、保险可赔偿额、未收回的欠款以及收藏品。 F1：“其他资产”中的资产是指以货币为计量单位的各种财…
		Q5 FQ5”是否贷款买建房或装修”您家是否正在用按揭贷款来购买、建造或装修您现在居住的这所房子（已还清贷款不算）？ 1.是（继续回答Q501） 5.否（跳至Q6） F1：“按揭贷款”是指是购房者以所购住房做抵押并由其所购买住房的房地产企业提供阶段性担保的个人住房贷款业务。 Q501 FQ501”待偿贷款本息总额(元）”连本带息，还有几万元贷款没还清？_____________0.01..10,000万元 访员注意:以万元为计量单位，保留两位小数。 【CAPI】Soft Check: <=100。“没还清的贷款超过一百万元吗？”	【CAPI】若Q2=3至77且R1=5，跳至T5，否则继续提问T3。 T3 FT3”是否贷款买建房或装修”为购买或建造、装修住房，您家是否有没有还清的银行贷款？ 1. 是 5. 否（跳至T4） T301 FT301”待偿房贷本息总额（万元）” 您家还欠银行多少万元房贷没有还清？________0.01..10,000.00万元 【CAPI】Soft Check: <=100。“尚未还清的房贷超过100万元吗？” T302 FT302”所有住房房贷总支出（元）”过去12个月，您家还房贷的总支出是多少元？ _______1..10,000,000元 【CAPI】Soft Check：<=10,0000。“您家一年还房贷的支出超过10万吗？”	【CAPI】若Q2=3至77且R1=5，跳至T5；否则继续提问T3。 T3 FT3“是否贷款买建房或装修”为购买或建造、装修住房，您家是否有没还清的银行贷款？ 1. 是 5. 否 【CAPI】T3=1，继续回答T301；否则，跳至T4。 T301 FT301“待偿房贷本息总额（万元）” 您家还欠银行多少万元房贷没有还清？________0.01..10,000.00万元 【CAPI】Soft Check: T301<=100。“尚未还清的房贷超过一百万元吗？” T302 FT302“所有住房房贷总支出（元）”过去12个月，您家还房贷的总支出是多少万元？ _______0.01..10,000.00万元 【CAPI】Soft Check：T302<=20。“您家一年还房贷的支出超过二十万吗？”	【CAPI】若Q2=3至77且R1=5，跳至T5；否则继续提问T3。 T3 FT3“是否贷款买建房或装修”为购买或建造、装修住房，您家是否有没还清的银行贷款？ 1. 是 5. 否 【CAPI】T3=1，继续回答T301；否则，跳至T4。 T301 FT301“待偿房贷本息总额（万元）” 您家还欠银行多少万元房贷没有还清？________0.01..10,000.00万元 【CAPI】Soft Check: T301<=100。“尚未还清的房贷超过一百万元吗？” T302 FT302“所有住房房贷总支出（元）”过去12个月，您家还房贷的总支出是多少万元？ _______0.01..10,000.00万元 【CAPI】Soft Check：T302<=20。“您家一年还房贷的支出超过二十万吗？”
			T4 FT4”是否购房建房装修借款“为购买或建造、装修住房，您家是否向亲戚朋友或银行以外的其他组织或个人（如民间信贷机构）借款，而且现在没有还清？ 1. 是（继续回答T401） 5.否（跳至T5） T401 FT401”购房建房装修借款额度（元）“为购买和建造、装修住房，您家还欠亲友或银行以外的其他组织或个人总共多少钱没有还清？_______0..10,000,000元	T4 FT4“是否购房建房装修借款“为购买或建造、装修住房，您家是否向亲戚朋友或银行以外的其他组织或个人（如民间信贷机构）借款，而且现在没有还清？ 1. 是 5.否 【CAPI】T4=1，继续回答T401；否则，跳至T5。 T401 FT401“购房建房装修借款额度（元）”为购买和建造、装修住房，您家还欠亲戚朋友或银行以外的其他组织或个人总共多少钱没有还清？_______1..10,000,000元	T4 FT4“是否购房建房装修借款“为购买或建造、装修住房，您家是否向亲戚朋友或银行以外的其他组织或个人（如民间信贷机构）借款，而且现在没有还清？ 1. 是 5.否 【CAPI】T4=1，继续回答T401；否则，跳至T5。 T401 FT401“购房建房装修借款额度（元）”为购买和建造、装修住房，您家还欠亲戚朋友或银行以外的其他组织或个人总共多少钱没有还清？_______1..10,000,000元
家庭支出	H2去年，您家是否通过以下途径借款或贷款？【可多选】 1. 银行（包括信用社） 3. 亲戚/朋友 5. 民间借贷 77. 其他方式【请注明】__________ 78. 以上均没有【跳至H3】 F1：“民间借贷”是指游离于经国家依法批准设立的金融机构之外的所有以货币形式、有利息回报的个人与个人、个人与企业、企业与企业之间的资金筹借活动。本题指向非金融机构借贷。	T8 FT8”您家借款的途径”过去一年，不包括买房贷款，您家是否通过以下途径借过款？【可多选】 1.银行、信用社 3.亲戚/朋友 5.民间借贷 77.FT8SP”其他借款途径，请注明”其他【请注明】_____ 78.以上都没有 F1：“民间借贷”是指游离于经国家依法批准设立的金融机构之外的所有以货币形式、有利息回报的个人与个人、个人与企业、企业与企业之间的资金筹借活动。本题指向非金融机构借贷。 【CAPI】 #01 选项“78.以上都没有”与其他选项互斥。 #02 T8选择包含“1”提问T801；T8选择包含“3”“5”“77”中的任意一项，提问T802；否则跳至T9。	T7 FT7”首选借款对象”如果您家需要借金额较大的一笔钱（例如用于买房、经营周转等），首选的借钱对象会是谁？ 访员注意：请受访者选择首选的一个借钱对象。 1. 亲戚 2. 朋友 3. 银行 4. 非银行正规金融机构	T7 FT7“首选借款对象”如果您家需要借金额较大的一笔钱（例如用于买房、经营周转等），首选的借钱对象会是谁？ 访员注意：请受访者选择首选的一个借钱对象。 0.父母或子女 1.亲戚 2. 朋友 3. 银行 4.非银行正规金融机构 5.民间借贷机构和个人 6.任何情况下都不会去借钱 【CAPI】若T7=0-5，跳至T8；否则，跳至T9。	T7 FT7“首选借款对象”如果您家需要借金额较大的一笔钱（例如用于买房、经营周转等），首选的借钱对象会是谁？ 访员注意：请受访者选择首选的一个借钱对象。 0.父母或子女 1.亲戚 2. 朋友 3. 银行 4.非银行正规金融机构 5.民间借贷机构和个人 6.任何情况下都不会去借钱 【CAPI】若T7=0-5，跳至T8；否则，跳至T9。
	H202去年，您家所有借款或贷款主要用于以下哪几方面？ 1. 用于建房、购房 2. 用于教育 3. 用于购买耐用消费品 4. 用于家庭成员治病 5. 用于家庭日常生活开支 77. 用于其他方面【请注明】_______ F1：“耐用消费品”是指单位价格在1000元以上、自然使用寿命在2年以上的产品。 H203去年全年，您家用于“加载H202选项”的借款或贷款额有多少？___元 访员注意 ：仅为该项开支中用借款或贷款支付的金额。
	H201去年全年，您家通过“加载H2选项”借款或贷款的总额为_____元	T801 FT801”您家待偿贷款额（元）”过去一年，不包括买房贷款，您家尚未还清的贷款总额是多少？_____1..5,000,000元 【CAPI】Soft Check:<=200,000。“访员注意：受访者家庭未还清的贷款总额超过二十万。”	T5 FT5”待偿银行贷款”除了房贷外，您家现在是否有其他没有还清的银行贷款？ 1．是 5. 否 【CAPI】T5=1，继续提问T501；否则跳至T6。 T501FT501”您家待偿贷款额（元）”除了房贷外，您家现在还欠银行多少元贷款没有还清？____________1..5,000,000元 【CAPI】Soft Check：<=200,000。“访员注意：受访者家庭未还清的贷款总额超过二十万。”	【CAPI】若Q2=3至77且R1=5，题干中无须加载“除了房贷外，” T5 FT5“待偿银行贷款”除了房贷外，您家现在是否有其他没有还清的银行贷款？ 1．是 5. 否 【CAPI】T5=1，继续提问T501；否则跳至T6。 T501FT501“您家待偿贷款额（元）”除了房贷外，您家现在还欠银行多少元贷款没有还清？____________1..5,000,000元 【CAPI】Soft Check：T501<=200,000。“访员注意：受访者家庭未还清的贷款总额超过二十万。”	【CAPI】若Q2=3至77且R1=5，题干中无须加载“除了房贷外，” T5 FT5“待偿银行贷款”除了房贷外，您家现在是否有其他没有还清的银行贷款？ 1．是 5. 否 【CAPI】T5=1，继续提问T501；否则跳至T6。 T501FT501“您家待偿贷款额（元）”除了房贷外，您家现在还欠银行多少元贷款没有还清？____________1..5,000,000元 【CAPI】Soft Check：T501<=200,000。“访员注意：受访者家庭未还清的贷款总额超过二十万。”
		T802 FT802”民间借贷待偿额(元)”过去一年，您家通过亲戚/朋友或者民间借贷等途径借到的钱中，尚未还清的借款总额是多少？_____1..5,000,000元 F1：“民间借贷”是指游离于经国家依法批准设立的金融机构之外的所有以货币形式、有利息回报的个人与个人、个人与企业、企业与企业之间的资金筹借活动。本题指向非金融机构借贷。 【CAPI】Soft Check:<=200,000。“访员注意：受访者家庭未其他借款总额超过二十万。”	T6 FT6”待偿亲友及民间借款”除购房或建房借款外，您家是否因其他原因欠亲戚朋友或银行以外其他组织或个人（如民间信贷机构）的钱没有还清？ 1．是 5. 否 【CAPI】T6=1，继续提问T601；否则跳至T7。 T601 FT601”亲友借款待偿额(元)”其中，您家现在还欠亲戚朋友多少钱？____________0..5,000,000元 访员注意：如果没有欠亲戚朋友的钱，则录入0。 【CAPI】 Soft Check：<=200,000。“访员注意：受访者家庭欠亲戚朋友的钱超过二十万。” T602 FT602”待偿民间借贷总额（元）”除了银行和亲戚朋友，您家现在还欠其他组织或个人（如民间信贷机构）多少钱？ ______0..5,000,000元 访员注意：如没有欠其他机构或个人（如民间信贷机构）钱，则录入0。 【CAPI】 #1 Soft Check: T601和T602不能同时为0…	T6 FT6“待偿亲友及民间借款”除购房或建房借款外，您家是否因其他原因欠亲戚朋友或银行以外其他组织或个人（如民间信贷机构）的钱没有还清？ 1．是 5. 否 【CAPI】T6=1，继续提问T601；否则跳至T7。 T601 FT601“亲友借款待偿额(元)”其中，您家现在还欠亲戚朋友多少钱？____________1..5,000,000元 【CAPI】 Soft Check：T601<=200,000。“访员注意：受访者家庭欠亲戚朋友的钱超过二十万。” T602 FT602“待偿民间借贷总额（元）”除了银行和亲戚朋友，您家现在还欠其他组织或个人（如民间信贷机构）多少钱？ ______0..5,000,000元 访员注意：如没有欠其他机构或个人（如民间信贷机构）钱，则录入0。 【CAPI】 #1 Soft Check: T601和T602不能同时为0 “您家是否现在还欠亲戚朋友或银行以外…	T6 FT6“待偿亲友及民间借款”除购房或建房借款外，您家是否因其他原因欠银行以外的其他组织或个人（如民间信贷机构、亲戚朋友、熟人等）钱没有还清？ 1．是 5. 否 【CAPI】T6=1，继续提问T601；否则跳至T7。 T601 FT601“亲友借款待偿额(元)” 除购房或建房借款外，您家现在还欠亲戚朋友多少钱？____________1..5,000,000元 【CAPI】 Soft Check：T601<=200,000。“访员注意：受访者家庭欠亲戚朋友的钱超过二十万。” T602 FT602“待偿民间借贷总额（元）”除了银行和亲戚朋友，您家现在还欠银行以外的其他组织或个人（如民间信贷机构、熟人等）多少钱？ ______0..5,000,000元 访员注意：如没有欠其他机构或个人（如民间信贷机构）钱，则录入0。 【CAPI】 #1 Soft Check: T601和T602不能同时…
			T8 FT8”借款被拒经历”您家借钱金额较大时（例如用于买房、经营周转等），有没有被拒绝的经历？ 1. 有（继续回答T801） 5. 没有（跳至T9） 79. 不适用（跳至T9） T801 FT801”被谁拒绝”都被谁拒绝过？【可多选】 1. 亲戚 2. 朋友 3. 银行 4. 非银行正规金融机构 5. 民间借贷机构和个人	T8 FT8“借款被拒经历”您家借钱金额较大时（例如用于买房、经营周转等），有没有被拒绝的经历？ 1. 有 5. 没有 79. 不适用（没借过大笔钱）（不读出） 【CAPI】若T8=1，继续回答T801；否则，跳至T9。 T801 FT801“被谁拒绝”都被谁拒绝过？【可多选】 0.父母或子女 1.亲戚 2. 朋友 3. 银行 4.非银行正规金融机构 5.民间借贷机构和个人	T8 FT8“借款被拒经历”您家借钱金额较大时（例如用于买房、经营周转等），有没有被拒绝的经历？ 1. 有 5. 没有 79. 不适用（没借过大笔钱）（不读出） 【CAPI】若T8=1，继续回答T801；否则，跳至T9。 T801 FT801“被谁拒绝”都被谁拒绝过？【可多选】 0.父母或子女 1.亲戚 2. 朋友 3. 银行 4.非银行正规金融机构 5.民间借贷机构和个人
	G2到去年底，别人还欠您家多少钱没还？ ______元	T9 FT9”您家是否有借出钱”过去一年，您家有没有借钱给亲戚朋友或者民间借贷机构？ 1.是（继续回答T901） 5.否（跳至访员观察） F1：“民间借贷”是指游离于经国家依法批准设立的金融机构之外的所有以货币形式、有利息回报的个人与个人、个人与企业、企业与企业之间的资金筹借活动。本题指向非金融机构借贷。 T901 FT901”他人的欠款总额（元）”亲戚朋友或者民间借贷机构一共还欠您家多少钱？_____0..5,000,000元 【CAPI】Soft Check:<=200,000。“访员注意：亲友欠受访者家庭钱数超过二十万。”	T9 FT9”尚未归还借款”您家有没有借钱给亲戚朋友或者民间借贷机构，但是对方尚未还清？ 1.是 5.否 F1：“民间借贷”是指游离于经国家依法批准设立的金融机构之外的所有以货币形式、有利息回报的个人与个人、个人与企业、企业与企业之间的资金筹借活动。本题指向非金融机构借贷。 【CAPI】T9=1，继续提问T901；否则跳至U部分。 T901 FT901”尚未归还借款总额（元）”亲戚朋友或者民间借贷机构一共还欠您家多少钱？_____1..50,000,000元 【CAPI】Soft Check：<=200,000。“访员注意：亲友欠受访者家庭钱数超过二十万。”	T9 FT9“尚未归还借款”您家有没有借钱给亲戚朋友或者民间借贷机构，但是对方尚未还清？ 1.有 5.没有 F1：“民间借贷”是指游离于经国家依法批准设立的金融机构之外的所有以货币形式、有利息回报的个人与个人、个人与企业、企业与企业之间的资金筹借活动。本题指向非金融机构借贷。 【CAPI】T9=1，继续提问T901；否则跳至U部分。 T901 FT901”尚未归还借款总额（元）”亲戚朋友或者民间借贷机构一共还欠您家多少钱？_____1..50,000,000元 【CAPI】Soft Check：T901<=200,000。“访员注意：亲友欠受访者家庭钱数超过二十万。”	T9 FT9“尚未归还借款”您家有没有借钱给亲戚朋友或者民间借贷机构，但是对方尚未还清？ 1.有 5.没有 F1：“民间借贷”是指游离于经国家依法批准设立的金融机构之外的所有以货币形式、有利息回报的个人与个人、个人与企业、企业与企业之间的资金筹借活动。本题指向非金融机构借贷。 【CAPI】T9=1，继续提问T901；否则跳至U部分。 T901 FT901”尚未归还借款总额（元）”亲戚朋友或者民间借贷机构一共还欠您家多少钱？_____1..50,000,000元 【CAPI】Soft Check：T901<=200,000。“访员注意：亲友欠受访者家庭钱数超过二十万。”
			U1 FU1”自家重大事件”过去12个月，您家是否发生了以下重要事件？【可多选】 1. 男性娶妻 2. 女性出嫁 3. 家人考上大学或大专 4. 小孩出生 5. 家人去世 6. 老人过寿 78. 以上都没有 【CAPI】 #1选项“78.以上都没有”与其他选项互斥。 #2 U1=“78.以上都没有”或“不知道”或拒绝回答，跳至U2；否则提问U101和U102。 U101 FU101”重大事件总支出（元）”包括实物和现金，过去12个月，您家因为“【CAPI】加载U1所有选项”在宴请、办仪式等方面的花费总共出了多少钱？______0..5,000,000元； 访员注意：如果没有花费，请填“0”。 U102 FU102”重大事件总收入（元）”过去12个月，您家因为“【CAPI】加载U1所有选项”收到的礼物、礼金总共有多少钱？______0..4,000,000元； 访员注意：如果没有收入，请填…	U100 FU100“自家重大事件”过去12个月，您所在的这个家庭是否发生婚丧嫁娶、孩子出生、子女考学等重大事件？ 1.是 5.否 【CAPI】U100=1，继续回答U101；否则，跳至U201。 U101 FU101“重大事件总支出（元）”包括实物和现金，过去12个月，您所在的这个家庭在宴请、办仪式等方面的花费总共出了多少钱？______0..5,000,000元 访员注意：如果没有花费，请填“0”。 U102 FU102“重大事件总收入（元）”过去12个月，您家收到的礼物、礼金总共有多少钱？______0..4,000,000元 访员注意：如果没有收入，请填“0”。	U100 FU100“自家重大事件”过去12个月，您所在的这个家庭是否发生婚丧嫁娶、孩子出生、子女考学等重大事件？ 1.是 5.否 【CAPI】U100=1，继续回答U101；否则，跳至U201。 U101 FU101“重大事件总支出（元）”包括实物和现金，过去12个月，您所在的这个家庭在宴请、办仪式等方面的花费总共出了多少钱？______0..5,000,000元 访员注意：如果没有花费，请填“0”。 U102 FU102“重大事件总收入（元）”过去12个月，您家收到的礼物、礼金总共有多少钱？______0..4,000,000元 访员注意：如果没有收入，请填“0”。
			U2FU2”参与人情礼”过去12个月，您家是否因为亲朋好友家里发生过以下事件而出过人情礼？【可多选】 1. 结婚 2. 考上大专\大学 3. 生小孩 4. 去世 5. 拜年（给压岁钱） 77. 其他FU2SP“其他【请注明】”______【请注明】 78. 以上都没有 【CAPI】 #1 选项“78. 以上都没有”与其他选项互斥； #2 若U2=78或“不知道”或拒绝回答，跳至INC；否则继续提问U201。 U201FU201”人情礼支出（元）”过去12个月，您家因为亲朋好友家里有人“【CAPI】加载U2所有选中选项”等，总共出了多少人情礼？______1..1,000,000元 访员注意：如果是送礼物，折算成现金。	U201FU201“人情礼支出（元）”包括实物和现金，过去12个月，您家总共出了多少人情礼？_0..1,000,000元 访员注意：如果没有支出，请填“0”。	U201FU201“人情礼支出（元）”包括实物和现金，过去12个月，您家总共出了多少人情礼？_0..1,000,000元 访员注意：如果没有支出，请填“0”。
	H6去年，您家的总支出【逼近法】 （2500/5000/7500/12000/18000/27000/40000/60000/90000/140000/210000/320000/480000元） F1：“总支出”指家庭及所有成员各项支出的合计，包括衣、食、住、行、婚、丧、嫁、娶、玩、乐、教育、健康、购买保险、借钱给人、按揭等各项生活性支出，不包括任何经营性支出。 H601去年，您家总支出大概是多少钱？_____元		【引语】访员注意：请念出以下这段话：“现在我们再次确认一下您家在过去12个月的总收入和支出。 INC FINC”过去12个月总收入（元）”过去12个月，包括经营性收入、工资性收入、财产性收入、政府的补助补贴或他人的经济支持等，您家各项收入加在一起的总收入有多少元？_____0..100,000,000元 F1：“总收入”指家庭各项收入的合计。包括农业生产的纯收入、个体经营或开办私营企业的利润收入、政府的各种补贴和救济收入、社会捐助类的收入、养老金收入、所有家庭成员的工资性收入、出租和出卖财物所得的收入、存款利息和投资金融产品的收入等。 【CAPI】 #1 Soft Check： <=120,000。“过去12个月，您家的总收入超过12万吗？” #2 若INC=“不知道”或“拒答”，继续回答INCUB；否则跳至EXP。 INCUB FINCUB”过去12个月总收入区间”过去12个月，您家的…	【引语】访员注意：请念出以下这段话：“现在我们再次确认一下您家在过去12个月的总收入和支出。” INC FINC“过去12个月总收入（元）”过去12个月，包括经营性收入、工资性收入、财产性收入、政府的补助补贴或他人的经济支持等，您家各项收入加在一起的总收入有多少元？_____0..100,000,000元 F1：“总收入”指家庭各项收入的合计。包括农业生产的纯收入、个体经营或开办私营企业的利润收入、政府的各种补贴和救济收入、社会捐助类的收入、养老金收入、所有家庭成员的工资性收入、出租和出卖财物所得的收入、存款利息和投资金融产品的收入等。 【CAPI】 #1 Soft Check：INC <=120,000。“过去12个月，您家的总收入超过12万吗？” #2 若INC=“不知道”或“拒答”，继续回答INCUB；否则跳至EXP。 INCUB FINCUB“过去12个月总收入区间”过去12个月…	INC FINC“过去12个月总收入（元/年）”过去12个月，包括经营性收入、工资性收入、租金收入、政府补助或他人的经济支持等，您家各项收入加在一起共有多少元？_____0..100,000,000元/年 F1：“总收入”指家庭各项收入的合计。包括农业生产的纯收入、个体经营或开办私营企业的利润收入、政府的各种补贴和救济收入、社会捐助类的收入、养老金收入、所有家庭成员的工资性收入、出租和出卖财物所得的收入、存款利息和投资金融产品的收入等。 【CAPI】 #1 Soft Check：INC <=500,000。“过去12个月，您家的总收入超过50万吗？” #2 若INC=“不知道”或拒绝回答，继续回答INCUB；否则跳至EXP。 INCUB FINCUB“过去12个月总收入区间”过去12个月，您家的总收入是否高于/低于（10,000/25,000/50,000/100,000/250,000…
金融知识			【CAPI】若A1=5，则跳至V部分，否则继续提问W部分。 【引语】“下面，我们将问您一些关于金融知识方面的问题，请最熟悉家庭财务状况的成员回答。” 访员注意： (1) 这部分要请最熟悉家庭财务的受访者“【CAPI】加载RESP1所选人员名单”回答； (2) 所有问题应由同一受访者自己回答，不允许代答、提示和中途更换受访人。 RESP5 RESP5”金融知识回答人” 访员注意：记录实际回答金融知识的回答人 5. 财务受访者“【CAPI】加载RESP1所选人员名单” 77. 其他人________“【CAPI】加载FML2014家庭成员名单”-RESP1所选人员名单” 【CAPI】RESP5 不允许“不知道”或“拒答”。 【data】储存家庭成员完整id
			W2 FW2”银行1年定期利率”您估计现在银行1年期定期存款的利率是多少? 1. 1%以下 2. 1%-5% 3. 5%-10% 4. 10%及以上 9.不知道【不读出】 F1：1%-5%是指大于等于1%，小于5%；5%-10%是指大于等于5%，小于10% W3 FW3”存款到期金额”假设您有1万元的1年期定期存款，年利率是3%，如果您不提前支取，那么存款到期后，您会有多少钱？ 1.等于10300元 2.多于10300元 3.少于10300元 9..不知道【不读出】 F1：存款期间不考虑各种税费 W4 FW4”存款续存金额”上一题账户中的存款到期后再存1年定期，利率不变，1年后账户中有多少钱？？ ” 1.等于10600元 2.多于10600元 3.少于10600元 9.不知道【不读出】 W5 FW5”货币购买力”如果您银行存款账户的存款年利率为3%，通货膨胀率为每年5%, 那么，一年后您…
			【引语】访员请念出：“以下是两道判断题，请您判断这些说法是‘正确’还是‘错误’。” W7 FW7”投资风险”一般情况下，高收益的投资具有高风险。 1. 正确 5. 错误 9.不知道【不读出】 W8 FW8”股票投资风险”一般情况下，投资单一股票比投资股票型基金的风险小。 1. 正确 5. 错误 9.不知道【不读出】 F1：（1）“股票型基金”是指60%以上的基金资产投资于股票的基金 （2）“基金”是指一种利益共享、风险共担的集合证券投资方式，即通过发行基金单位，集中投资者的资金，由基金托管人托管，由基金管理人管理和运用资金，从事股票、债券等金融工具投资 W9 FW9”养老费用”您或您的配偶是否“计算”过需要攒多少钱才够养老？ 1. 是 5. 否 【CAPI】W9=1，继续回答W901；否则，跳至W10。 W901 FW901”养老费用（万元）” 您或您的配偶需要攒几万元才够养老？____…
			W11 FW11”决策银行”下列哪个银行具有制定和执行货币政策的职能？ 1.中国银行 2.中国工商银行 3.中国人民银行 4.中国建设银行 9.不知道【不读出】 W12 FW12”投资产品风险”一般来说，以下哪种资产的风险最高？ 1.银行存款 2.国债 3.股票 4 .基金 9.不知道【不读出】 W13 FW13”购买股票含义”如果您买了某公司股票，这意味着： 1.无论短期持有，还是长期持有，您都是把钱借给了公司。 2.无论短期持有，还是长期持有，您都是公司的股东。 3.长期持有的时候，您是公司的股东；短期持有的时候，您是把钱借给了公司。 4.以上都不对。 9.不知道【不读出】 W14 FW14”基金描述”以下对基金的描述正确的是： 1.低价格（低单位净值）的基金未来业绩会高。 2.一般情况下，同一支基金可以投资于好几种资产，例如同时投资于股票和债券。 3.一般情况下，基金能够根据过去的…
			【引语】访员注意：读出以下这段话：“请依据以下描述与您的实际情况符合程度选择，1表示“完全不符合”，2表示“比较不符合”，3表示“一般符合”，4表示“比较符合”，5表示“完全符合””【出示卡片F-8】 W1901 FW1901”购物承受能力”在我购买东西的时候，会考虑自己的承受能力。 1 .完全不符合 2.比较不符合 3.一般符合 4.比较符合 5.完全符合 9.不知道【不读出】 W1902 FW1902”按时交纳账单”我按时缴纳账单（例如水电煤气费、信用卡等）。 1.完全不符合 2.比较不符合 3.一般符合 4.比较符合 5.完全符合 9.不知道【不读出】 W1903 FW1903”关注财务状况”我非常关注自己的财务状况（例如经常查看自己的银行账户和收支状况等）。 1 .完全不符合 2.比较不符合 3.一般符合 4.比较符合 5.完全符合 9.不知道【不读出】 W1904 FW1904…
			W20 FW20”债务倍数（倍）”以您家现有的经济状况，您家是否愿意承担更多的债务？ 1. 非常不愿意 2.不愿意 3. 一般 4. 愿意 5. 非常愿意 【CAPI】Soft check: W20<=20“您家能够承担的债务超过您家年收入的20倍吗？” W21 FW21”筹款难度”紧急情况下，需要您尽快筹集一笔2万元的资金，您认为筹钱的困难程度如何？ 1.很困难 2.比较困难 3.一般 4.比较容易 5.很容易 访员注意：筹集资金指借款，不包括使用2万元的自有资金。 W22 FW22”房价预期”您认为未来一年您所在区的房价会如何变化？ 1.大幅下降 2.小幅下降 3..基本不变 4小幅上升 5.大幅上升 W23 FW23”投资方式”以下哪种投资方式更符合您家庭的实际情况? 1.我管投资 2.我配偶管投资 3.我和配偶各自管理自己的投资 4.我和配偶共同管理投资 5. 家里其他人管投资 …
社区环境评估
访员观察	访员注意 ：以下题目根据实际情况记录，无须向受访者提问。 Z1这份问卷主要是由谁完成的？ ______【单选】 访员注意 ：选择最主要的访问者。 Z101还有哪些家庭成员参与了这份问卷的回答？______【限选两项】 访员注意 ：选择较为主要的两名访问者。 Z102访问时，除了家庭成员外有谁在场【可多选】： 1. 亲友 2. 督导 3. 邻居 4. 村居干部 77. 其他【请注明身份】_________ 78. 没有其他人在场	【CAPI】 #01 出现以下引语界面，设计为按“1”继续的模式。 #02 以下题干字体的颜色是和访员注意一样的蓝色。 【引语】访员注意：以下题目不需要提问，请访员根据实际情况自行填写。 Z1QZ1"问卷主要受访者"这份问卷最主要是由谁完成的？ 【CAPI】加载2012_T1成员名单。 Z101QZ101"参访家庭成员"访问过程有哪些家庭成员参与了回答？【限选两项】 访员注意：选择较为主要的两名受访者。 【CAPI】加载除Z1选择外的012_T1成员名单。 Z102QZ102"家庭成员之外谁在场"访问时，除了家庭成员外，还有谁在场？【可多选】 1.亲友 2.督导 3.邻居 4.村居干部 77.KZ102SP"其他人，请注明其他【请注明身份】________ 78.没有其他人在场 【CAPI】选择“78.没有其他人在场”与其他选项互斥。 Z103QZ103"访问使用的主要语言"访问过程中主…	【CAPI】 #01 出现以下引语界面，设计为按“1”继续的模式。 #02 以下题干字体的颜色是和访员注意一样的蓝色。 【引语】访员注意：以下题目不需要提问，请访员根据实际情况自行填写。 Z1FZ1"问卷主要受访者"这份问卷最主要是由谁完成的？ 【CAPI】加载FML2014成员名单。 Z101FZ101"参访家庭成员"访问过程有哪些家庭成员参与了回答？【限选两项】 访员注意：选择较为主要的两名受访者。 【CAPI】加载除Z1选择外的FML2014成员名单。 Z102FZ102"家庭成员之外谁在场"访问时，除了家庭成员外，还有谁在场？【可多选】 1.亲友 2.督导 3.邻居 4.村居干部 77.KZ102SP"其他人，请注明其他【请注明身份】________ 78.没有其他人在场 【CAPI】选择“78.没有其他人在场”与其他选项互斥。 Z103FZ103"访问使用的主要语言"访问过程中…	【CAPI】 #1 出现以下引语界面，设计为按“1”继续的模式。 #2 以下题干字体的颜色是和访员注意一样的蓝色。 【引语】访员注意：以下题目不需要提问，请访员根据实际情况自行填写。 Z1FZ1"问卷主要受访者"这份问卷最主要是由谁完成的？ 【CAPI】加载FML2016成员名单。 Z101FZ101"参访家庭成员"访问过程有哪些家庭成员参与了回答？【限选两项】 访员注意：选择较为主要的两名受访者。 【CAPI】加载除Z1选择外的FML2016成员名单+78.没有其他人参与。 Z102FZ102"家庭成员之外谁在场"访问时，除了家庭成员外，还有谁在场？【可多选】 1.亲友 2.督导 3.邻居 4.村居干部 77.其他【请注明身份】________KZ102SP"其他人，请注明 78.没有其他人在场 【CAPI】选择“78.没有其他人在场”与其他选项互斥。 Z103FZ103"访问使用的主…	【CAPI】以下题干字体的颜色是和访员注意一样的蓝色。 【引语】访员注意：以下题目不需要提问，请访员根据回答情况自行填写。 Z1FZ1"问卷主要受访者"这份问卷最主要是由谁完成的？ 【CAPI】加载FML成员名单。 Z101FZ101"参访家庭成员"访问过程有哪些家庭成员参与了回答？【限选两项】 访员注意：选择较为主要的两名受访者。 【CAPI】加载FML成员名单-Z1选择人员+ 78.没有其他人参与。 【CAPI】CATI=1，跳至Z103；否则，继续记录Z102。 Z102FZ102"家庭成员之外谁在场"除了家庭成员外，访问时还有谁在场？【可多选】 1.亲友 2.督导 3.邻居 4.村居干部 77.其他【请注明身份】________FZ102SP"其他人，请注明 78.没有其他人在场 【CAPI】选择“78.没有其他人在场”与其他选项互斥。 Z103FZ103"访问使用的主要语言"访…
	Z201受访家庭的住房条件在其所在社区中属于： 最差的--1--2--3--4--5--6--7--〉最好的 Z202家庭内部的整洁程度： 很乱--1--2--3--4--5--6--7--〉很整洁 F1：家庭问卷的家庭是指同住同吃（同灶）的群体。 Z203家庭成员的精神面貌： 萎靡--1--2--3--4--5--6--7--〉很精神 F1：家庭问卷的家庭是指同住同吃（同灶）的群体。 Z204家庭成员间的关系： 陌生--1--2--3--4--5--6--7--〉很亲密 79. 不适用 -3. 无法判断 F1：家庭问卷的家庭是指同住同吃（同灶）的群体。 Z205长幼间的关系： 权威--1--2--3--4--5--6--7--〉平等 79. 不适用 -3. 无法判断 Z206性别间的关系： 权威--1--2--3--4--5--6--7--〉平等 79. 不适用 -3. 无法判断 Z3…	Z201 KZ201"理解能力"受访者的理解能力： 很差--1--2--3--4--5--6--7--〉很好 Z202 KZ202"健康状况"受访者的健康状况： 很差--1--2--3--4--5--6--7--〉很好 Z203 KZ203"衣装整洁程度"受访者的衣装整洁程度：很差--1--2--3--4--5--6--7--〉很好 Z204 KZ204"外貌"受访者的外貌： 很差--1--2--3--4--5--6--7--〉很好 Z205 KZ205"普通话熟练程度"受访者的普通话熟练程度： 访员注意：如果访问过程没有使用普通话，请选择“79.不适用”。 很差--1--2--3--4--5--6--7--〉很好 Z206KZ206"对调查的配合程度"受访者对调查的配合程度： 很差--1--2--3--4--5--6--7--〉很好 Z207KZ207"智力水平"受访者智力水平： 很低…	Z201 FZ201"理解能力"受访者的理解能力： 很差--1--2--3--4--5--6--7--〉很好 Z202 FZ202"健康状况"受访者的健康状况： 很差--1--2--3--4--5--6--7--〉很好 Z203 FZ203"衣装整洁程度"受访者的衣装整洁程度：很差--1--2--3--4--5--6--7--〉很好 Z204 FZ204"外貌"受访者的外貌： 很差--1--2--3--4--5--6--7--〉很好 Z205 FZ205"普通话熟练程度"受访者的普通话熟练程度： 访员注意：如果访问过程没有使用普通话，请选择“79.不适用”。 很差--1--2--3--4--5--6--7--〉很好 Z206FZ206"对调查的配合程度"受访者对调查的配合程度： 很差--1--2--3--4--5--6--7--〉很好 Z207FZ207"智力水平"受访者智力水平： 很低…	Z201 FZ201"理解能力"受访者的理解能力： 很差--1--2--3--4--5--6--7--〉很好 Z202 FZ202"健康状况"受访者的健康状况： 很差--1--2--3--4--5--6--7--〉很好 【CAPI】CATI=1，跳至Z205；否则，继续记录Z203。 Z203 FZ203"衣装整洁程度"受访者的衣装整洁程度：很差--1--2--3--4--5--6--7--〉很好 Z204 FZ204"外貌"受访者的外貌： 很差--1--2--3--4--5--6--7--〉很好 Z205 FZ205"普通话熟练程度"受访者的普通话熟练程度： 访员注意：如果访问过程没有使用普通话，请选择“79.不适用”。 很差--1--2--3--4--5--6--7--〉很好 Z206FZ206"对调查的配合程度"受访者对调查的配合程度： 很差--1--2--3--4--5--6--…	Z5FZ5"急于结束调查的程度"访问过程中，受访者在多大程度上表现出急于结束调查： 很低--1--2--3--4--5--6--7--〉很高 【CAPI】CATI=1或A01=5，跳至结束引语；否则，继续记录HZ1。 HZ1FHZ1"居住房屋类型"受访家户居住房屋的类型是什么？ 1. 单元房 2. 平房 3. 四合院 4. 别墅 5. 联排别墅 6. 小楼房 77. 其他【请注明】______ HZ3 FHZ3"家居整洁程度"受访家户家居的整洁程度： 很乱 --1--2--3--4--5--6--7--〉很整洁 【引语】访员注意：“确认结束访问请按"1"继续。一旦确认，问卷提交，不能返回修改！！”
		CZ7 CZ7"社区类型"被访村/居的类型： 访员注意：注意区分城镇和郊区。 1. 城市【跳至Z701】 2. 城镇【跳至Z702】 3. 农村【跳至Z703】 4. 郊区【结束】 F1：（1）“城市”通常指建制市的人口稠密区，如县级市的市区，地级市的市区。 （2）“城镇”通常指建制县的县政府所在地、乡镇政府所在地。 （3）“农村”通常指以村庄形态出现、主要从事农业生产的人口聚居区。 （4）“郊区”通常指建制市的人口稠密区边缘、行政上属于建制市的人口聚居区。 CZ701 CZ701"城市社区具体类型"请选择一项最能描绘被访村/居具体类型的选项？： 1. 棚户区 2. 未改造的老城区（街坊） 3. 工矿企业单位住宅区 4. 机关、事业单位住宅区 5. 经济适用房小区 6. 普通商品房小区 7. 两限房小区 8. 高档商品房/住宅/别墅区 9. 村改居住宅区 10. 移民社区 77. 其他【…
