# Supplementary material for: Digital inclusive finance penetration and household debt maturity structure: Empirical estimation based on China Family Panel Studies Data
Source: PLoS One. 2025 Apr 29;20(4):e0320080. doi: 10.1371/journal.pone.0320080 (PMC12040078; doi:10.1371/journal.pone.0320080)
Supplement: S1 Data — (ZIP) [file pone.0320080.s001.zip › Research Data/HHIπÇüCR3πÇüCR4 Index.xlsx]

## Sheet: HHI
		省份	2014	2016	2018
		安徽	0.0430868	0.0413648	0.0411172
		北京	0.0937743	0.0879609	0.0856084
		福建	0.0872066	0.0804308	0.0786002
		甘肃	0.0972686	0.0702636	0.0670188
		广东	0.0750274	0.0715187	0.0670982
		广西	0.0954494	0.088208	0.0858185
		贵州	0.042531	0.0424256	0.0423106
		海南	0.10704	0.0990653	0.0925916
		河北	0.0642599	0.0557265	0.0533081
		河南	0.0567287	0.0506255	0.0497552
		黑龙江	0.0905266	0.0863888	0.0838149
		湖北	0.0660535	0.0623914	0.0606363
		湖南	0.0416156	0.0390764	0.038085
		吉林	0.0834359	0.0800392	0.079859
		江苏	0.0684531	0.0638257	0.0612902
		江西	0.045622	0.0414056	0.0404188
		辽宁	0.0708481	0.065291	0.0645063
		内蒙古	0.0934007	0.08671	0.0811159
		宁夏	0.0801393	0.0758856	0.0697979
		青海	0.0798776	0.0772896	0.0756663
		山东	0.0378088	0.0339353	0.0327578
		山西	0.041267	0.0362326	0.0360286
		陕西	0.0690897	0.058028	0.0564119
		上海	0.0854882	0.0793308	0.0767144
		四川	0.0552524	0.0509486	0.046628
		天津	0.0947243	0.0868689	0.0838813
		西藏	0.442692	0.419139	0.392738
		新疆	0.127127	0.116601	0.100894
		云南	0.430901	0.394614	0.370655
		浙江	0.0656454	0.0578875	0.0537517
		重庆	0.111182	0.103544	0.10108

## Sheet: CR3
			2006	2007	2008	2009	2010	2011	2012	2013	2014	2015	2016	2017	2018	2019	2020
		安徽省	0.474598	0.464508	0.405558	0.376105	0.353713	0.332823	0.306654	0.295784	0.285921	0.278827	0.27337	0.270139	0.269835	0.269486	0.269245
		北京市	0.553504	0.543107	0.525177	0.515099	0.502735	0.487076	0.480569	0.470372	0.383986	0.424918	0.418357	0.413037	0.40872	0.405941	0.400366
		福建省	0.589054	0.59726	0.565483	0.555556	0.538547	0.503555	0.482977	0.472613	0.446505	0.431307	0.423526	0.419282	0.417637	0.414928	0.413171
		甘肃省	0.676819	0.649635	0.58656	0.581178	0.578501	0.553691	0.538708	0.525445	0.471296	0.388764	0.381036	0.369068	0.367372	0.36775	0.367581
		广东省	0.503639	0.483786	0.453697	0.44514	0.441878	0.43441	0.422991	0.414047	0.406681	0.399252	0.396814	0.394137	0.382095	0.370361	0.367409
		广西壮族自治区	0.755277	0.631116	0.543561	0.541935	0.528201	0.4977	0.499594	0.498418	0.476083	0.459636	0.449378	0.441156	0.43181	0.418879	0.411425
		贵州省	0.329649	0.329181	0.320149	0.314181	0.313948	0.312695	0.308087	0.303385	0.285826	0.274333	0.270385	0.267498	0.269297	0.270756	0.27294
		海南省	0.805	0.80597	0.679834	0.676289	0.508423	0.486111	0.482385	0.474308	0.457179	0.445255	0.436754	0.427241	0.417607	0.414716	0.412541
		河北省	0.577758	0.483572	0.4479	0.443426	0.438831	0.434355	0.408297	0.397752	0.375927	0.351772	0.343241	0.335397	0.334747	0.334474	0.335289
		河南省	0.482433	0.406902	0.359521	0.343788	0.337416	0.330949	0.332109	0.330126	0.323448	0.310431	0.299422	0.294145	0.292189	0.290023	0.289236
		黑龙江省	0.586929	0.548246	0.51632	0.503792	0.495575	0.478261	0.459486	0.442602	0.43585	0.429133	0.424233	0.421115	0.415528	0.414253	0.412918
		湖北省	0.487573	0.483652	0.455059	0.427814	0.415791	0.400548	0.40264	0.401124	0.392511	0.384543	0.378589	0.374612	0.370317	0.367118	0.365823
		湖南省	0.294597	0.285305	0.303437	0.30216	0.298249	0.292808	0.29198	0.290072	0.283291	0.278537	0.269986	0.265488	0.262199	0.261049	0.260692
		吉林省	0.464577	0.459677	0.450245	0.44382	0.439905	0.432621	0.425274	0.420818	0.416212	0.411451	0.407033	0.403714	0.402875	0.403083	0.401894
		江苏省	0.544325	0.543918	0.493134	0.474775	0.451704	0.41215	0.401939	0.396041	0.382187	0.372108	0.366922	0.362764	0.357653	0.353289	0.345162
		江西省	0.36955	0.366779	0.344448	0.33384	0.326216	0.330489	0.320096	0.315008	0.299257	0.286594	0.274972	0.268865	0.265781	0.263713	0.262383
		辽宁省	0.496294	0.472895	0.453283	0.44942	0.442072	0.439558	0.425635	0.418487	0.406195	0.394013	0.387255	0.385714	0.385519	0.384242	0.382657
		内蒙古自治区	0.637295	0.608365	0.561494	0.56236	0.558727	0.553351	0.509425	0.502579	0.461604	0.447271	0.44063	0.425515	0.423403	0.420532	0.388519
		宁夏回族自治区	0.55794	0.554371	0.463458	0.461268	0.454701	0.40413	0.401989	0.410151	0.401882	0.385403	0.377171	0.358314	0.352806	0.352477	0.351624
		青海省	0.498024	0.461679	0.433962	0.420361	0.427184	0.406977	0.417015	0.413655	0.401797	0.396487	0.390875	0.385455	0.383595	0.383513	0.383333
		山东省	0.342354	0.34063	0.313514	0.312345	0.304415	0.296905	0.279164	0.277898	0.270782	0.259886	0.253042	0.249384	0.246049	0.243819	0.242438
		山西省	0.421861	0.394013	0.328088	0.319024	0.316533	0.300272	0.291056	0.286152	0.274074	0.261565	0.250178	0.250116	0.251716	0.252374	0.252695
		陕西省	0.50989	0.484811	0.458317	0.436641	0.43019	0.423433	0.413223	0.40817	0.373643	0.348179	0.332006	0.326838	0.325338	0.325101	0.324007
		上海市	0.537889	0.523917	0.489873	0.477207	0.460474	0.451426	0.438281	0.428775	0.408999	0.397251	0.389776	0.38544	0.382005	0.378737	0.376032
		四川省	0.499562	0.411935	0.366574	0.36381	0.346565	0.347018	0.343796	0.341823	0.328574	0.319038	0.31399	0.300764	0.298471	0.298107	0.300416
		天津市	0.645219	0.578062	0.563622	0.546142	0.471279	0.461974	0.46089	0.459617	0.439104	0.422028	0.416958	0.409334	0.408592	0.40739	0.408663
		西藏自治区	0.935714	0.922535	0.922535	0.909722	0.909722	0.910345	0.914474	0.903226	0.882716	0.873494	0.859551	0.848649	0.846561	0.847368	0.847368
		新疆维吾尔自治区	0.666935	0.648119	0.604668	0.575967	0.568707	0.559176	0.553178	0.543793	0.519311	0.506329	0.493841	0.473995	0.456981	0.446872	0.444882
		云南省	0.516705	0.509508	0.460222	0.463988	0.465138	0.460669	0.456762	0.0850668	0.0785404	0.0748035	0.0675043	0.0633224	0.0605133	0.0578113	0.0575169
		浙江省	0.444971	0.453647	0.412815	0.426138	0.427722	0.416987	0.409186	0.403784	0.387139	0.374593	0.35834	0.349244	0.340388	0.333871	0.325427
		重庆市	0.710863	0.687164	0.561746	0.554046	0.546518	0.537057	0.52093	0.506481	0.473978	0.462788	0.452037	0.448679	0.444444	0.441327	0.440842

## Sheet: CR4
		省份	2014	2016	2018
		安徽	0.360455	0.344266	0.339977
		北京	0.530835	0.504348	0.493726
		福建	0.54543	0.518039	0.511023
		甘肃	0.54784	0.459175	0.448319
		广东	0.508614	0.495349	0.480203
		广西	0.567608	0.535702	0.514044
		贵州	0.339468	0.341334	0.338593
		海南	0.562972	0.536993	0.514673
		河北	0.462352	0.421998	0.411719
		河南	0.421436	0.390083	0.379737
		黑龙江	0.544506	0.52992	0.518755
		湖北	0.462165	0.445082	0.434978
		湖南	0.366415	0.349928	0.340642
		吉林	0.523083	0.51149	0.51655
		江苏	0.482525	0.463049	0.452481
		江西	0.380941	0.349943	0.339138
		辽宁	0.476719	0.454067	0.451087
		内蒙古	0.557488	0.533926	0.514627
		宁夏	0.465054	0.454094	0.436426
		青海	0.48267	0.478422	0.471653
		山东	0.34159	0.319017	0.312031
		山西	0.350529	0.318645	0.317849
		陕西	0.462002	0.409766	0.400868
		上海	0.501015	0.476997	0.466999
		四川	0.419467	0.399803	0.379052
		天津	0.534134	0.506234	0.49642
		西藏	0.969136	0.94382	0.936508
		新疆	0.603684	0.575588	0.534261
		云南	0.509013	0.465652	0.439078
		浙江	0.475721	0.439713	0.418154
		重庆	0.593866	0.56636	0.557272
