# Supplementary material for: Digital inclusive finance penetration and household debt maturity structure: Empirical estimation based on China Family Panel Studies Data
Source: PLoS One. 2025 Apr 29;20(4):e0320080. doi: 10.1371/journal.pone.0320080 (PMC12040078; doi:10.1371/journal.pone.0320080)
Supplement: S1 Data — (ZIP) [file pone.0320080.s001.zip › Research Data/Digital Inclusive Financial Index.xlsx]

## Sheet: 数据说明
1、指数名称：北京大学数字普惠金融指数
2、课题组：本指数由北京大学数字金融研究中心和蚂蚁科技集团研究院组成的联合课题组负责编制，课题组顾问包括北京大学数字金融研究中心主任黄益平，蚂蚁集团研究院院长李振华。第一期指数（2011-2015）课题组成员主要包括：郭峰、孔涛、王靖一、张勋、程志云、阮方圆、孙涛、王芳。第二期到第五期指数（2016-2022）课题组成员主要包括：郭峰、王靖一、程志云、李勇国、王芳。课题组也获得了北京大学和蚂蚁集团多位同事的技术支持。
3、指数属性：这套指数包括数字普惠金融指数，以及数字金融覆盖广度、数字金融使用深度以及普惠金融数字化程度；此外使用深度指数中还包含支付、信贷、保险、信用、投资、货币基金等业务分类指数；但由于监管和公司数据安全审核等方面的原因，2019-2022年的信用和货币基金分指数，没有对外公布。
4、指数范围：中国内地31个省（直辖市、自治区，简称“省”）、337个地级以上城市（地区、自治州、盟等，简称“城市”），以及约2800个县（县级市、旗、市辖区等，简称“县域”）；部分地区数据存在缺失；港澳台地区数据暂未包括。
5、时间跨度：省级和城市级指数时间跨度为2011-2022年，县域指数时间跨度为2014-2022年。
6、地区代码说明：在2011-2022年期间，中国部分地区进行了“撤地设市”和“县（市）改区”等改革，调整了地区名称和行政区划代码，但并不影响本指数统计；本表中城市代码同时保留了2014和2018年两个版本，县域名称和行政区划代码则以2014年底的代码为准，以方便使用者合并其他经济社会数据进行分析。
7、引用说明：欢迎各界人士使用本指数，如有使用本数据，请注明所用数据为“北京大学数字普惠金融指数”；同时烦请按照以下文献引用方式引用我们的成果：郭峰、王靖一、王芳、孔涛、张勋、程志云，《测度中国数字普惠金融发展: 指数编制与空间特征》，《经济学季刊》，2020年第19卷第4期，第1401-1418页。

## Sheet: Note
1. Index name: The Peking University Digital Financial Inclusion Index of China (PKU-DFIIC)
2. Research team: This index was produced by a research team from the Institute of Digital Finance at Peking University and Research Institute at Ant Group. HUANG Yiping, Director of the Institute of Digital Finance at Peking University, and Li Zhenhua, President of Research Institute at Ant Group serve as advisors of the research team. The members of the research team included GUO Feng, KONG Tao…
3. Index attributes: The Peking University Digital Financial Inclusion Index of China (PKU-DFIIC) involves coverage breadth, usage depth and digitization level; usage depth involves sub-indexes such as payment, credit, insurance, credit, investment, and money funds.
4. Index range: 31 provinces (and municipalities directly under the Central Government and autonomous regions, referred to as “provinces”), 337 cities at and above the prefecture level (and regions, autonomous prefectures, alliances, etc., referred to as “cities”), and about 2,800 counties (and county-level cities, banners, municipal districts, etc., referred to as “counties”). The data of some r…
5. Time span: 2011-2022 for provinces and prefecture level cities, 2014-2022 for counties.
6. Regionalism code: During the period of 2011-2022, some reforms such as “setting up cities by withdrawing regions” and “changing counties (and county-level cities) into municipal districts” are carried out in China. So, some regional names and their codes may be changed. The codes of prefecture level cities in this index retained both versions of 2014 and 2018, while the county names and their …
7. Reference recommendations: People from all walks of life are welcome to use this index. Please indicate the data source as “The Peking University Digital Financial Inclusion Index of China”. At the same time, please cite our work in the following way: GUO Feng, WANG Jingyi, WANG Fang, KONG Tao, ZHANG Xun, CHENG Zhiyun, “Measuring China’s Digital Financial Inclusion: Index Compilation and Spati…

## Sheet: Regionalism_Code
prov_name	prov_code	prov_code		pref_name_year18	pref_code_year18	pref_name_year14	pref_code_year14	pref_name_year14				county_name_year14	county_name_year14	county_name_year14
北京市	11	北京市		北京市	1100	北京市	1100	北京市				北京市	110000	北京市
天津市	12	天津市		天津市	1200	天津市	1200	天津市				东城区	110101	东城区
河北省	13	河北省		河北省	1300	河北省	1300	河北省				西城区	110102	西城区
山西省	14	山西省		石家庄市	1301	石家庄市	1301	石家庄市				朝阳区	110105	朝阳区
内蒙古自治区	15	内蒙古自治区		唐山市	1302	唐山市	1302	唐山市				丰台区	110106	丰台区
辽宁省	21	辽宁省		秦皇岛市	1303	秦皇岛市	1303	秦皇岛市				石景山区	110107	石景山区
吉林省	22	吉林省		邯郸市	1304	邯郸市	1304	邯郸市				海淀区	110108	海淀区
黑龙江省	23	黑龙江省		邢台市	1305	邢台市	1305	邢台市				门头沟区	110109	门头沟区
上海市	31	上海市		保定市	1306	保定市	1306	保定市				房山区	110111	房山区
江苏省	32	江苏省		张家口市	1307	张家口市	1307	张家口市				通州区	110112	通州区
浙江省	33	浙江省		承德市	1308	承德市	1308	承德市				顺义区	110113	顺义区
安徽省	34	安徽省		沧州市	1309	沧州市	1309	沧州市				昌平区	110114	昌平区
福建省	35	福建省		廊坊市	1310	廊坊市	1310	廊坊市				大兴区	110115	大兴区
江西省	36	江西省		衡水市	1311	衡水市	1311	衡水市				怀柔区	110116	怀柔区
山东省	37	山东省		山西省	1400	山西省	1400	山西省				平谷区	110117	平谷区
河南省	41	河南省		太原市	1401	太原市	1401	太原市				密云县	110228	密云县
湖北省	42	湖北省		大同市	1402	大同市	1402	大同市				延庆县	110229	延庆县
湖南省	43	湖南省		阳泉市	1403	阳泉市	1403	阳泉市				天津市	120000	天津市
广东省	44	广东省		长治市	1404	长治市	1404	长治市				和平区	120101	和平区
广西壮族自治区	45	广西壮族自治区		晋城市	1405	晋城市	1405	晋城市				河东区	120102	河东区
海南省	46	海南省		朔州市	1406	朔州市	1406	朔州市				河西区	120103	河西区
重庆市	50	重庆市		晋中市	1407	晋中市	1407	晋中市				南开区	120104	南开区
四川省	51	四川省		运城市	1408	运城市	1408	运城市				河北区	120105	河北区
贵州省	52	贵州省		忻州市	1409	忻州市	1409	忻州市				红桥区	120106	红桥区
云南省	53	云南省		临汾市	1410	临汾市	1410	临汾市				东丽区	120110	东丽区
西藏自治区	54	西藏自治区		吕梁市	1411	吕梁市	1411	吕梁市				西青区	120111	西青区
陕西省	61	陕西省		内蒙古自治区	1500	内蒙古自治区	1500	内蒙古自治区				津南区	120112	津南区
甘肃省	62	甘肃省		呼和浩特市	1501	呼和浩特市	1501	呼和浩特市				北辰区	120113	北辰区
青海省	63	青海省		包头市	1502	包头市	1502	包头市				武清区	120114	武清区
宁夏回族自治区	64	宁夏回族自治区		乌海市	1503	乌海市	1503	乌海市				宝坻区	120115	宝坻区
新疆维吾尔自治区	65	新疆维吾尔自治区		赤峰市	1504	赤峰市	1504	赤峰市				滨海新区	120116	滨海新区
				通辽市	1505	通辽市	1505	通辽市				宁河县	120221	宁河县
				鄂尔多斯市	1506	鄂尔多斯市	1506	鄂尔多斯市				静海县	120223	静海县
				呼伦贝尔市	1507	呼伦贝尔市	1507	呼伦贝尔市				蓟县	120225	蓟县
				巴彦淖尔市	1508	巴彦淖尔市	1508	巴彦淖尔市				河北省	130000	河北省
				乌兰察布市	1509	乌兰察布市	1509	乌兰察布市				石家庄市	130100	石家庄市
				兴安盟	1522	兴安盟	1522	兴安盟				长安区	130102	长安区
				锡林郭勒盟	1525	锡林郭勒盟	1525	锡林郭勒盟				桥东区	130103	桥东区
				阿拉善盟	1529	阿拉善盟	1529	阿拉善盟				桥西区	130104	桥西区
				辽宁省	2100	辽宁省	2100	辽宁省				新华区	130105	新华区
				沈阳市	2101	沈阳市	2101	沈阳市				井陉矿区	130107	井陉矿区
				大连市	2102	大连市	2102	大连市				裕华区	130108	裕华区
				鞍山市	2103	鞍山市	2103	鞍山市				藁城区	130109	藁城区
				抚顺市	2104	抚顺市	2104	抚顺市				鹿泉区	130110	鹿泉区
				本溪市	2105	本溪市	2105	本溪市				栾城区	130111	栾城区
				丹东市	2106	丹东市	2106	丹东市				井陉县	130121	井陉县
				锦州市	2107	锦州市	2107	锦州市				正定县	130123	正定县
				营口市	2108	营口市	2108	营口市				行唐县	130125	行唐县
				阜新市	2109	阜新市	2109	阜新市				灵寿县	130126	灵寿县
				辽阳市	2110	辽阳市	2110	辽阳市				高邑县	130127	高邑县
				盘锦市	2111	盘锦市	2111	盘锦市				深泽县	130128	深泽县
				铁岭市	2112	铁岭市	2112	铁岭市				赞皇县	130129	赞皇县
				朝阳市	2113	朝阳市	2113	朝阳市				无极县	130130	无极县
				葫芦岛市	2114	葫芦岛市	2114	葫芦岛市				平山县	130131	平山县
				吉林省	2200	吉林省	2200	吉林省				元氏县	130132	元氏县
				长春市	2201	长春市	2201	长春市				赵县	130133	赵县
				吉林市	2202	吉林市	2202	吉林市				辛集市	130181	辛集市
				四平市	2203	四平市	2203	四平市				晋州市	130183	晋州市
				辽源市	2204	辽源市	2204	辽源市				新乐市	130184	新乐市
				通化市	2205	通化市	2205	通化市				唐山市	130200	唐山市
				白山市	2206	白山市	2206	白山市				路南区	130202	路南区
				松原市	2207	松原市	2207	松原市				路北区	130203	路北区
				白城市	2208	白城市	2208	白城市				古冶区	130204	古冶区
				延边朝鲜族自治州	2224	延边朝鲜族自治州	2224	延边朝鲜族自治州				开平区	130205	开平区
				黑龙江省	2300	黑龙江省	2300	黑龙江省				丰南区	130207	丰南区
				哈尔滨市	2301	哈尔滨市	2301	哈尔滨市				丰润区	130208	丰润区
				齐齐哈尔市	2302	齐齐哈尔市	2302	齐齐哈尔市				曹妃甸区	130209	曹妃甸区
				鸡西市	2303	鸡西市	2303	鸡西市				滦县	130223	滦县
				鹤岗市	2304	鹤岗市	2304	鹤岗市				滦南县	130224	滦南县
				双鸭山市	2305	双鸭山市	2305	双鸭山市				乐亭县	130225	乐亭县
				大庆市	2306	大庆市	2306	大庆市				迁西县	130227	迁西县
				伊春市	2307	伊春市	2307	伊春市				玉田县	130229	玉田县
				佳木斯市	2308	佳木斯市	2308	佳木斯市				遵化市	130281	遵化市
				七台河市	2309	七台河市	2309	七台河市				迁安市	130283	迁安市
				牡丹江市	2310	牡丹江市	2310	牡丹江市				秦皇岛市	130300	秦皇岛市
				黑河市	2311	黑河市	2311	黑河市				海港区	130302	海港区
				绥化市	2312	绥化市	2312	绥化市				山海关区	130303	山海关区
				大兴安岭地区	2327	大兴安岭地区	2327	大兴安岭地区				北戴河区	130304	北戴河区
				上海市	3100	上海市	3100	上海市				青龙满族自治县	130321	青龙满族自治县
				江苏省	3200	江苏省	3200	江苏省				昌黎县	130322	昌黎县
				南京市	3201	南京市	3201	南京市				抚宁县	130323	抚宁县
				无锡市	3202	无锡市	3202	无锡市				卢龙县	130324	卢龙县
				徐州市	3203	徐州市	3203	徐州市				邯郸市	130400	邯郸市
				常州市	3204	常州市	3204	常州市				邯山区	130402	邯山区
				苏州市	3205	苏州市	3205	苏州市				丛台区	130403	丛台区
				南通市	3206	南通市	3206	南通市				复兴区	130404	复兴区
				连云港市	3207	连云港市	3207	连云港市				峰峰矿区	130406	峰峰矿区
				淮安市	3208	淮安市	3208	淮安市				邯郸县	130421	邯郸县
				盐城市	3209	盐城市	3209	盐城市				临漳县	130423	临漳县
				扬州市	3210	扬州市	3210	扬州市				成安县	130424	成安县
				镇江市	3211	镇江市	3211	镇江市				大名县	130425	大名县
				泰州市	3212	泰州市	3212	泰州市				涉县	130426	涉县
				宿迁市	3213	宿迁市	3213	宿迁市				磁县	130427	磁县
				浙江省	3300	浙江省	3300	浙江省				肥乡县	130428	肥乡县
				杭州市	3301	杭州市	3301	杭州市				永年县	130429	永年县
				宁波市	3302	宁波市	3302	宁波市				邱县	130430	邱县
				温州市	3303	温州市	3303	温州市				鸡泽县	130431	鸡泽县
				嘉兴市	3304	嘉兴市	3304	嘉兴市				广平县	130432	广平县
				湖州市	3305	湖州市	3305	湖州市				馆陶县	130433	馆陶县
				绍兴市	3306	绍兴市	3306	绍兴市				魏县	130434	魏县
				金华市	3307	金华市	3307	金华市				曲周县	130435	曲周县
				衢州市	3308	衢州市	3308	衢州市				武安市	130481	武安市
				舟山市	3309	舟山市	3309	舟山市				邢台市	130500	邢台市
				台州市	3310	台州市	3310	台州市				桥东区	130502	桥东区
				丽水市	3311	丽水市	3311	丽水市				桥西区	130503	桥西区
				安徽省	3400	安徽省	3400	安徽省				邢台县	130521	邢台县
				合肥市	3401	合肥市	3401	合肥市				临城县	130522	临城县
				芜湖市	3402	芜湖市	3402	芜湖市				内丘县	130523	内丘县
				蚌埠市	3403	蚌埠市	3403	蚌埠市				柏乡县	130524	柏乡县
				淮南市	3404	淮南市	3404	淮南市				隆尧县	130525	隆尧县
				马鞍山市	3405	马鞍山市	3405	马鞍山市				任县	130526	任县
				淮北市	3406	淮北市	3406	淮北市				南和县	130527	南和县
				铜陵市	3407	铜陵市	3407	铜陵市				宁晋县	130528	宁晋县
				安庆市	3408	安庆市	3408	安庆市				巨鹿县	130529	巨鹿县
				黄山市	3410	黄山市	3410	黄山市				新河县	130530	新河县
				滁州市	3411	滁州市	3411	滁州市				广宗县	130531	广宗县
				阜阳市	3412	阜阳市	3412	阜阳市				平乡县	130532	平乡县
				宿州市	3413	宿州市	3413	宿州市				威县	130533	威县
				六安市	3415	六安市	3415	六安市				清河县	130534	清河县
				亳州市	3416	亳州市	3416	亳州市				临西县	130535	临西县
				池州市	3417	池州市	3417	池州市				南宫市	130581	南宫市
				宣城市	3418	宣城市	3418	宣城市				沙河市	130582	沙河市
				福建省	3500	福建省	3500	福建省				保定市	130600	保定市
				福州市	3501	福州市	3501	福州市				新市区	130602	新市区
				厦门市	3502	厦门市	3502	厦门市				北市区	130603	北市区
				莆田市	3503	莆田市	3503	莆田市				南市区	130604	南市区
				三明市	3504	三明市	3504	三明市				满城县	130621	满城县
				泉州市	3505	泉州市	3505	泉州市				清苑县	130622	清苑县
				漳州市	3506	漳州市	3506	漳州市				涞水县	130623	涞水县
				南平市	3507	南平市	3507	南平市				阜平县	130624	阜平县
				龙岩市	3508	龙岩市	3508	龙岩市				徐水县	130625	徐水县
				宁德市	3509	宁德市	3509	宁德市				定兴县	130626	定兴县
				江西省	3600	江西省	3600	江西省				唐县	130627	唐县
				南昌市	3601	南昌市	3601	南昌市				高阳县	130628	高阳县
				景德镇市	3602	景德镇市	3602	景德镇市				容城县	130629	容城县
				萍乡市	3603	萍乡市	3603	萍乡市				涞源县	130630	涞源县
				九江市	3604	九江市	3604	九江市				望都县	130631	望都县
				新余市	3605	新余市	3605	新余市				安新县	130632	安新县
				鹰潭市	3606	鹰潭市	3606	鹰潭市				易县	130633	易县
				赣州市	3607	赣州市	3607	赣州市				曲阳县	130634	曲阳县
				吉安市	3608	吉安市	3608	吉安市				蠡县	130635	蠡县
				宜春市	3609	宜春市	3609	宜春市				顺平县	130636	顺平县
				抚州市	3610	抚州市	3610	抚州市				博野县	130637	博野县
				上饶市	3611	上饶市	3611	上饶市				雄县	130638	雄县
				山东省	3700	山东省	3700	山东省				涿州市	130681	涿州市
				济南市	3701	济南市	3701	济南市				定州市	130682	定州市
				青岛市	3702	青岛市	3702	青岛市				安国市	130683	安国市
				淄博市	3703	淄博市	3703	淄博市				高碑店市	130684	高碑店市
				枣庄市	3704	枣庄市	3704	枣庄市				张家口市	130700	张家口市
				东营市	3705	东营市	3705	东营市				桥东区	130702	桥东区
				烟台市	3706	烟台市	3706	烟台市				桥西区	130703	桥西区
				潍坊市	3707	潍坊市	3707	潍坊市				宣化区	130705	宣化区
				济宁市	3708	济宁市	3708	济宁市				下花园区	130706	下花园区
				泰安市	3709	泰安市	3709	泰安市				宣化县	130721	宣化县
				威海市	3710	威海市	3710	威海市				张北县	130722	张北县
				日照市	3711	日照市	3711	日照市				康保县	130723	康保县
				莱芜市	3712	莱芜市	3712	莱芜市				沽源县	130724	沽源县
				临沂市	3713	临沂市	3713	临沂市				尚义县	130725	尚义县
				德州市	3714	德州市	3714	德州市				蔚县	130726	蔚县
				聊城市	3715	聊城市	3715	聊城市				阳原县	130727	阳原县
				滨州市	3716	滨州市	3716	滨州市				怀安县	130728	怀安县
				菏泽市	3717	菏泽市	3717	菏泽市				万全县	130729	万全县
				河南省	4100	河南省	4100	河南省				怀来县	130730	怀来县
				郑州市	4101	郑州市	4101	郑州市				涿鹿县	130731	涿鹿县
				开封市	4102	开封市	4102	开封市				赤城县	130732	赤城县
				洛阳市	4103	洛阳市	4103	洛阳市				崇礼县	130733	崇礼县
				平顶山市	4104	平顶山市	4104	平顶山市				承德市	130800	承德市
				安阳市	4105	安阳市	4105	安阳市				双桥区	130802	双桥区
				鹤壁市	4106	鹤壁市	4106	鹤壁市				双滦区	130803	双滦区
				新乡市	4107	新乡市	4107	新乡市				鹰手营子矿区	130804	鹰手营子矿区
				焦作市	4108	焦作市	4108	焦作市				承德县	130821	承德县
				濮阳市	4109	濮阳市	4109	濮阳市				兴隆县	130822	兴隆县
				许昌市	4110	许昌市	4110	许昌市				平泉县	130823	平泉县
				漯河市	4111	漯河市	4111	漯河市				滦平县	130824	滦平县
				三门峡市	4112	三门峡市	4112	三门峡市				隆化县	130825	隆化县
				南阳市	4113	南阳市	4113	南阳市				丰宁满族自治县	130826	丰宁满族自治县
				商丘市	4114	商丘市	4114	商丘市				宽城满族自治县	130827	宽城满族自治县
				信阳市	4115	信阳市	4115	信阳市				围场满族蒙古族自治县	130828	围场满族蒙古族自治县
				周口市	4116	周口市	4116	周口市				沧州市	130900	沧州市
				驻马店市	4117	驻马店市	4117	驻马店市				新华区	130902	新华区
				湖北省	4200	湖北省	4200	湖北省				运河区	130903	运河区
				武汉市	4201	武汉市	4201	武汉市				沧县	130921	沧县
				黄石市	4202	黄石市	4202	黄石市				青县	130922	青县
				十堰市	4203	十堰市	4203	十堰市				东光县	130923	东光县
				宜昌市	4205	宜昌市	4205	宜昌市				海兴县	130924	海兴县
				襄阳市	4206	襄阳市	4206	襄阳市				盐山县	130925	盐山县
				鄂州市	4207	鄂州市	4207	鄂州市				肃宁县	130926	肃宁县
				荆门市	4208	荆门市	4208	荆门市				南皮县	130927	南皮县
				孝感市	4209	孝感市	4209	孝感市				吴桥县	130928	吴桥县
				荆州市	4210	荆州市	4210	荆州市				献县	130929	献县
				黄冈市	4211	黄冈市	4211	黄冈市				孟村回族自治县	130930	孟村回族自治县
				咸宁市	4212	咸宁市	4212	咸宁市				泊头市	130981	泊头市
				随州市	4213	随州市	4213	随州市				任丘市	130982	任丘市
				恩施土家族苗族自治州	4228	恩施土家族苗族自治州	4228	恩施土家族苗族自治州				黄骅市	130983	黄骅市
				湖南省	4300	湖南省	4300	湖南省				河间市	130984	河间市
				长沙市	4301	长沙市	4301	长沙市				廊坊市	131000	廊坊市
				株洲市	4302	株洲市	4302	株洲市				安次区	131002	安次区
				湘潭市	4303	湘潭市	4303	湘潭市				广阳区	131003	广阳区
				衡阳市	4304	衡阳市	4304	衡阳市				固安县	131022	固安县
				邵阳市	4305	邵阳市	4305	邵阳市				永清县	131023	永清县
				岳阳市	4306	岳阳市	4306	岳阳市				香河县	131024	香河县
				常德市	4307	常德市	4307	常德市				大城县	131025	大城县
				张家界市	4308	张家界市	4308	张家界市				文安县	131026	文安县
				益阳市	4309	益阳市	4309	益阳市				大厂回族自治县	131028	大厂回族自治县
				郴州市	4310	郴州市	4310	郴州市				霸州市	131081	霸州市
				永州市	4311	永州市	4311	永州市				三河市	131082	三河市
				怀化市	4312	怀化市	4312	怀化市				衡水市	131100	衡水市
				娄底市	4313	娄底市	4313	娄底市				桃城区	131102	桃城区
				湘西土家族苗族自治州	4331	湘西土家族苗族自治州	4331	湘西土家族苗族自治州				枣强县	131121	枣强县
				广东省	4400	广东省	4400	广东省				武邑县	131122	武邑县
				广州市	4401	广州市	4401	广州市				武强县	131123	武强县
				韶关市	4402	韶关市	4402	韶关市				饶阳县	131124	饶阳县
				深圳市	4403	深圳市	4403	深圳市				安平县	131125	安平县
				珠海市	4404	珠海市	4404	珠海市				故城县	131126	故城县
				汕头市	4405	汕头市	4405	汕头市				景县	131127	景县
				佛山市	4406	佛山市	4406	佛山市				阜城县	131128	阜城县
				江门市	4407	江门市	4407	江门市				冀州市	131181	冀州市
				湛江市	4408	湛江市	4408	湛江市				深州市	131182	深州市
				茂名市	4409	茂名市	4409	茂名市				山西省	140000	山西省
				肇庆市	4412	肇庆市	4412	肇庆市				太原市	140100	太原市
				惠州市	4413	惠州市	4413	惠州市				小店区	140105	小店区
				梅州市	4414	梅州市	4414	梅州市				迎泽区	140106	迎泽区
				汕尾市	4415	汕尾市	4415	汕尾市				杏花岭区	140107	杏花岭区
				河源市	4416	河源市	4416	河源市				尖草坪区	140108	尖草坪区
				阳江市	4417	阳江市	4417	阳江市				万柏林区	140109	万柏林区
				清远市	4418	清远市	4418	清远市				晋源区	140110	晋源区
				东莞市	4419	东莞市	4419	东莞市				清徐县	140121	清徐县
				中山市	4420	中山市	4420	中山市				阳曲县	140122	阳曲县
				潮州市	4451	潮州市	4451	潮州市				娄烦县	140123	娄烦县
				揭阳市	4452	揭阳市	4452	揭阳市				古交市	140181	古交市
				云浮市	4453	云浮市	4453	云浮市				大同市	140200	大同市
				广西壮族自治区	4500	广西壮族自治区	4500	广西壮族自治区				城区	140202	城区
				南宁市	4501	南宁市	4501	南宁市				矿区	140203	矿区
				柳州市	4502	柳州市	4502	柳州市				南郊区	140211	南郊区
				桂林市	4503	桂林市	4503	桂林市				新荣区	140212	新荣区
				梧州市	4504	梧州市	4504	梧州市				阳高县	140221	阳高县
				北海市	4505	北海市	4505	北海市				天镇县	140222	天镇县
				防城港市	4506	防城港市	4506	防城港市				广灵县	140223	广灵县
				钦州市	4507	钦州市	4507	钦州市				灵丘县	140224	灵丘县
				贵港市	4508	贵港市	4508	贵港市				浑源县	140225	浑源县
				玉林市	4509	玉林市	4509	玉林市				左云县	140226	左云县
				百色市	4510	百色市	4510	百色市				大同县	140227	大同县
				贺州市	4511	贺州市	4511	贺州市				阳泉市	140300	阳泉市
				河池市	4512	河池市	4512	河池市				城区	140302	城区
				来宾市	4513	来宾市	4513	来宾市				矿区	140303	矿区
				崇左市	4514	崇左市	4514	崇左市				郊区	140311	郊区
				海南省	4600	海南省	4600	海南省				平定县	140321	平定县
				海口市	4601	海口市	4601	海口市				盂县	140322	盂县
				三亚市	4602	三亚市	4602	三亚市				长治市	140400	长治市
				三沙市	4603	三沙市	4603	三沙市				城区	140402	城区
				儋州市	4604	儋州市	4604	儋州市				郊区	140411	郊区
				重庆市	5000	重庆市	5000	重庆市				长治县	140421	长治县
				四川省	5100	四川省	5100	四川省				襄垣县	140423	襄垣县
				成都市	5101	成都市	5101	成都市				屯留县	140424	屯留县
				自贡市	5103	自贡市	5103	自贡市				平顺县	140425	平顺县
				攀枝花市	5104	攀枝花市	5104	攀枝花市				黎城县	140426	黎城县
				泸州市	5105	泸州市	5105	泸州市				壶关县	140427	壶关县
				德阳市	5106	德阳市	5106	德阳市				长子县	140428	长子县
				绵阳市	5107	绵阳市	5107	绵阳市				武乡县	140429	武乡县
				广元市	5108	广元市	5108	广元市				沁县	140430	沁县
				遂宁市	5109	遂宁市	5109	遂宁市				沁源县	140431	沁源县
				内江市	5110	内江市	5110	内江市				潞城市	140481	潞城市
				乐山市	5111	乐山市	5111	乐山市				晋城市	140500	晋城市
				南充市	5113	南充市	5113	南充市				城区	140502	城区
				眉山市	5114	眉山市	5114	眉山市				沁水县	140521	沁水县
				宜宾市	5115	宜宾市	5115	宜宾市				阳城县	140522	阳城县
				广安市	5116	广安市	5116	广安市				陵川县	140524	陵川县
				达州市	5117	达州市	5117	达州市				泽州县	140525	泽州县
				雅安市	5118	雅安市	5118	雅安市				高平市	140581	高平市
				巴中市	5119	巴中市	5119	巴中市				朔州市	140600	朔州市
				资阳市	5120	资阳市	5120	资阳市				朔城区	140602	朔城区
				阿坝藏族羌族自治州	5132	阿坝藏族羌族自治州	5132	阿坝藏族羌族自治州				平鲁区	140603	平鲁区
				甘孜藏族自治州	5133	甘孜藏族自治州	5133	甘孜藏族自治州				山阴县	140621	山阴县
				凉山彝族自治州	5134	凉山彝族自治州	5134	凉山彝族自治州				应县	140622	应县
				贵州省	5200	贵州省	5200	贵州省				右玉县	140623	右玉县
				贵阳市	5201	贵阳市	5201	贵阳市				怀仁县	140624	怀仁县
				六盘水市	5202	六盘水市	5202	六盘水市				晋中市	140700	晋中市
				遵义市	5203	遵义市	5203	遵义市				榆次区	140702	榆次区
				安顺市	5204	安顺市	5204	安顺市				榆社县	140721	榆社县
				毕节市	5205	毕节市	5205	毕节市				左权县	140722	左权县
				铜仁市	5206	铜仁市	5206	铜仁市				和顺县	140723	和顺县
				黔西南布依族苗族自治州	5223	黔西南布依族苗族自治州	5223	黔西南布依族苗族自治州				昔阳县	140724	昔阳县
				黔东南苗族侗族自治州	5226	黔东南苗族侗族自治州	5226	黔东南苗族侗族自治州				寿阳县	140725	寿阳县
				黔南布依族苗族自治州	5227	黔南布依族苗族自治州	5227	黔南布依族苗族自治州				太谷县	140726	太谷县
				云南省	5300	云南省	5300	云南省				祁县	140727	祁县
				昆明市	5301	昆明市	5301	昆明市				平遥县	140728	平遥县
				曲靖市	5303	曲靖市	5303	曲靖市				灵石县	140729	灵石县
				玉溪市	5304	玉溪市	5304	玉溪市				介休市	140781	介休市
				保山市	5305	保山市	5305	保山市				运城市	140800	运城市
				昭通市	5306	昭通市	5306	昭通市				盐湖区	140802	盐湖区
				丽江市	5307	丽江市	5307	丽江市				临猗县	140821	临猗县
				普洱市	5308	普洱市	5308	普洱市				万荣县	140822	万荣县
				临沧市	5309	临沧市	5309	临沧市				闻喜县	140823	闻喜县
				楚雄彝族自治州	5323	楚雄彝族自治州	5323	楚雄彝族自治州				稷山县	140824	稷山县
				红河哈尼族彝族自治州	5325	红河哈尼族彝族自治州	5325	红河哈尼族彝族自治州				新绛县	140825	新绛县
				文山壮族苗族自治州	5326	文山壮族苗族自治州	5326	文山壮族苗族自治州				绛县	140826	绛县
				西双版纳傣族自治州	5328	西双版纳傣族自治州	5328	西双版纳傣族自治州				垣曲县	140827	垣曲县
				大理白族自治州	5329	大理白族自治州	5329	大理白族自治州				夏县	140828	夏县
				德宏傣族景颇族自治州	5331	德宏傣族景颇族自治州	5331	德宏傣族景颇族自治州				平陆县	140829	平陆县
				怒江傈僳族自治州	5333	怒江傈僳族自治州	5333	怒江傈僳族自治州				芮城县	140830	芮城县
				迪庆藏族自治州	5334	迪庆藏族自治州	5334	迪庆藏族自治州				永济市	140881	永济市
				西藏自治区	5400	西藏自治区	5400	西藏自治区				河津市	140882	河津市
				拉萨市	5401	拉萨市	5401	拉萨市				忻州市	140900	忻州市
				日喀则市	5402	日喀则市	5402	日喀则市				忻府区	140902	忻府区
				昌都市	5403	昌都市	5403	昌都市				定襄县	140921	定襄县
				林芝市	5404	林芝地区	5426	林芝地区				五台县	140922	五台县
				山南市	5405	山南地区	5422	山南地区				代县	140923	代县
				那曲市	5406	那曲地区	5424	那曲地区				繁峙县	140924	繁峙县
				阿里地区	5425	阿里地区	5425	阿里地区				宁武县	140925	宁武县
				陕西省	6100	陕西省	6100	陕西省				静乐县	140926	静乐县
				西安市	6101	西安市	6101	西安市				神池县	140927	神池县
				铜川市	6102	铜川市	6102	铜川市				五寨县	140928	五寨县
				宝鸡市	6103	宝鸡市	6103	宝鸡市				岢岚县	140929	岢岚县
				咸阳市	6104	咸阳市	6104	咸阳市				河曲县	140930	河曲县
				渭南市	6105	渭南市	6105	渭南市				保德县	140931	保德县
				延安市	6106	延安市	6106	延安市				偏关县	140932	偏关县
				汉中市	6107	汉中市	6107	汉中市				原平市	140981	原平市
				榆林市	6108	榆林市	6108	榆林市				临汾市	141000	临汾市
				安康市	6109	安康市	6109	安康市				尧都区	141002	尧都区
				商洛市	6110	商洛市	6110	商洛市				曲沃县	141021	曲沃县
				甘肃省	6200	甘肃省	6200	甘肃省				翼城县	141022	翼城县
				兰州市	6201	兰州市	6201	兰州市				襄汾县	141023	襄汾县
				嘉峪关市	6202	嘉峪关市	6202	嘉峪关市				洪洞县	141024	洪洞县
				金昌市	6203	金昌市	6203	金昌市				古县	141025	古县
				白银市	6204	白银市	6204	白银市				安泽县	141026	安泽县
				天水市	6205	天水市	6205	天水市				浮山县	141027	浮山县
				武威市	6206	武威市	6206	武威市				吉县	141028	吉县
				张掖市	6207	张掖市	6207	张掖市				乡宁县	141029	乡宁县
				平凉市	6208	平凉市	6208	平凉市				大宁县	141030	大宁县
				酒泉市	6209	酒泉市	6209	酒泉市				隰县	141031	隰县
				庆阳市	6210	庆阳市	6210	庆阳市				永和县	141032	永和县
				定西市	6211	定西市	6211	定西市				蒲县	141033	蒲县
				陇南市	6212	陇南市	6212	陇南市				汾西县	141034	汾西县
				临夏回族自治州	6229	临夏回族自治州	6229	临夏回族自治州				侯马市	141081	侯马市
				甘南藏族自治州	6230	甘南藏族自治州	6230	甘南藏族自治州				霍州市	141082	霍州市
				青海省	6300	青海省	6300	青海省				吕梁市	141100	吕梁市
				西宁市	6301	西宁市	6301	西宁市				离石区	141102	离石区
				海东市	6302	海东市	6302	海东市				文水县	141121	文水县
				海北藏族自治州	6322	海北藏族自治州	6322	海北藏族自治州				交城县	141122	交城县
				黄南藏族自治州	6323	黄南藏族自治州	6323	黄南藏族自治州				兴县	141123	兴县
				海南藏族自治州	6325	海南藏族自治州	6325	海南藏族自治州				临县	141124	临县
				果洛藏族自治州	6326	果洛藏族自治州	6326	果洛藏族自治州				柳林县	141125	柳林县
				玉树藏族自治州	6327	玉树藏族自治州	6327	玉树藏族自治州				石楼县	141126	石楼县
				海西蒙古族藏族自治州	6328	海西蒙古族藏族自治州	6328	海西蒙古族藏族自治州				岚县	141127	岚县
				宁夏回族自治区	6400	宁夏回族自治区	6400	宁夏回族自治区				方山县	141128	方山县
				银川市	6401	银川市	6401	银川市				中阳县	141129	中阳县
				石嘴山市	6402	石嘴山市	6402	石嘴山市				交口县	141130	交口县
				吴忠市	6403	吴忠市	6403	吴忠市				孝义市	141181	孝义市
				固原市	6404	固原市	6404	固原市				汾阳市	141182	汾阳市
				中卫市	6405	中卫市	6405	中卫市				内蒙古自治区	150000	内蒙古自治区
				新疆维吾尔自治区	6500	新疆维吾尔自治区	6500	新疆维吾尔自治区				呼和浩特市	150100	呼和浩特市
				乌鲁木齐市	6501	乌鲁木齐市	6501	乌鲁木齐市				新城区	150102	新城区
				克拉玛依市	6502	克拉玛依市	6502	克拉玛依市				回民区	150103	回民区
				吐鲁番市	6504	吐鲁番地区	6521	吐鲁番地区				玉泉区	150104	玉泉区
				哈密市	6505	哈密地区	6522	哈密地区				赛罕区	150105	赛罕区
				昌吉回族自治州	6523	昌吉回族自治州	6523	昌吉回族自治州				土默特左旗	150121	土默特左旗
				博尔塔拉蒙古自治州	6527	博尔塔拉蒙古自治州	6527	博尔塔拉蒙古自治州				托克托县	150122	托克托县
				巴音郭楞蒙古自治州	6528	巴音郭楞蒙古自治州	6528	巴音郭楞蒙古自治州				和林格尔县	150123	和林格尔县
				阿克苏地区	6529	阿克苏地区	6529	阿克苏地区				清水河县	150124	清水河县
				克孜勒苏柯尔克孜自治州	6530	克孜勒苏柯尔克孜自治州	6530	克孜勒苏柯尔克孜自治州				武川县	150125	武川县
				喀什地区	6531	喀什地区	6531	喀什地区				包头市	150200	包头市
				和田地区	6532	和田地区	6532	和田地区				东河区	150202	东河区
				伊犁哈萨克自治州	6540	伊犁哈萨克自治州	6540	伊犁哈萨克自治州				昆都仑区	150203	昆都仑区
				塔城地区	6542	塔城地区	6542	塔城地区				青山区	150204	青山区
				阿勒泰地区	6543	阿勒泰地区	6543	阿勒泰地区				石拐区	150205	石拐区
												白云鄂博矿区	150206	白云鄂博矿区
												九原区	150207	九原区
												土默特右旗	150221	土默特右旗
												固阳县	150222	固阳县
												达尔罕茂明安联合旗	150223	达尔罕茂明安联合旗
												乌海市	150300	乌海市
												海勃湾区	150302	海勃湾区
												海南区	150303	海南区
												乌达区	150304	乌达区
												赤峰市	150400	赤峰市
												红山区	150402	红山区
												元宝山区	150403	元宝山区
												松山区	150404	松山区
												阿鲁科尔沁旗	150421	阿鲁科尔沁旗
												巴林左旗	150422	巴林左旗
												巴林右旗	150423	巴林右旗
												林西县	150424	林西县
												克什克腾旗	150425	克什克腾旗
												翁牛特旗	150426	翁牛特旗
												喀喇沁旗	150428	喀喇沁旗
												宁城县	150429	宁城县
												敖汉旗	150430	敖汉旗
												通辽市	150500	通辽市
												科尔沁区	150502	科尔沁区
												科尔沁左翼中旗	150521	科尔沁左翼中旗
												科尔沁左翼后旗	150522	科尔沁左翼后旗
												开鲁县	150523	开鲁县
												库伦旗	150524	库伦旗
												奈曼旗	150525	奈曼旗
												扎鲁特旗	150526	扎鲁特旗
												霍林郭勒市	150581	霍林郭勒市
												鄂尔多斯市	150600	鄂尔多斯市
												东胜区	150602	东胜区
												达拉特旗	150621	达拉特旗
												准格尔旗	150622	准格尔旗
												鄂托克前旗	150623	鄂托克前旗
												鄂托克旗	150624	鄂托克旗
												杭锦旗	150625	杭锦旗
												乌审旗	150626	乌审旗
												伊金霍洛旗	150627	伊金霍洛旗
												呼伦贝尔市	150700	呼伦贝尔市
												海拉尔区	150702	海拉尔区
												扎赉诺尔区	150703	扎赉诺尔区
												阿荣旗	150721	阿荣旗
												莫力达瓦达斡尔族自治旗	150722	莫力达瓦达斡尔族自治旗
												鄂伦春自治旗	150723	鄂伦春自治旗
												鄂温克族自治旗	150724	鄂温克族自治旗
												陈巴尔虎旗	150725	陈巴尔虎旗
												新巴尔虎左旗	150726	新巴尔虎左旗
												新巴尔虎右旗	150727	新巴尔虎右旗
												满洲里市	150781	满洲里市
												牙克石市	150782	牙克石市
												扎兰屯市	150783	扎兰屯市
												额尔古纳市	150784	额尔古纳市
												根河市	150785	根河市
												巴彦淖尔市	150800	巴彦淖尔市
												临河区	150802	临河区
												五原县	150821	五原县
												磴口县	150822	磴口县
												乌拉特前旗	150823	乌拉特前旗
												乌拉特中旗	150824	乌拉特中旗
												乌拉特后旗	150825	乌拉特后旗
												杭锦后旗	150826	杭锦后旗
												乌兰察布市	150900	乌兰察布市
												集宁区	150902	集宁区
												卓资县	150921	卓资县
												化德县	150922	化德县
												商都县	150923	商都县
												兴和县	150924	兴和县
												凉城县	150925	凉城县
												察哈尔右翼前旗	150926	察哈尔右翼前旗
												察哈尔右翼中旗	150927	察哈尔右翼中旗
												察哈尔右翼后旗	150928	察哈尔右翼后旗
												四子王旗	150929	四子王旗
												丰镇市	150981	丰镇市
												兴安盟	152200	兴安盟
												乌兰浩特市	152201	乌兰浩特市
												阿尔山市	152202	阿尔山市
												科尔沁右翼前旗	152221	科尔沁右翼前旗
												科尔沁右翼中旗	152222	科尔沁右翼中旗
												扎赉特旗	152223	扎赉特旗
												突泉县	152224	突泉县
												锡林郭勒盟	152500	锡林郭勒盟
												二连浩特市	152501	二连浩特市
												锡林浩特市	152502	锡林浩特市
												阿巴嘎旗	152522	阿巴嘎旗
												苏尼特左旗	152523	苏尼特左旗
												苏尼特右旗	152524	苏尼特右旗
												东乌珠穆沁旗	152525	东乌珠穆沁旗
												西乌珠穆沁旗	152526	西乌珠穆沁旗
												太仆寺旗	152527	太仆寺旗
												镶黄旗	152528	镶黄旗
												正镶白旗	152529	正镶白旗
												正蓝旗	152530	正蓝旗
												多伦县	152531	多伦县
												阿拉善盟	152900	阿拉善盟
												阿拉善左旗	152921	阿拉善左旗
												阿拉善右旗	152922	阿拉善右旗
												额济纳旗	152923	额济纳旗
												辽宁省	210000	辽宁省
												沈阳市	210100	沈阳市
												和平区	210102	和平区
												沈河区	210103	沈河区
												大东区	210104	大东区
												皇姑区	210105	皇姑区
												铁西区	210106	铁西区
												苏家屯区	210111	苏家屯区
												浑南区	210112	浑南区
												沈北新区	210113	沈北新区
												于洪区	210114	于洪区
												辽中县	210122	辽中县
												康平县	210123	康平县
												法库县	210124	法库县
												新民市	210181	新民市
												大连市	210200	大连市
												中山区	210202	中山区
												西岗区	210203	西岗区
												沙河口区	210204	沙河口区
												甘井子区	210211	甘井子区
												旅顺口区	210212	旅顺口区
												金州区	210213	金州区
												长海县	210224	长海县
												瓦房店市	210281	瓦房店市
												普兰店市	210282	普兰店市
												庄河市	210283	庄河市
												鞍山市	210300	鞍山市
												铁东区	210302	铁东区
												铁西区	210303	铁西区
												立山区	210304	立山区
												千山区	210311	千山区
												台安县	210321	台安县
												岫岩满族自治县	210323	岫岩满族自治县
												海城市	210381	海城市
												抚顺市	210400	抚顺市
												新抚区	210402	新抚区
												东洲区	210403	东洲区
												望花区	210404	望花区
												顺城区	210411	顺城区
												抚顺县	210421	抚顺县
												新宾满族自治县	210422	新宾满族自治县
												清原满族自治县	210423	清原满族自治县
												本溪市	210500	本溪市
												平山区	210502	平山区
												溪湖区	210503	溪湖区
												明山区	210504	明山区
												南芬区	210505	南芬区
												本溪满族自治县	210521	本溪满族自治县
												桓仁满族自治县	210522	桓仁满族自治县
												丹东市	210600	丹东市
												元宝区	210602	元宝区
												振兴区	210603	振兴区
												振安区	210604	振安区
												宽甸满族自治县	210624	宽甸满族自治县
												东港市	210681	东港市
												凤城市	210682	凤城市
												锦州市	210700	锦州市
												古塔区	210702	古塔区
												凌河区	210703	凌河区
												太和区	210711	太和区
												黑山县	210726	黑山县
												义县	210727	义县
												凌海市	210781	凌海市
												北镇市	210782	北镇市
												营口市	210800	营口市
												站前区	210802	站前区
												西市区	210803	西市区
												鲅鱼圈区	210804	鲅鱼圈区
												老边区	210811	老边区
												盖州市	210881	盖州市
												大石桥市	210882	大石桥市
												阜新市	210900	阜新市
												海州区	210902	海州区
												新邱区	210903	新邱区
												太平区	210904	太平区
												清河门区	210905	清河门区
												细河区	210911	细河区
												阜新蒙古族自治县	210921	阜新蒙古族自治县
												彰武县	210922	彰武县
												辽阳市	211000	辽阳市
												白塔区	211002	白塔区
												文圣区	211003	文圣区
												宏伟区	211004	宏伟区
												弓长岭区	211005	弓长岭区
												太子河区	211011	太子河区
												辽阳县	211021	辽阳县
												灯塔市	211081	灯塔市
												盘锦市	211100	盘锦市
												双台子区	211102	双台子区
												兴隆台区	211103	兴隆台区
												大洼县	211121	大洼县
												盘山县	211122	盘山县
												铁岭市	211200	铁岭市
												银州区	211202	银州区
												清河区	211204	清河区
												铁岭县	211221	铁岭县
												西丰县	211223	西丰县
												昌图县	211224	昌图县
												调兵山市	211281	调兵山市
												开原市	211282	开原市
												朝阳市	211300	朝阳市
												双塔区	211302	双塔区
												龙城区	211303	龙城区
												朝阳县	211321	朝阳县
												建平县	211322	建平县
												喀喇沁左翼蒙古族自治县	211324	喀喇沁左翼蒙古族自治县
												北票市	211381	北票市
												凌源市	211382	凌源市
												葫芦岛市	211400	葫芦岛市
												连山区	211402	连山区
												龙港区	211403	龙港区
												南票区	211404	南票区
												绥中县	211421	绥中县
												建昌县	211422	建昌县
												兴城市	211481	兴城市
												吉林省	220000	吉林省
												长春市	220100	长春市
												南关区	220102	南关区
												宽城区	220103	宽城区
												朝阳区	220104	朝阳区
												二道区	220105	二道区
												绿园区	220106	绿园区
												双阳区	220112	双阳区
												九台区	220113	九台区
												农安县	220122	农安县
												榆树市	220182	榆树市
												德惠市	220183	德惠市
												吉林市	220200	吉林市
												昌邑区	220202	昌邑区
												龙潭区	220203	龙潭区
												船营区	220204	船营区
												丰满区	220211	丰满区
												永吉县	220221	永吉县
												蛟河市	220281	蛟河市
												桦甸市	220282	桦甸市
												舒兰市	220283	舒兰市
												磐石市	220284	磐石市
												四平市	220300	四平市
												铁西区	220302	铁西区
												铁东区	220303	铁东区
												梨树县	220322	梨树县
												伊通满族自治县	220323	伊通满族自治县
												公主岭市	220381	公主岭市
												双辽市	220382	双辽市
												辽源市	220400	辽源市
												龙山区	220402	龙山区
												西安区	220403	西安区
												东丰县	220421	东丰县
												东辽县	220422	东辽县
												通化市	220500	通化市
												东昌区	220502	东昌区
												二道江区	220503	二道江区
												通化县	220521	通化县
												辉南县	220523	辉南县
												柳河县	220524	柳河县
												梅河口市	220581	梅河口市
												集安市	220582	集安市
												白山市	220600	白山市
												浑江区	220602	浑江区
												江源区	220605	江源区
												抚松县	220621	抚松县
												靖宇县	220622	靖宇县
												长白朝鲜族自治县	220623	长白朝鲜族自治县
												临江市	220681	临江市
												松原市	220700	松原市
												宁江区	220702	宁江区
												前郭尔罗斯蒙古族自治县	220721	前郭尔罗斯蒙古族自治县
												长岭县	220722	长岭县
												乾安县	220723	乾安县
												扶余市	220781	扶余市
												白城市	220800	白城市
												洮北区	220802	洮北区
												镇赉县	220821	镇赉县
												通榆县	220822	通榆县
												洮南市	220881	洮南市
												大安市	220882	大安市
												延边朝鲜族自治州	222400	延边朝鲜族自治州
												延吉市	222401	延吉市
												图们市	222402	图们市
												敦化市	222403	敦化市
												珲春市	222404	珲春市
												龙井市	222405	龙井市
												和龙市	222406	和龙市
												汪清县	222424	汪清县
												安图县	222426	安图县
												黑龙江省	230000	黑龙江省
												哈尔滨市	230100	哈尔滨市
												道里区	230102	道里区
												南岗区	230103	南岗区
												道外区	230104	道外区
												平房区	230108	平房区
												松北区	230109	松北区
												香坊区	230110	香坊区
												呼兰区	230111	呼兰区
												阿城区	230112	阿城区
												双城区	230113	双城区
												依兰县	230123	依兰县
												方正县	230124	方正县
												宾县	230125	宾县
												巴彦县	230126	巴彦县
												木兰县	230127	木兰县
												通河县	230128	通河县
												延寿县	230129	延寿县
												尚志市	230183	尚志市
												五常市	230184	五常市
												齐齐哈尔市	230200	齐齐哈尔市
												龙沙区	230202	龙沙区
												建华区	230203	建华区
												铁锋区	230204	铁锋区
												昂昂溪区	230205	昂昂溪区
												富拉尔基区	230206	富拉尔基区
												碾子山区	230207	碾子山区
												梅里斯达斡尔族区	230208	梅里斯达斡尔族区
												龙江县	230221	龙江县
												依安县	230223	依安县
												泰来县	230224	泰来县
												甘南县	230225	甘南县
												富裕县	230227	富裕县
												克山县	230229	克山县
												克东县	230230	克东县
												拜泉县	230231	拜泉县
												讷河市	230281	讷河市
												鸡西市	230300	鸡西市
												鸡冠区	230302	鸡冠区
												恒山区	230303	恒山区
												滴道区	230304	滴道区
												梨树区	230305	梨树区
												城子河区	230306	城子河区
												麻山区	230307	麻山区
												鸡东县	230321	鸡东县
												虎林市	230381	虎林市
												密山市	230382	密山市
												鹤岗市	230400	鹤岗市
												向阳区	230402	向阳区
												工农区	230403	工农区
												南山区	230404	南山区
												兴安区	230405	兴安区
												东山区	230406	东山区
												兴山区	230407	兴山区
												萝北县	230421	萝北县
												绥滨县	230422	绥滨县
												双鸭山市	230500	双鸭山市
												尖山区	230502	尖山区
												岭东区	230503	岭东区
												四方台区	230505	四方台区
												宝山区	230506	宝山区
												集贤县	230521	集贤县
												友谊县	230522	友谊县
												宝清县	230523	宝清县
												饶河县	230524	饶河县
												大庆市	230600	大庆市
												萨尔图区	230602	萨尔图区
												龙凤区	230603	龙凤区
												让胡路区	230604	让胡路区
												红岗区	230605	红岗区
												大同区	230606	大同区
												肇州县	230621	肇州县
												肇源县	230622	肇源县
												林甸县	230623	林甸县
												杜尔伯特蒙古族自治县	230624	杜尔伯特蒙古族自治县
												伊春市	230700	伊春市
												伊春区	230702	伊春区
												南岔区	230703	南岔区
												友好区	230704	友好区
												西林区	230705	西林区
												翠峦区	230706	翠峦区
												新青区	230707	新青区
												美溪区	230708	美溪区
												金山屯区	230709	金山屯区
												五营区	230710	五营区
												乌马河区	230711	乌马河区
												汤旺河区	230712	汤旺河区
												带岭区	230713	带岭区
												乌伊岭区	230714	乌伊岭区
												红星区	230715	红星区
												上甘岭区	230716	上甘岭区
												嘉荫县	230722	嘉荫县
												铁力市	230781	铁力市
												佳木斯市	230800	佳木斯市
												向阳区	230803	向阳区
												前进区	230804	前进区
												东风区	230805	东风区
												郊区	230811	郊区
												桦南县	230822	桦南县
												桦川县	230826	桦川县
												汤原县	230828	汤原县
												抚远县	230833	抚远县
												同江市	230881	同江市
												富锦市	230882	富锦市
												七台河市	230900	七台河市
												新兴区	230902	新兴区
												桃山区	230903	桃山区
												茄子河区	230904	茄子河区
												勃利县	230921	勃利县
												牡丹江市	231000	牡丹江市
												东安区	231002	东安区
												阳明区	231003	阳明区
												爱民区	231004	爱民区
												西安区	231005	西安区
												东宁县	231024	东宁县
												林口县	231025	林口县
												绥芬河市	231081	绥芬河市
												海林市	231083	海林市
												宁安市	231084	宁安市
												穆棱市	231085	穆棱市
												黑河市	231100	黑河市
												爱辉区	231102	爱辉区
												嫩江县	231121	嫩江县
												逊克县	231123	逊克县
												孙吴县	231124	孙吴县
												北安市	231181	北安市
												五大连池市	231182	五大连池市
												绥化市	231200	绥化市
												北林区	231202	北林区
												望奎县	231221	望奎县
												兰西县	231222	兰西县
												青冈县	231223	青冈县
												庆安县	231224	庆安县
												明水县	231225	明水县
												绥棱县	231226	绥棱县
												安达市	231281	安达市
												肇东市	231282	肇东市
												海伦市	231283	海伦市
												大兴安岭地区	232700	大兴安岭地区
												呼玛县	232721	呼玛县
												塔河县	232722	塔河县
												漠河县	232723	漠河县
												上海市	310000	上海市
												黄浦区	310101	黄浦区
												徐汇区	310104	徐汇区
												长宁区	310105	长宁区
												静安区	310106	静安区
												普陀区	310107	普陀区
												闸北区	310108	闸北区
												虹口区	310109	虹口区
												杨浦区	310110	杨浦区
												闵行区	310112	闵行区
												宝山区	310113	宝山区
												嘉定区	310114	嘉定区
												浦东新区	310115	浦东新区
												金山区	310116	金山区
												松江区	310117	松江区
												青浦区	310118	青浦区
												奉贤区	310120	奉贤区
												崇明县	310230	崇明县
												江苏省	320000	江苏省
												南京市	320100	南京市
												玄武区	320102	玄武区
												秦淮区	320104	秦淮区
												建邺区	320105	建邺区
												鼓楼区	320106	鼓楼区
												浦口区	320111	浦口区
												栖霞区	320113	栖霞区
												雨花台区	320114	雨花台区
												江宁区	320115	江宁区
												六合区	320116	六合区
												溧水区	320117	溧水区
												高淳区	320118	高淳区
												无锡市	320200	无锡市
												崇安区	320202	崇安区
												南长区	320203	南长区
												北塘区	320204	北塘区
												锡山区	320205	锡山区
												惠山区	320206	惠山区
												滨湖区	320211	滨湖区
												江阴市	320281	江阴市
												宜兴市	320282	宜兴市
												徐州市	320300	徐州市
												鼓楼区	320302	鼓楼区
												云龙区	320303	云龙区
												贾汪区	320305	贾汪区
												泉山区	320311	泉山区
												铜山区	320312	铜山区
												丰县	320321	丰县
												沛县	320322	沛县
												睢宁县	320324	睢宁县
												新沂市	320381	新沂市
												邳州市	320382	邳州市
												常州市	320400	常州市
												天宁区	320402	天宁区
												钟楼区	320404	钟楼区
												戚墅堰区	320405	戚墅堰区
												新北区	320411	新北区
												武进区	320412	武进区
												溧阳市	320481	溧阳市
												金坛市	320482	金坛市
												苏州市	320500	苏州市
												虎丘区	320505	虎丘区
												吴中区	320506	吴中区
												相城区	320507	相城区
												姑苏区	320508	姑苏区
												吴江区	320509	吴江区
												常熟市	320581	常熟市
												张家港市	320582	张家港市
												昆山市	320583	昆山市
												太仓市	320585	太仓市
												南通市	320600	南通市
												崇川区	320602	崇川区
												港闸区	320611	港闸区
												通州区	320612	通州区
												海安县	320621	海安县
												如东县	320623	如东县
												启东市	320681	启东市
												如皋市	320682	如皋市
												海门市	320684	海门市
												连云港市	320700	连云港市
												连云区	320703	连云区
												海州区	320706	海州区
												赣榆区	320707	赣榆区
												东海县	320722	东海县
												灌云县	320723	灌云县
												灌南县	320724	灌南县
												淮安市	320800	淮安市
												清河区	320802	清河区
												淮安区	320803	淮安区
												淮阴区	320804	淮阴区
												清浦区	320811	清浦区
												涟水县	320826	涟水县
												洪泽县	320829	洪泽县
												盱眙县	320830	盱眙县
												金湖县	320831	金湖县
												盐城市	320900	盐城市
												亭湖区	320902	亭湖区
												盐都区	320903	盐都区
												响水县	320921	响水县
												滨海县	320922	滨海县
												阜宁县	320923	阜宁县
												射阳县	320924	射阳县
												建湖县	320925	建湖县
												东台市	320981	东台市
												大丰市	320982	大丰市
												扬州市	321000	扬州市
												广陵区	321002	广陵区
												邗江区	321003	邗江区
												江都区	321012	江都区
												宝应县	321023	宝应县
												仪征市	321081	仪征市
												高邮市	321084	高邮市
												镇江市	321100	镇江市
												京口区	321102	京口区
												润州区	321111	润州区
												丹徒区	321112	丹徒区
												丹阳市	321181	丹阳市
												扬中市	321182	扬中市
												句容市	321183	句容市
												泰州市	321200	泰州市
												海陵区	321202	海陵区
												高港区	321203	高港区
												姜堰区	321204	姜堰区
												兴化市	321281	兴化市
												靖江市	321282	靖江市
												泰兴市	321283	泰兴市
												宿迁市	321300	宿迁市
												宿城区	321302	宿城区
												宿豫区	321311	宿豫区
												沭阳县	321322	沭阳县
												泗阳县	321323	泗阳县
												泗洪县	321324	泗洪县
												浙江省	330000	浙江省
												杭州市	330100	杭州市
												上城区	330102	上城区
												下城区	330103	下城区
												江干区	330104	江干区
												拱墅区	330105	拱墅区
												西湖区	330106	西湖区
												滨江区	330108	滨江区
												萧山区	330109	萧山区
												余杭区	330110	余杭区
												富阳区	330111	富阳区
												桐庐县	330122	桐庐县
												淳安县	330127	淳安县
												建德市	330182	建德市
												临安市	330185	临安市
												宁波市	330200	宁波市
												海曙区	330203	海曙区
												江东区	330204	江东区
												江北区	330205	江北区
												北仑区	330206	北仑区
												镇海区	330211	镇海区
												鄞州区	330212	鄞州区
												象山县	330225	象山县
												宁海县	330226	宁海县
												余姚市	330281	余姚市
												慈溪市	330282	慈溪市
												奉化市	330283	奉化市
												温州市	330300	温州市
												鹿城区	330302	鹿城区
												龙湾区	330303	龙湾区
												瓯海区	330304	瓯海区
												洞头县	330322	洞头县
												永嘉县	330324	永嘉县
												平阳县	330326	平阳县
												苍南县	330327	苍南县
												文成县	330328	文成县
												泰顺县	330329	泰顺县
												瑞安市	330381	瑞安市
												乐清市	330382	乐清市
												嘉兴市	330400	嘉兴市
												南湖区	330402	南湖区
												秀洲区	330411	秀洲区
												嘉善县	330421	嘉善县
												海盐县	330424	海盐县
												海宁市	330481	海宁市
												平湖市	330482	平湖市
												桐乡市	330483	桐乡市
												湖州市	330500	湖州市
												吴兴区	330502	吴兴区
												南浔区	330503	南浔区
												德清县	330521	德清县
												长兴县	330522	长兴县
												安吉县	330523	安吉县
												绍兴市	330600	绍兴市
												越城区	330602	越城区
												柯桥区	330603	柯桥区
												上虞区	330604	上虞区
												新昌县	330624	新昌县
												诸暨市	330681	诸暨市
												嵊州市	330683	嵊州市
												金华市	330700	金华市
												婺城区	330702	婺城区
												金东区	330703	金东区
												武义县	330723	武义县
												浦江县	330726	浦江县
												磐安县	330727	磐安县
												兰溪市	330781	兰溪市
												义乌市	330782	义乌市
												东阳市	330783	东阳市
												永康市	330784	永康市
												衢州市	330800	衢州市
												柯城区	330802	柯城区
												衢江区	330803	衢江区
												常山县	330822	常山县
												开化县	330824	开化县
												龙游县	330825	龙游县
												江山市	330881	江山市
												舟山市	330900	舟山市
												定海区	330902	定海区
												普陀区	330903	普陀区
												岱山县	330921	岱山县
												嵊泗县	330922	嵊泗县
												台州市	331000	台州市
												椒江区	331002	椒江区
												黄岩区	331003	黄岩区
												路桥区	331004	路桥区
												玉环县	331021	玉环县
												三门县	331022	三门县
												天台县	331023	天台县
												仙居县	331024	仙居县
												温岭市	331081	温岭市
												临海市	331082	临海市
												丽水市	331100	丽水市
												莲都区	331102	莲都区
												青田县	331121	青田县
												缙云县	331122	缙云县
												遂昌县	331123	遂昌县
												松阳县	331124	松阳县
												云和县	331125	云和县
												庆元县	331126	庆元县
												景宁畲族自治县	331127	景宁畲族自治县
												龙泉市	331181	龙泉市
												安徽省	340000	安徽省
												合肥市	340100	合肥市
												瑶海区	340102	瑶海区
												庐阳区	340103	庐阳区
												蜀山区	340104	蜀山区
												包河区	340111	包河区
												长丰县	340121	长丰县
												肥东县	340122	肥东县
												肥西县	340123	肥西县
												庐江县	340124	庐江县
												巢湖市	340181	巢湖市
												芜湖市	340200	芜湖市
												镜湖区	340202	镜湖区
												弋江区	340203	弋江区
												鸠江区	340207	鸠江区
												三山区	340208	三山区
												芜湖县	340221	芜湖县
												繁昌县	340222	繁昌县
												南陵县	340223	南陵县
												无为县	340225	无为县
												蚌埠市	340300	蚌埠市
												龙子湖区	340302	龙子湖区
												蚌山区	340303	蚌山区
												禹会区	340304	禹会区
												淮上区	340311	淮上区
												怀远县	340321	怀远县
												五河县	340322	五河县
												固镇县	340323	固镇县
												淮南市	340400	淮南市
												大通区	340402	大通区
												田家庵区	340403	田家庵区
												谢家集区	340404	谢家集区
												八公山区	340405	八公山区
												潘集区	340406	潘集区
												凤台县	340421	凤台县
												马鞍山市	340500	马鞍山市
												花山区	340503	花山区
												雨山区	340504	雨山区
												博望区	340506	博望区
												当涂县	340521	当涂县
												含山县	340522	含山县
												和县	340523	和县
												淮北市	340600	淮北市
												杜集区	340602	杜集区
												相山区	340603	相山区
												烈山区	340604	烈山区
												濉溪县	340621	濉溪县
												铜陵市	340700	铜陵市
												铜官山区	340702	铜官山区
												狮子山区	340703	狮子山区
												郊区	340711	郊区
												铜陵县	340721	铜陵县
												安庆市	340800	安庆市
												迎江区	340802	迎江区
												大观区	340803	大观区
												宜秀区	340811	宜秀区
												怀宁县	340822	怀宁县
												枞阳县	340823	枞阳县
												潜山县	340824	潜山县
												太湖县	340825	太湖县
												宿松县	340826	宿松县
												望江县	340827	望江县
												岳西县	340828	岳西县
												桐城市	340881	桐城市
												黄山市	341000	黄山市
												屯溪区	341002	屯溪区
												黄山区	341003	黄山区
												徽州区	341004	徽州区
												歙县	341021	歙县
												休宁县	341022	休宁县
												黟县	341023	黟县
												祁门县	341024	祁门县
												滁州市	341100	滁州市
												琅琊区	341102	琅琊区
												南谯区	341103	南谯区
												来安县	341122	来安县
												全椒县	341124	全椒县
												定远县	341125	定远县
												凤阳县	341126	凤阳县
												天长市	341181	天长市
												明光市	341182	明光市
												阜阳市	341200	阜阳市
												颍州区	341202	颍州区
												颍东区	341203	颍东区
												颍泉区	341204	颍泉区
												临泉县	341221	临泉县
												太和县	341222	太和县
												阜南县	341225	阜南县
												颍上县	341226	颍上县
												界首市	341282	界首市
												宿州市	341300	宿州市
												埇桥区	341302	埇桥区
												砀山县	341321	砀山县
												萧县	341322	萧县
												灵璧县	341323	灵璧县
												泗县	341324	泗县
												六安市	341500	六安市
												金安区	341502	金安区
												裕安区	341503	裕安区
												寿县	341521	寿县
												霍邱县	341522	霍邱县
												舒城县	341523	舒城县
												金寨县	341524	金寨县
												霍山县	341525	霍山县
												亳州市	341600	亳州市
												谯城区	341602	谯城区
												涡阳县	341621	涡阳县
												蒙城县	341622	蒙城县
												利辛县	341623	利辛县
												池州市	341700	池州市
												贵池区	341702	贵池区
												东至县	341721	东至县
												石台县	341722	石台县
												青阳县	341723	青阳县
												宣城市	341800	宣城市
												宣州区	341802	宣州区
												郎溪县	341821	郎溪县
												广德县	341822	广德县
												泾县	341823	泾县
												绩溪县	341824	绩溪县
												旌德县	341825	旌德县
												宁国市	341881	宁国市
												福建省	350000	福建省
												福州市	350100	福州市
												鼓楼区	350102	鼓楼区
												台江区	350103	台江区
												仓山区	350104	仓山区
												马尾区	350105	马尾区
												晋安区	350111	晋安区
												闽侯县	350121	闽侯县
												连江县	350122	连江县
												罗源县	350123	罗源县
												闽清县	350124	闽清县
												永泰县	350125	永泰县
												平潭县	350128	平潭县
												福清市	350181	福清市
												长乐市	350182	长乐市
												厦门市	350200	厦门市
												思明区	350203	思明区
												海沧区	350205	海沧区
												湖里区	350206	湖里区
												集美区	350211	集美区
												同安区	350212	同安区
												翔安区	350213	翔安区
												莆田市	350300	莆田市
												城厢区	350302	城厢区
												涵江区	350303	涵江区
												荔城区	350304	荔城区
												秀屿区	350305	秀屿区
												仙游县	350322	仙游县
												三明市	350400	三明市
												梅列区	350402	梅列区
												三元区	350403	三元区
												明溪县	350421	明溪县
												清流县	350423	清流县
												宁化县	350424	宁化县
												大田县	350425	大田县
												尤溪县	350426	尤溪县
												沙县	350427	沙县
												将乐县	350428	将乐县
												泰宁县	350429	泰宁县
												建宁县	350430	建宁县
												永安市	350481	永安市
												泉州市	350500	泉州市
												鲤城区	350502	鲤城区
												丰泽区	350503	丰泽区
												洛江区	350504	洛江区
												泉港区	350505	泉港区
												惠安县	350521	惠安县
												安溪县	350524	安溪县
												永春县	350525	永春县
												德化县	350526	德化县
												金门县	350527	金门县
												石狮市	350581	石狮市
												晋江市	350582	晋江市
												南安市	350583	南安市
												漳州市	350600	漳州市
												芗城区	350602	芗城区
												龙文区	350603	龙文区
												云霄县	350622	云霄县
												漳浦县	350623	漳浦县
												诏安县	350624	诏安县
												长泰县	350625	长泰县
												东山县	350626	东山县
												南靖县	350627	南靖县
												平和县	350628	平和县
												华安县	350629	华安县
												龙海市	350681	龙海市
												南平市	350700	南平市
												延平区	350702	延平区
												建阳区	350703	建阳区
												顺昌县	350721	顺昌县
												浦城县	350722	浦城县
												光泽县	350723	光泽县
												松溪县	350724	松溪县
												政和县	350725	政和县
												邵武市	350781	邵武市
												武夷山市	350782	武夷山市
												建瓯市	350783	建瓯市
												龙岩市	350800	龙岩市
												新罗区	350802	新罗区
												永定区	350803	永定区
												长汀县	350821	长汀县
												上杭县	350823	上杭县
												武平县	350824	武平县
												连城县	350825	连城县
												漳平市	350881	漳平市
												宁德市	350900	宁德市
												蕉城区	350902	蕉城区
												霞浦县	350921	霞浦县
												古田县	350922	古田县
												屏南县	350923	屏南县
												寿宁县	350924	寿宁县
												周宁县	350925	周宁县
												柘荣县	350926	柘荣县
												福安市	350981	福安市
												福鼎市	350982	福鼎市
												江西省	360000	江西省
												南昌市	360100	南昌市
												东湖区	360102	东湖区
												西湖区	360103	西湖区
												青云谱区	360104	青云谱区
												湾里区	360105	湾里区
												青山湖区	360111	青山湖区
												南昌县	360121	南昌县
												新建县	360122	新建县
												安义县	360123	安义县
												进贤县	360124	进贤县
												景德镇市	360200	景德镇市
												昌江区	360202	昌江区
												珠山区	360203	珠山区
												浮梁县	360222	浮梁县
												乐平市	360281	乐平市
												萍乡市	360300	萍乡市
												安源区	360302	安源区
												湘东区	360313	湘东区
												莲花县	360321	莲花县
												上栗县	360322	上栗县
												芦溪县	360323	芦溪县
												九江市	360400	九江市
												庐山区	360402	庐山区
												浔阳区	360403	浔阳区
												九江县	360421	九江县
												武宁县	360423	武宁县
												修水县	360424	修水县
												永修县	360425	永修县
												德安县	360426	德安县
												星子县	360427	星子县
												都昌县	360428	都昌县
												湖口县	360429	湖口县
												彭泽县	360430	彭泽县
												瑞昌市	360481	瑞昌市
												共青城市	360482	共青城市
												新余市	360500	新余市
												渝水区	360502	渝水区
												分宜县	360521	分宜县
												鹰潭市	360600	鹰潭市
												月湖区	360602	月湖区
												余江县	360622	余江县
												贵溪市	360681	贵溪市
												赣州市	360700	赣州市
												章贡区	360702	章贡区
												南康区	360703	南康区
												赣县	360721	赣县
												信丰县	360722	信丰县
												大余县	360723	大余县
												上犹县	360724	上犹县
												崇义县	360725	崇义县
												安远县	360726	安远县
												龙南县	360727	龙南县
												定南县	360728	定南县
												全南县	360729	全南县
												宁都县	360730	宁都县
												于都县	360731	于都县
												兴国县	360732	兴国县
												会昌县	360733	会昌县
												寻乌县	360734	寻乌县
												石城县	360735	石城县
												瑞金市	360781	瑞金市
												吉安市	360800	吉安市
												吉州区	360802	吉州区
												青原区	360803	青原区
												吉安县	360821	吉安县
												吉水县	360822	吉水县
												峡江县	360823	峡江县
												新干县	360824	新干县
												永丰县	360825	永丰县
												泰和县	360826	泰和县
												遂川县	360827	遂川县
												万安县	360828	万安县
												安福县	360829	安福县
												永新县	360830	永新县
												井冈山市	360881	井冈山市
												宜春市	360900	宜春市
												袁州区	360902	袁州区
												奉新县	360921	奉新县
												万载县	360922	万载县
												上高县	360923	上高县
												宜丰县	360924	宜丰县
												靖安县	360925	靖安县
												铜鼓县	360926	铜鼓县
												丰城市	360981	丰城市
												樟树市	360982	樟树市
												高安市	360983	高安市
												抚州市	361000	抚州市
												临川区	361002	临川区
												南城县	361021	南城县
												黎川县	361022	黎川县
												南丰县	361023	南丰县
												崇仁县	361024	崇仁县
												乐安县	361025	乐安县
												宜黄县	361026	宜黄县
												金溪县	361027	金溪县
												资溪县	361028	资溪县
												东乡县	361029	东乡县
												广昌县	361030	广昌县
												上饶市	361100	上饶市
												信州区	361102	信州区
												上饶县	361121	上饶县
												广丰县	361122	广丰县
												玉山县	361123	玉山县
												铅山县	361124	铅山县
												横峰县	361125	横峰县
												弋阳县	361126	弋阳县
												余干县	361127	余干县
												鄱阳县	361128	鄱阳县
												万年县	361129	万年县
												婺源县	361130	婺源县
												德兴市	361181	德兴市
												山东省	370000	山东省
												济南市	370100	济南市
												历下区	370102	历下区
												市中区	370103	市中区
												槐荫区	370104	槐荫区
												天桥区	370105	天桥区
												历城区	370112	历城区
												长清区	370113	长清区
												平阴县	370124	平阴县
												济阳县	370125	济阳县
												商河县	370126	商河县
												章丘市	370181	章丘市
												青岛市	370200	青岛市
												市南区	370202	市南区
												市北区	370203	市北区
												黄岛区	370211	黄岛区
												崂山区	370212	崂山区
												李沧区	370213	李沧区
												城阳区	370214	城阳区
												胶州市	370281	胶州市
												即墨市	370282	即墨市
												平度市	370283	平度市
												莱西市	370285	莱西市
												淄博市	370300	淄博市
												淄川区	370302	淄川区
												张店区	370303	张店区
												博山区	370304	博山区
												临淄区	370305	临淄区
												周村区	370306	周村区
												桓台县	370321	桓台县
												高青县	370322	高青县
												沂源县	370323	沂源县
												枣庄市	370400	枣庄市
												市中区	370402	市中区
												薛城区	370403	薛城区
												峄城区	370404	峄城区
												台儿庄区	370405	台儿庄区
												山亭区	370406	山亭区
												滕州市	370481	滕州市
												东营市	370500	东营市
												东营区	370502	东营区
												河口区	370503	河口区
												垦利县	370521	垦利县
												利津县	370522	利津县
												广饶县	370523	广饶县
												烟台市	370600	烟台市
												芝罘区	370602	芝罘区
												福山区	370611	福山区
												牟平区	370612	牟平区
												莱山区	370613	莱山区
												长岛县	370634	长岛县
												龙口市	370681	龙口市
												莱阳市	370682	莱阳市
												莱州市	370683	莱州市
												蓬莱市	370684	蓬莱市
												招远市	370685	招远市
												栖霞市	370686	栖霞市
												海阳市	370687	海阳市
												潍坊市	370700	潍坊市
												潍城区	370702	潍城区
												寒亭区	370703	寒亭区
												坊子区	370704	坊子区
												奎文区	370705	奎文区
												临朐县	370724	临朐县
												昌乐县	370725	昌乐县
												青州市	370781	青州市
												诸城市	370782	诸城市
												寿光市	370783	寿光市
												安丘市	370784	安丘市
												高密市	370785	高密市
												昌邑市	370786	昌邑市
												济宁市	370800	济宁市
												任城区	370811	任城区
												兖州区	370812	兖州区
												微山县	370826	微山县
												鱼台县	370827	鱼台县
												金乡县	370828	金乡县
												嘉祥县	370829	嘉祥县
												汶上县	370830	汶上县
												泗水县	370831	泗水县
												梁山县	370832	梁山县
												曲阜市	370881	曲阜市
												邹城市	370883	邹城市
												泰安市	370900	泰安市
												泰山区	370902	泰山区
												岱岳区	370911	岱岳区
												宁阳县	370921	宁阳县
												东平县	370923	东平县
												新泰市	370982	新泰市
												肥城市	370983	肥城市
												威海市	371000	威海市
												环翠区	371002	环翠区
												文登区	371003	文登区
												荣成市	371082	荣成市
												乳山市	371083	乳山市
												日照市	371100	日照市
												东港区	371102	东港区
												岚山区	371103	岚山区
												五莲县	371121	五莲县
												莒县	371122	莒县
												莱芜市	371200	莱芜市
												莱城区	371202	莱城区
												钢城区	371203	钢城区
												临沂市	371300	临沂市
												兰山区	371302	兰山区
												罗庄区	371311	罗庄区
												河东区	371312	河东区
												沂南县	371321	沂南县
												郯城县	371322	郯城县
												沂水县	371323	沂水县
												兰陵县	371324	兰陵县
												费县	371325	费县
												平邑县	371326	平邑县
												莒南县	371327	莒南县
												蒙阴县	371328	蒙阴县
												临沭县	371329	临沭县
												德州市	371400	德州市
												德城区	371402	德城区
												陵城区	371403	陵城区
												宁津县	371422	宁津县
												庆云县	371423	庆云县
												临邑县	371424	临邑县
												齐河县	371425	齐河县
												平原县	371426	平原县
												夏津县	371427	夏津县
												武城县	371428	武城县
												乐陵市	371481	乐陵市
												禹城市	371482	禹城市
												聊城市	371500	聊城市
												东昌府区	371502	东昌府区
												阳谷县	371521	阳谷县
												莘县	371522	莘县
												茌平县	371523	茌平县
												东阿县	371524	东阿县
												冠县	371525	冠县
												高唐县	371526	高唐县
												临清市	371581	临清市
												滨州市	371600	滨州市
												滨城区	371602	滨城区
												沾化区	371603	沾化区
												惠民县	371621	惠民县
												阳信县	371622	阳信县
												无棣县	371623	无棣县
												博兴县	371625	博兴县
												邹平县	371626	邹平县
												菏泽市	371700	菏泽市
												牡丹区	371702	牡丹区
												曹县	371721	曹县
												单县	371722	单县
												成武县	371723	成武县
												巨野县	371724	巨野县
												郓城县	371725	郓城县
												鄄城县	371726	鄄城县
												定陶县	371727	定陶县
												东明县	371728	东明县
												河南省	410000	河南省
												郑州市	410100	郑州市
												中原区	410102	中原区
												二七区	410103	二七区
												管城回族区	410104	管城回族区
												金水区	410105	金水区
												上街区	410106	上街区
												惠济区	410108	惠济区
												中牟县	410122	中牟县
												巩义市	410181	巩义市
												荥阳市	410182	荥阳市
												新密市	410183	新密市
												新郑市	410184	新郑市
												登封市	410185	登封市
												开封市	410200	开封市
												龙亭区	410202	龙亭区
												顺河回族区	410203	顺河回族区
												鼓楼区	410204	鼓楼区
												禹王台区	410205	禹王台区
												祥符区	410212	祥符区
												杞县	410221	杞县
												通许县	410222	通许县
												尉氏县	410223	尉氏县
												兰考县	410225	兰考县
												洛阳市	410300	洛阳市
												老城区	410302	老城区
												西工区	410303	西工区
												瀍河回族区	410304	瀍河回族区
												涧西区	410305	涧西区
												吉利区	410306	吉利区
												洛龙区	410311	洛龙区
												孟津县	410322	孟津县
												新安县	410323	新安县
												栾川县	410324	栾川县
												嵩县	410325	嵩县
												汝阳县	410326	汝阳县
												宜阳县	410327	宜阳县
												洛宁县	410328	洛宁县
												伊川县	410329	伊川县
												偃师市	410381	偃师市
												平顶山市	410400	平顶山市
												新华区	410402	新华区
												卫东区	410403	卫东区
												石龙区	410404	石龙区
												湛河区	410411	湛河区
												宝丰县	410421	宝丰县
												叶县	410422	叶县
												鲁山县	410423	鲁山县
												郏县	410425	郏县
												舞钢市	410481	舞钢市
												汝州市	410482	汝州市
												安阳市	410500	安阳市
												文峰区	410502	文峰区
												北关区	410503	北关区
												殷都区	410505	殷都区
												龙安区	410506	龙安区
												安阳县	410522	安阳县
												汤阴县	410523	汤阴县
												滑县	410526	滑县
												内黄县	410527	内黄县
												林州市	410581	林州市
												鹤壁市	410600	鹤壁市
												鹤山区	410602	鹤山区
												山城区	410603	山城区
												淇滨区	410611	淇滨区
												浚县	410621	浚县
												淇县	410622	淇县
												新乡市	410700	新乡市
												红旗区	410702	红旗区
												卫滨区	410703	卫滨区
												凤泉区	410704	凤泉区
												牧野区	410711	牧野区
												新乡县	410721	新乡县
												获嘉县	410724	获嘉县
												原阳县	410725	原阳县
												延津县	410726	延津县
												封丘县	410727	封丘县
												长垣县	410728	长垣县
												卫辉市	410781	卫辉市
												辉县市	410782	辉县市
												焦作市	410800	焦作市
												解放区	410802	解放区
												中站区	410803	中站区
												马村区	410804	马村区
												山阳区	410811	山阳区
												修武县	410821	修武县
												博爱县	410822	博爱县
												武陟县	410823	武陟县
												温县	410825	温县
												沁阳市	410882	沁阳市
												孟州市	410883	孟州市
												濮阳市	410900	濮阳市
												华龙区	410902	华龙区
												清丰县	410922	清丰县
												南乐县	410923	南乐县
												范县	410926	范县
												台前县	410927	台前县
												濮阳县	410928	濮阳县
												许昌市	411000	许昌市
												魏都区	411002	魏都区
												许昌县	411023	许昌县
												鄢陵县	411024	鄢陵县
												襄城县	411025	襄城县
												禹州市	411081	禹州市
												长葛市	411082	长葛市
												漯河市	411100	漯河市
												源汇区	411102	源汇区
												郾城区	411103	郾城区
												召陵区	411104	召陵区
												舞阳县	411121	舞阳县
												临颍县	411122	临颍县
												三门峡市	411200	三门峡市
												湖滨区	411202	湖滨区
												渑池县	411221	渑池县
												陕县	411222	陕县
												卢氏县	411224	卢氏县
												义马市	411281	义马市
												灵宝市	411282	灵宝市
												南阳市	411300	南阳市
												宛城区	411302	宛城区
												卧龙区	411303	卧龙区
												南召县	411321	南召县
												方城县	411322	方城县
												西峡县	411323	西峡县
												镇平县	411324	镇平县
												内乡县	411325	内乡县
												淅川县	411326	淅川县
												社旗县	411327	社旗县
												唐河县	411328	唐河县
												新野县	411329	新野县
												桐柏县	411330	桐柏县
												邓州市	411381	邓州市
												商丘市	411400	商丘市
												梁园区	411402	梁园区
												睢阳区	411403	睢阳区
												民权县	411421	民权县
												睢县	411422	睢县
												宁陵县	411423	宁陵县
												柘城县	411424	柘城县
												虞城县	411425	虞城县
												夏邑县	411426	夏邑县
												永城市	411481	永城市
												信阳市	411500	信阳市
												浉河区	411502	浉河区
												平桥区	411503	平桥区
												罗山县	411521	罗山县
												光山县	411522	光山县
												新县	411523	新县
												商城县	411524	商城县
												固始县	411525	固始县
												潢川县	411526	潢川县
												淮滨县	411527	淮滨县
												息县	411528	息县
												周口市	411600	周口市
												川汇区	411602	川汇区
												扶沟县	411621	扶沟县
												西华县	411622	西华县
												商水县	411623	商水县
												沈丘县	411624	沈丘县
												郸城县	411625	郸城县
												淮阳县	411626	淮阳县
												太康县	411627	太康县
												鹿邑县	411628	鹿邑县
												项城市	411681	项城市
												驻马店市	411700	驻马店市
												驿城区	411702	驿城区
												西平县	411721	西平县
												上蔡县	411722	上蔡县
												平舆县	411723	平舆县
												正阳县	411724	正阳县
												确山县	411725	确山县
												泌阳县	411726	泌阳县
												汝南县	411727	汝南县
												遂平县	411728	遂平县
												新蔡县	411729	新蔡县
												济源市	419001	济源市
												湖北省	420000	湖北省
												武汉市	420100	武汉市
												江岸区	420102	江岸区
												江汉区	420103	江汉区
												硚口区	420104	硚口区
												汉阳区	420105	汉阳区
												武昌区	420106	武昌区
												青山区	420107	青山区
												洪山区	420111	洪山区
												东西湖区	420112	东西湖区
												汉南区	420113	汉南区
												蔡甸区	420114	蔡甸区
												江夏区	420115	江夏区
												黄陂区	420116	黄陂区
												新洲区	420117	新洲区
												黄石市	420200	黄石市
												黄石港区	420202	黄石港区
												西塞山区	420203	西塞山区
												下陆区	420204	下陆区
												铁山区	420205	铁山区
												阳新县	420222	阳新县
												大冶市	420281	大冶市
												十堰市	420300	十堰市
												茅箭区	420302	茅箭区
												张湾区	420303	张湾区
												郧阳区	420304	郧阳区
												郧西县	420322	郧西县
												竹山县	420323	竹山县
												竹溪县	420324	竹溪县
												房县	420325	房县
												丹江口市	420381	丹江口市
												宜昌市	420500	宜昌市
												西陵区	420502	西陵区
												伍家岗区	420503	伍家岗区
												点军区	420504	点军区
												猇亭区	420505	猇亭区
												夷陵区	420506	夷陵区
												远安县	420525	远安县
												兴山县	420526	兴山县
												秭归县	420527	秭归县
												长阳土家族自治县	420528	长阳土家族自治县
												五峰土家族自治县	420529	五峰土家族自治县
												宜都市	420581	宜都市
												当阳市	420582	当阳市
												枝江市	420583	枝江市
												襄阳市	420600	襄阳市
												襄城区	420602	襄城区
												樊城区	420606	樊城区
												襄州区	420607	襄州区
												南漳县	420624	南漳县
												谷城县	420625	谷城县
												保康县	420626	保康县
												老河口市	420682	老河口市
												枣阳市	420683	枣阳市
												宜城市	420684	宜城市
												鄂州市	420700	鄂州市
												梁子湖区	420702	梁子湖区
												华容区	420703	华容区
												鄂城区	420704	鄂城区
												荆门市	420800	荆门市
												东宝区	420802	东宝区
												掇刀区	420804	掇刀区
												京山县	420821	京山县
												沙洋县	420822	沙洋县
												钟祥市	420881	钟祥市
												孝感市	420900	孝感市
												孝南区	420902	孝南区
												孝昌县	420921	孝昌县
												大悟县	420922	大悟县
												云梦县	420923	云梦县
												应城市	420981	应城市
												安陆市	420982	安陆市
												汉川市	420984	汉川市
												荆州市	421000	荆州市
												沙市区	421002	沙市区
												荆州区	421003	荆州区
												公安县	421022	公安县
												监利县	421023	监利县
												江陵县	421024	江陵县
												石首市	421081	石首市
												洪湖市	421083	洪湖市
												松滋市	421087	松滋市
												黄冈市	421100	黄冈市
												黄州区	421102	黄州区
												团风县	421121	团风县
												红安县	421122	红安县
												罗田县	421123	罗田县
												英山县	421124	英山县
												浠水县	421125	浠水县
												蕲春县	421126	蕲春县
												黄梅县	421127	黄梅县
												麻城市	421181	麻城市
												武穴市	421182	武穴市
												咸宁市	421200	咸宁市
												咸安区	421202	咸安区
												嘉鱼县	421221	嘉鱼县
												通城县	421222	通城县
												崇阳县	421223	崇阳县
												通山县	421224	通山县
												赤壁市	421281	赤壁市
												随州市	421300	随州市
												曾都区	421303	曾都区
												随县	421321	随县
												广水市	421381	广水市
												恩施土家族苗族自治州	422800	恩施土家族苗族自治州
												恩施市	422801	恩施市
												利川市	422802	利川市
												建始县	422822	建始县
												巴东县	422823	巴东县
												宣恩县	422825	宣恩县
												咸丰县	422826	咸丰县
												来凤县	422827	来凤县
												鹤峰县	422828	鹤峰县
												仙桃市	429004	仙桃市
												潜江市	429005	潜江市
												天门市	429006	天门市
												神农架林区	429021	神农架林区
												湖南省	430000	湖南省
												长沙市	430100	长沙市
												芙蓉区	430102	芙蓉区
												天心区	430103	天心区
												岳麓区	430104	岳麓区
												开福区	430105	开福区
												雨花区	430111	雨花区
												望城区	430112	望城区
												长沙县	430121	长沙县
												宁乡县	430124	宁乡县
												浏阳市	430181	浏阳市
												株洲市	430200	株洲市
												荷塘区	430202	荷塘区
												芦淞区	430203	芦淞区
												石峰区	430204	石峰区
												天元区	430211	天元区
												株洲县	430221	株洲县
												攸县	430223	攸县
												茶陵县	430224	茶陵县
												炎陵县	430225	炎陵县
												醴陵市	430281	醴陵市
												湘潭市	430300	湘潭市
												雨湖区	430302	雨湖区
												岳塘区	430304	岳塘区
												湘潭县	430321	湘潭县
												湘乡市	430381	湘乡市
												韶山市	430382	韶山市
												衡阳市	430400	衡阳市
												珠晖区	430405	珠晖区
												雁峰区	430406	雁峰区
												石鼓区	430407	石鼓区
												蒸湘区	430408	蒸湘区
												南岳区	430412	南岳区
												衡阳县	430421	衡阳县
												衡南县	430422	衡南县
												衡山县	430423	衡山县
												衡东县	430424	衡东县
												祁东县	430426	祁东县
												耒阳市	430481	耒阳市
												常宁市	430482	常宁市
												邵阳市	430500	邵阳市
												双清区	430502	双清区
												大祥区	430503	大祥区
												北塔区	430511	北塔区
												邵东县	430521	邵东县
												新邵县	430522	新邵县
												邵阳县	430523	邵阳县
												隆回县	430524	隆回县
												洞口县	430525	洞口县
												绥宁县	430527	绥宁县
												新宁县	430528	新宁县
												城步苗族自治县	430529	城步苗族自治县
												武冈市	430581	武冈市
												岳阳市	430600	岳阳市
												岳阳楼区	430602	岳阳楼区
												云溪区	430603	云溪区
												君山区	430611	君山区
												岳阳县	430621	岳阳县
												华容县	430623	华容县
												湘阴县	430624	湘阴县
												平江县	430626	平江县
												汨罗市	430681	汨罗市
												临湘市	430682	临湘市
												常德市	430700	常德市
												武陵区	430702	武陵区
												鼎城区	430703	鼎城区
												安乡县	430721	安乡县
												汉寿县	430722	汉寿县
												澧县	430723	澧县
												临澧县	430724	临澧县
												桃源县	430725	桃源县
												石门县	430726	石门县
												津市市	430781	津市市
												张家界市	430800	张家界市
												永定区	430802	永定区
												武陵源区	430811	武陵源区
												慈利县	430821	慈利县
												桑植县	430822	桑植县
												益阳市	430900	益阳市
												资阳区	430902	资阳区
												赫山区	430903	赫山区
												南县	430921	南县
												桃江县	430922	桃江县
												安化县	430923	安化县
												沅江市	430981	沅江市
												郴州市	431000	郴州市
												北湖区	431002	北湖区
												苏仙区	431003	苏仙区
												桂阳县	431021	桂阳县
												宜章县	431022	宜章县
												永兴县	431023	永兴县
												嘉禾县	431024	嘉禾县
												临武县	431025	临武县
												汝城县	431026	汝城县
												桂东县	431027	桂东县
												安仁县	431028	安仁县
												资兴市	431081	资兴市
												永州市	431100	永州市
												零陵区	431102	零陵区
												冷水滩区	431103	冷水滩区
												祁阳县	431121	祁阳县
												东安县	431122	东安县
												双牌县	431123	双牌县
												道县	431124	道县
												江永县	431125	江永县
												宁远县	431126	宁远县
												蓝山县	431127	蓝山县
												新田县	431128	新田县
												江华瑶族自治县	431129	江华瑶族自治县
												怀化市	431200	怀化市
												鹤城区	431202	鹤城区
												中方县	431221	中方县
												沅陵县	431222	沅陵县
												辰溪县	431223	辰溪县
												溆浦县	431224	溆浦县
												会同县	431225	会同县
												麻阳苗族自治县	431226	麻阳苗族自治县
												新晃侗族自治县	431227	新晃侗族自治县
												芷江侗族自治县	431228	芷江侗族自治县
												靖州苗族侗族自治县	431229	靖州苗族侗族自治县
												通道侗族自治县	431230	通道侗族自治县
												洪江市	431281	洪江市
												娄底市	431300	娄底市
												娄星区	431302	娄星区
												双峰县	431321	双峰县
												新化县	431322	新化县
												冷水江市	431381	冷水江市
												涟源市	431382	涟源市
												湘西土家族苗族自治州	433100	湘西土家族苗族自治州
												吉首市	433101	吉首市
												泸溪县	433122	泸溪县
												凤凰县	433123	凤凰县
												花垣县	433124	花垣县
												保靖县	433125	保靖县
												古丈县	433126	古丈县
												永顺县	433127	永顺县
												龙山县	433130	龙山县
												广东省	440000	广东省
												广州市	440100	广州市
												荔湾区	440103	荔湾区
												越秀区	440104	越秀区
												海珠区	440105	海珠区
												天河区	440106	天河区
												白云区	440111	白云区
												黄埔区	440112	黄埔区
												番禺区	440113	番禺区
												花都区	440114	花都区
												南沙区	440115	南沙区
												从化区	440117	从化区
												增城区	440118	增城区
												韶关市	440200	韶关市
												武江区	440203	武江区
												浈江区	440204	浈江区
												曲江区	440205	曲江区
												始兴县	440222	始兴县
												仁化县	440224	仁化县
												翁源县	440229	翁源县
												乳源瑶族自治县	440232	乳源瑶族自治县
												新丰县	440233	新丰县
												乐昌市	440281	乐昌市
												南雄市	440282	南雄市
												深圳市	440300	深圳市
												罗湖区	440303	罗湖区
												福田区	440304	福田区
												南山区	440305	南山区
												宝安区	440306	宝安区
												龙岗区	440307	龙岗区
												盐田区	440308	盐田区
												珠海市	440400	珠海市
												香洲区	440402	香洲区
												斗门区	440403	斗门区
												金湾区	440404	金湾区
												汕头市	440500	汕头市
												龙湖区	440507	龙湖区
												金平区	440511	金平区
												濠江区	440512	濠江区
												潮阳区	440513	潮阳区
												潮南区	440514	潮南区
												澄海区	440515	澄海区
												南澳县	440523	南澳县
												佛山市	440600	佛山市
												禅城区	440604	禅城区
												南海区	440605	南海区
												顺德区	440606	顺德区
												三水区	440607	三水区
												高明区	440608	高明区
												江门市	440700	江门市
												蓬江区	440703	蓬江区
												江海区	440704	江海区
												新会区	440705	新会区
												台山市	440781	台山市
												开平市	440783	开平市
												鹤山市	440784	鹤山市
												恩平市	440785	恩平市
												湛江市	440800	湛江市
												赤坎区	440802	赤坎区
												霞山区	440803	霞山区
												坡头区	440804	坡头区
[truncated: 1,252 more rows]

## Sheet: Provinces
year	prov_name	prov_name_eng	prov_code	index_aggregate	coverage_breadth	usage_depth	digitization_level		上海	460.691			2011	上海	80.19	上海	460.691				上海	北京	浙江	广东	江苏	福建	天津	海南	辽宁	重庆	陕西	四川	湖北	山东	广西	黑龙江	山西	安徽	湖南	河北	宁夏	江西	内蒙古	河南	云南	吉林	甘肃	贵州	青海
2011	北京市	Beijing	11	79.41	97.53	72.23	32.59		北京	452.83			2011	北京	79.41	北京	452.83			2011	80.19	79.41	77.39	69.48	62.08	61.76	60.58	45.56	43.29	41.89	40.96	40.16	39.82	38.55	33.89	33.58	33.41	33.07	32.68	32.42	31.31	29.74	28.89	28.4	24.91	24.51	18.84	18.47	18.33
2011	天津市	Tianjin	12	60.58	69.37	53.33	44.72		浙江	440.045			2011	浙江	77.39	浙江	440.045			2022	460.691	452.83	440.045	416.359	424.065	420.752	407.305	382.282	365.246	382.226	381.293	371.611	398.81	390.376	362.024	347.594	366.066	393.321	371.949	360.651	356.626	378.829	353.896	382.395	354.706	343.667	345.218	344.682	329.753
2011	河北省	Hebei	13	32.42	18.46	44.19	57.15		江苏	424.065			2011	广东	69.48	广东	416.359
2011	山西省	Shanxi	14	33.41	28.94	21.61	69.57		福建	420.752			2011	江苏	62.08	江苏	424.065
2011	内蒙古自治区	Inner Mongolia	15	28.89	24.65	30.27	40.35		广东	416.359			2011	福建	61.76	福建	420.752
2011	辽宁省	Liaoning	21	43.29	44.96	44.64	35.33		天津	407.305			2011	天津	60.58	天津	407.305
2011	吉林省	Jilin	22	24.51	23.75	24.04	27.86		湖北	398.81			2011	海南	45.56	海南	382.282
2011	黑龙江省	Heilongjiang	23	33.58	21.12	36.28	69.83		安徽	393.321			2011	辽宁	43.29	辽宁	365.246
2011	上海市	Shanghai	31	80.19	98.85	86.24	7.58		山东	390.376			2011	重庆	41.89	重庆	382.226
2011	江苏省	Jiangsu	32	62.08	66.7	79.22	15.71		河南	382.395			2011	陕西	40.96	陕西	381.293
2011	浙江省	Zhejiang	33	77.39	85.53	93.52	21.22		海南	382.282			2011	四川	40.16	四川	371.611
2011	安徽省	Anhui	34	33.07	20.2	55.58	34.66		重庆	382.226			2011	湖北	39.82	湖北	398.81
2011	福建省	Fujian	35	61.76	63.28	68.51	44.5		陕西	381.293			2011	山东	38.55	山东	390.376
2011	江西省	Jiangxi	36	29.74	13.97	54.82	36.21		江西	378.829			2011	广西	33.89	广西	362.024
2011	山东省	Shandong	37	38.55	33.67	47.16	39.01		湖南	371.949			2011	黑龙江	33.58	黑龙江	347.594
2011	河南省	Henan	41	28.4	13.54	38.11	59.81		四川	371.611			2011	山西	33.41	山西	366.066
2011	湖北省	Hubei	42	39.82	35.17	53.56	30.18		山西	366.066			2011	安徽	33.07	安徽	393.321
2011	湖南省	Hunan	43	32.68	15.33	60.73	39.02		辽宁	365.246			2011	湖南	32.68	湖南	371.949
2011	广东省	Guangdong	44	69.48	63.41	80.97	68.66		广西	362.024			2011	河北	32.42	河北	360.651
2011	广西壮族自治区	Guangxi	45	33.89	19.98	44.06	61.33		河北	360.651			2011	宁夏	31.31	宁夏	356.626
2011	海南省	Hainan	46	45.56	30.96	57.74	71.63		宁夏	356.626			2011	江西	29.74	江西	378.829
2011	重庆市	Chongqing	50	41.89	40.38	47.46	36.77		云南	354.706			2011	内蒙古	28.89	内蒙古	353.896
2011	四川省	Sichuan	51	40.16	29.02	58.56	43.5		内蒙	353.896			2011	河南	28.4	河南	382.395
2011	贵州省	Guizhou	52	18.47	3.06	27.51	52.92		黑龙江	347.594			2011	云南	24.91	云南	354.706
2011	云南省	Yunnan	53	24.91	7.47	48.39	39.81		甘肃	345.218			2011	吉林	24.51	吉林	343.667
2011	西藏自治区	Tibet	54	16.22	3.37	30.16	33.33		贵州	344.682			2011	甘肃	18.84	甘肃	345.218
2011	陕西省	Shaanxi	61	40.96	37.81	29.74	71.74		吉林	343.667			2011	贵州	18.47	贵州	344.682
2011	甘肃省	Gansu	62	18.84	4.99	12.76	75.61		新疆	342.659			2011	青海	18.33	青海	329.753
2011	青海省	Qinghai	63	18.33	1.96	6.76	93.42		西藏	334.686			2011	西藏	16.22	西藏	334.686
2011	宁夏回族自治区	Ningxia	64	31.31	32.27	23.16	42.96		青海	329.753			2011	新疆	20.34	新疆	342.659
2011	新疆维吾尔自治区	Xinjiang	65	20.34	12.92	23.6	38.92
				40.0042	34.2781	46.9326	46.3194
2012	北京市	Beijing	11	150.65	155.56	159.42	118.47
2012	天津市	Tianjin	12	122.96	110.61	135.77	140.44
2012	河北省	Hebei	13	89.32	65.46	108.15	133.9
2012	山西省	Shanxi	14	92.98	75.2	86.48	163.5
2012	内蒙古自治区	Inner Mongolia	15	91.68	75.03	95.44	139.78
2012	辽宁省	Liaoning	21	103.53	89.01	120.36	120.91
2012	吉林省	Jilin	22	87.23	69.43	93.83	133.99				数字普惠金融总指数	覆盖广度	使用深度	数字支持程度
2012	黑龙江省	Heilongjiang	23	87.91	66.48	100.46	135.89			2011	40.0042	34.2781	46.9326	46.3194
2012	上海市	Shanghai	31	150.77	149.35	174.72	111.94			2012	99.6855	80.4258	116.503	132.72
2012	江苏省	Jiangsu	32	122.03	106.69	156.55	109.94			2013	155.349	120.629	172.703	238.459
2012	浙江省	Zhejiang	33	146.35	128.5	200.42	107.07			2014	179.749	169.896	154.066	258.951
2012	安徽省	Anhui	34	96.63	66.06	138.06	122.31			2015	220.008	191.111	173.663	399.64
2012	福建省	Fujian	35	123.21	112.74	140.25	126.79			2016	230.414	208.44	215.275	330.498
2012	江西省	Jiangxi	36	91.93	59.82	132.68	123.92			2017	271.98	245.793	293.694	319.01
2012	山东省	Shandong	37	100.35	80.15	127.53	117.68			2018	300.208	281.923	257.497	383.702
2012	河南省	Henan	41	83.68	61.93	98.07	129.37			2019	323.734	307.764	312.831	396.3
2012	湖北省	Hubei	42	101.42	82.06	125.84	121			2020	341.219	326.436	338.046	395.821
2012	湖南省	Hunan	43	93.71	63.39	132.38	123.56			2021	372.719	361.41	373.933	407.88
2012	广东省	Guangdong	44	127.06	111.37	149.38	138.31			2022	379.439	384.025	342.061	432.241
2012	广西壮族自治区	Guangxi	45	89.35	66.47	104.58	137.25
2012	海南省	Hainan	46	102.94	79.51	120.72	147.98
2012	重庆市	Chongqing	50	100.02	85.39	116.14	119.05
2012	四川省	Sichuan	51	100.13	74.36	126.5	137.31
2012	贵州省	Guizhou	52	75.87	49.87	89.92	136.21
2012	云南省	Yunnan	53	84.43	52.78	111.96	138.91
2012	西藏自治区	Tibet	54	68.53	32.86	71.07	181.65
2012	陕西省	Shaanxi	61	98.24	83.62	98.61	145.88
2012	甘肃省	Gansu	62	76.29	54.72	68.98	160.79
2012	青海省	Qinghai	63	61.47	47.12	51.85	126.3
2012	宁夏回族自治区	Ningxia	64	87.13	76.78	90.34	115.46
2012	新疆维吾尔自治区	Xinjiang	65	82.45	60.88	85.14	148.76
				99.6855	80.4258	116.503	132.72
2013	北京市	Beijing	11	215.62	193.86	247.5	229.57
2013	天津市	Tianjin	12	175.26	146.54	197.52	229.67
2013	河北省	Hebei	13	144.98	105.66	162.85	242.35
2013	山西省	Shanxi	14	144.22	115.4	139.08	248.75
2013	内蒙古自治区	Inner Mongolia	15	146.59	116.37	138.84	260.45
2013	辽宁省	Liaoning	21	160.07	126.67	181.54	231.33
2013	吉林省	Jilin	22	138.36	106.85	147.95	224.97
2013	黑龙江省	Heilongjiang	23	141.4	104.49	152.58	242.97
2013	上海市	Shanghai	31	222.14	187.31	280.93	230.3
2013	江苏省	Jiangsu	32	180.98	144.68	223.09	224.3
2013	浙江省	Zhejiang	33	205.77	167.96	265.48	222.12
2013	安徽省	Anhui	34	150.83	106.51	190.86	224.45
2013	福建省	Fujian	35	183.1	157.43	194.12	247.85
2013	江西省	Jiangxi	36	146.13	99.81	183.73	230.78
2013	山东省	Shandong	37	159.3	122.01	189.07	228.32
2013	河南省	Henan	41	142.08	105.06	155.23	240.42
2013	湖北省	Hubei	42	164.76	123.74	197.04	241.51
2013	湖南省	Hunan	43	147.71	103.46	175	244.25
2013	广东省	Guangdong	44	184.78	153.33	208.44	245.61
2013	广西壮族自治区	Guangxi	45	141.46	106.97	153.84	232.82
2013	海南省	Hainan	46	158.26	121.75	173.37	251.39
2013	重庆市	Chongqing	50	159.86	125.27	178.2	240.74
2013	四川省	Sichuan	51	153.04	114.03	176.71	238.82
2013	贵州省	Guizhou	52	121.22	89.59	125.46	217.93
2013	云南省	Yunnan	53	137.9	95.59	153.55	249.15
2013	西藏自治区	Tibet	54	115.1	74.09	112.84	254.65
2013	陕西省	Shaanxi	61	148.37	123.6	145.94	234.55
2013	甘肃省	Gansu	62	128.39	96.77	114.2	258.6
2013	青海省	Qinghai	63	118.01	88.18	113.42	224.82
2013	宁夏回族自治区	Ningxia	64	136.74	115.08	129.02	222.32
2013	新疆维吾尔自治区	Xinjiang	65	143.4	101.44	146.39	276.48
				155.349	120.629	172.703	238.459
2014	北京市	Beijing	11	235.36	243.92	219.89	235.22
2014	天津市	Tianjin	12	200.16	193.86	180.28	257.11
2014	河北省	Hebei	13	160.76	149.97	131.34	249.86
2014	山西省	Shanxi	14	167.66	163.16	124.78	260.43
2014	内蒙古自治区	Inner Mongolia	15	172.56	165.46	114.88	300.84
2014	辽宁省	Liaoning	21	187.61	175.49	162.89	272.53
2014	吉林省	Jilin	22	165.62	154.91	136.01	254.75
2014	黑龙江省	Heilongjiang	23	167.8	152.48	142.48	264.41
2014	上海市	Shanghai	31	239.53	237.02	242.78	241.88
2014	江苏省	Jiangsu	32	204.16	193.18	201.09	246.02
2014	浙江省	Zhejiang	33	224.45	217.48	233.67	230.71
2014	安徽省	Anhui	34	180.59	156.56	173.84	272.22
2014	福建省	Fujian	35	202.59	204.22	164.85	265.76
2014	江西省	Jiangxi	36	175.69	148.73	167.19	280.18
2014	山东省	Shandong	37	181.88	169.89	161.19	259.08
2014	河南省	Henan	41	166.65	157.52	132.24	259.31
2014	湖北省	Hubei	42	190.14	176.61	175.7	261.07
2014	湖南省	Hunan	43	167.27	150.42	153.46	247.99
2014	广东省	Guangdong	44	201.53	199.63	175.04	255.98
2014	广西壮族自治区	Guangxi	45	166.12	154.29	139.98	252.66
2014	海南省	Hainan	46	179.62	170.99	153.8	255.03
2014	重庆市	Chongqing	50	184.71	175.57	157.88	263.63
2014	四川省	Sichuan	51	173.82	162.58	159.82	236.39
2014	贵州省	Guizhou	52	154.62	139.9	114.08	276.9
2014	云南省	Yunnan	53	164.05	147.22	144.3	255.54
2014	西藏自治区	Tibet	54	143.91	126.67	108.76	264.7
2014	陕西省	Shaanxi	61	178.73	173.25	139	269
2014	甘肃省	Gansu	62	159.76	148.1	107.29	293.6
2014	青海省	Qinghai	63	145.93	139.24	108.4	236.23
2014	宁夏回族自治区	Ningxia	64	165.26	167.18	114.28	251.55
2014	新疆维吾尔自治区	Xinjiang	65	163.67	151.28	134.87	256.91
				179.749	169.896	154.066	258.951
2015	北京市	Beijing	11	276.38	268.39	234.17	379.48
2015	天津市	Tianjin	12	237.53	211.89	195.46	398.62
2015	河北省	Hebei	13	199.53	172.78	151.45	375.2
2015	山西省	Shanxi	14	206.3	186.14	141.52	390.57
2015	内蒙古自治区	Inner Mongolia	15	214.55	185.34	136.04	453.66
2015	辽宁省	Liaoning	21	226.4	194.17	178.41	420.06
2015	吉林省	Jilin	22	208.2	175.49	154.68	413.47
2015	黑龙江省	Heilongjiang	23	209.93	174.68	164.06	409.72
2015	上海市	Shanghai	31	278.11	258.98	259.81	374.54
2015	江苏省	Jiangsu	32	244.01	215.94	218.62	382.84
2015	浙江省	Zhejiang	33	264.85	239.33	251.29	373.77
2015	安徽省	Anhui	34	211.28	171.65	189.78	381.23
2015	福建省	Fujian	35	245.21	226.6	198.23	392.01
2015	江西省	Jiangxi	36	208.35	170.86	182.48	379.14
2015	山东省	Shandong	37	220.66	192.11	178.15	392.16
2015	河南省	Henan	41	205.34	181.5	151.05	382.73
2015	湖北省	Hubei	42	226.75	199.53	189.08	385.07
2015	湖南省	Hunan	43	206.38	170.07	174.47	384.24
2015	广东省	Guangdong	44	240.95	225.52	195.87	373.79
2015	广西壮族自治区	Guangxi	45	207.23	176.33	153.46	406.94
2015	海南省	Hainan	46	230.33	192.26	184.91	438.59
2015	重庆市	Chongqing	50	221.84	197.46	171.58	393.65
2015	四川省	Sichuan	51	215.48	182.08	176.54	396.51
2015	贵州省	Guizhou	52	193.29	160.98	132.74	410.01
2015	云南省	Yunnan	53	203.76	167.96	158.79	403.67
2015	西藏自治区	Tibet	54	186.38	139.87	157.75	391.97
2015	陕西省	Shaanxi	61	216.12	194.92	157.95	391.85
2015	甘肃省	Gansu	62	199.78	169.67	125.25	434.64
2015	青海省	Qinghai	63	195.15	159.59	136.5	419.14
2015	宁夏回族自治区	Ningxia	64	214.7	190.35	134.87	440.18
2015	新疆维吾尔自治区	Xinjiang	65	205.49	172.01	148.6	419.4
				220.008	191.111	173.663	399.64
2016	北京市	Beijing	11	286.37	285.649	263.738	329.897
2016	天津市	Tianjin	12	245.838	225.412	231.615	339.147
2016	河北省	Hebei	13	214.359	191.55	196.874	321.46
2016	山西省	Shanxi	14	224.811	205.505	189.377	352.958
2016	内蒙古自治区	Inner Mongolia	15	229.926	201.997	184.89	403.997
2016	辽宁省	Liaoning	21	231.411	207.737	220.062	330.215
2016	吉林省	Jilin	22	217.074	191.939	204.138	323.59
2016	黑龙江省	Heilongjiang	23	221.886	191.241	206.542	350.968
2016	上海市	Shanghai	31	282.224	274.245	281.475	309.944
2016	江苏省	Jiangsu	32	253.753	233.219	253.077	322.8
2016	浙江省	Zhejiang	33	268.105	254.442	270.624	308.656
2016	安徽省	Anhui	34	228.778	194.895	229.954	338.538
2016	福建省	Fujian	35	252.671	240.466	245.125	306.701
2016	江西省	Jiangxi	36	223.755	188.788	222.736	341.083
2016	山东省	Shandong	37	232.566	209.796	217.811	334.577
2016	河南省	Henan	41	223.123	200.646	199.216	340.796
2016	湖北省	Hubei	42	239.855	215.55	233.412	331.833
2016	湖南省	Hunan	43	217.691	186.133	219.802	318.074
2016	广东省	Guangdong	44	247.996	240.073	236.499	295.065
2016	广西壮族自治区	Guangxi	45	223.325	193.514	202.207	360.146
2016	海南省	Hainan	46	231.559	210.091	220.348	322.835
2016	重庆市	Chongqing	50	233.888	214.028	211.536	340.099
2016	四川省	Sichuan	51	225.415	196.999	216.544	335.376
2016	贵州省	Guizhou	52	209.455	180.704	182.696	353.029
2016	云南省	Yunnan	53	217.338	185.374	203.167	348.645
2016	西藏自治区	Tibet	54	204.733	167.206	202.534	332.656
2016	陕西省	Shaanxi	61	229.367	211.174	202.873	337.596
2016	甘肃省	Gansu	62	204.111	189.285	172.656	310.238
2016	青海省	Qinghai	63	200.382	177.731	182.265	308.106
2016	宁夏回族自治区	Ningxia	64	212.356	205.917	179.619	293.115
2016	新疆维吾尔自治区	Xinjiang	65	208.722	190.324	190.111	303.306
				230.414	208.44	215.275	330.498
2017	北京市	Beijing	11	329.944	316.118	357.237	326.019
2017	天津市	Tianjin	12	284.034	257.904	310.133	322.905
2017	河北省	Hebei	13	258.167	232.892	273.451	313.865
2017	山西省	Shanxi	14	259.955	243.023	254.979	324.922
2017	内蒙古自治区	Inner Mongolia	15	258.504	238.92	249.198	340.096
2017	辽宁省	Liaoning	21	267.176	239.872	291.265	313.574
2017	吉林省	Jilin	22	254.765	227.446	273.624	310.718
2017	黑龙江省	Heilongjiang	23	256.78	225.996	275.861	323.77
2017	上海市	Shanghai	31	336.651	305.888	396.049	330.311
2017	江苏省	Jiangsu	32	297.688	272.323	328.93	324.693
2017	浙江省	Zhejiang	33	318.052	290.055	366.399	322.662
2017	安徽省	Anhui	34	271.596	234.702	309.547	324.476
2017	福建省	Fujian	35	299.282	275.401	334.329	314.469
2017	江西省	Jiangxi	36	267.168	228.52	305.918	324.382
2017	山东省	Shandong	37	272.059	247.188	290.925	319.918
2017	河南省	Henan	41	266.924	241.449	279.56	328.092
2017	湖北省	Hubei	42	285.277	253.629	317.581	331.095
2017	湖南省	Hunan	43	261.118	223.473	297.699	318.964
2017	广东省	Guangdong	44	296.168	275.913	328.166	304.92
2017	广西壮族自治区	Guangxi	45	261.938	232.734	279.516	326.443
2017	海南省	Hainan	46	275.64	253.391	297.535	309.335
2017	重庆市	Chongqing	50	276.306	249.504	301.206	319.574
2017	四川省	Sichuan	51	267.797	231.867	301.535	325.143
2017	贵州省	Guizhou	52	251.457	227.771	258.442	316.99
2017	云南省	Yunnan	53	256.273	223.536	282.855	316.085
2017	西藏自治区	Tibet	54	245.57	209.292	273.786	314.097
2017	陕西省	Shaanxi	61	266.846	246.482	276	317.467
2017	甘肃省	Gansu	62	243.78	227.384	240.385	304.1
2017	青海省	Qinghai	63	240.203	215.675	251.093	301.422
2017	宁夏回族自治区	Ningxia	64	255.588	242.416	252.208	305.24
2017	新疆维吾尔自治区	Xinjiang	65	248.688	228.819	249.099	313.562
				271.98	245.793	293.694	319.01
2018	北京市	Beijing	11	368.537	353.867	366.782	420.189
2018	天津市	Tianjin	12	316.885	295.348	317.938	386.104
2018	河北省	Hebei	13	282.772	264.062	267.925	371.55
2018	山西省	Shanxi	14	283.654	277.029	249.73	367.194
2018	内蒙古自治区	Inner Mongolia	15	271.567	269.492	232.313	349.765
2018	辽宁省	Liaoning	21	290.951	271.813	279.476	375.012
2018	吉林省	Jilin	22	276.075	256.546	255.226	378.464
2018	黑龙江省	Heilongjiang	23	274.735	256.123	254.882	372.281
2018	上海市	Shanghai	31	377.734	346.332	400.397	440.26
2018	江苏省	Jiangsu	32	334.021	311.951	333.085	408.619
2018	浙江省	Zhejiang	33	357.445	330.169	372.008	421.07
2018	安徽省	Anhui	34	303.83	273.407	309.621	393.785
2018	福建省	Fujian	35	334.436	312.313	334.296	407.758
2018	江西省	Jiangxi	36	296.228	266.463	296.518	394
2018	山东省	Shandong	37	301.13	281.99	287.852	388.476
2018	河南省	Henan	41	295.756	278.456	275.745	389.265
2018	湖北省	Hubei	42	319.477	292.558	322.443	402.991
2018	湖南省	Hunan	43	286.809	258.069	286.552	382.193
2018	广东省	Guangdong	44	331.918	312.442	329.93	399.859
2018	广西壮族自治区	Guangxi	45	289.248	270.406	272.494	381.929
2018	海南省	Hainan	46	309.718	294.403	300.233	377.541
2018	重庆市	Chongqing	50	301.532	285.109	285.596	384.739
2018	四川省	Sichuan	51	294.304	266.148	295.834	384.514
2018	贵州省	Guizhou	52	276.91	267.389	241.335	373.01
2018	云南省	Yunnan	53	285.791	262.285	278.836	376.06
2018	西藏自治区	Tibet	54	274.334	249.82	267.164	368.328
2018	陕西省	Shaanxi	61	295.948	281.052	277.149	379.311
2018	甘肃省	Gansu	62	266.823	261.29	227.515	356.539
2018	青海省	Qinghai	63	263.124	251.689	235.313	351.433
2018	宁夏回族自治区	Ningxia	64	272.923	274.252	225.275	355.139
2018	新疆维吾尔自治区	Xinjiang	65	271.84	267.351	232.937	357.37
				300.208	281.923	287.497	383.702
2019	北京市	Beijing	11	399.003	384.656	402.07	440.826
2019	天津市	Tianjin	12	344.112	323.857	349.013	402.111
2019	河北省	Hebei	13	305.06	284.387	297.331	387.383
2019	山西省	Shanxi	14	308.726	305.61	277.891	375.065
2019	内蒙古自治区	Inner Mongolia	15	293.889	291.449	260.313	362.977
2019	辽宁省	Liaoning	21	311.012	292.444	302.521	387.77
2019	吉林省	Jilin	22	292.774	275.748	275.929	379.62
2019	黑龙江省	Heilongjiang	23	292.869	275.789	274.641	382.409
2019	上海市	Shanghai	31	410.281	378.251	439.912	462.228
2019	江苏省	Jiangsu	32	361.927	341.499	365.496	422.918
2019	浙江省	Zhejiang	33	387.488	362.404	404.648	439.156
2019	安徽省	Anhui	34	330.29	301.147	341.533	406.11
2019	福建省	Fujian	35	360.509	340.652	363.728	420.248
2019	江西省	Jiangxi	36	319.13	294.322	319.183	400.969
2019	山东省	Shandong	37	327.361	309.971	318.538	400.836
2019	河南省	Henan	41	322.121	309.343	301.852	401.162
2019	湖北省	Hubei	42	344.403	320.788	348.533	414.891
2019	湖南省	Hunan	43	310.85	282.28	311.812	403.463
2019	广东省	Guangdong	44	360.608	339.984	364.498	421.661
2019	广西壮族自治区	Guangxi	45	309.913	295.256	292.478	390.011
2019	海南省	Hainan	46	328.752	319.414	314.457	385.585
2019	重庆市	Chongqing	50	325.471	311.031	310.364	400.622
2019	四川省	Sichuan	51	317.11	291.216	319.533	398.229
2019	贵州省	Guizhou	52	293.511	292.656	245.662	383.304
2019	云南省	Yunnan	53	303.461	284.43	291.121	388.744
2019	西藏自治区	Tibet	54	293.791	271.143	293.21	369.648
2019	陕西省	Shaanxi	61	322.891	308.211	309.144	396.364
2019	甘肃省	Gansu	62	289.14	287.311	251.742	363.157
2019	青海省	Qinghai	63	282.646	272.897	252.746	369.187
2019	宁夏回族自治区	Ningxia	64	292.312	299.044	241.548	362.349
2019	新疆维吾尔自治区	Xinjiang	65	294.341	293.483	256.309	366.301
				323.734	307.764	312.831	396.3
2020	北京市	Beijing	11	417.875	397.002	445.833	436.022
2020	天津市	Tianjin	12	361.455	340.29	373.907	408.738
2020	河北省	Hebei	13	322.697	304.095	318.415	391.919
2020	山西省	Shanxi	14	325.727	327.287	291.365	383.036
2020	内蒙古自治区	Inner Mongolia	15	309.394	310.4	275.657	367.4
2020	辽宁省	Liaoning	21	326.294	307.112	328.118	386.333
2020	吉林省	Jilin	22	308.256	290.781	297.632	385.286
2020	黑龙江省	Heilongjiang	23	306.075	290.479	293.695	380.091
2020	上海市	Shanghai	31	431.928	395.204	488.683	450.08
2020	江苏省	Jiangsu	32	381.613	362.109	395.006	421.699
2020	浙江省	Zhejiang	33	406.878	382.072	439.253	429.979
2020	安徽省	Anhui	34	350.165	323.745	366.145	408.383
2020	福建省	Fujian	35	380.126	359.212	401.803	409.818
2020	江西省	Jiangxi	36	340.611	316.135	353.232	398.516
2020	山东省	Shandong	37	347.806	331.656	343.487	409.002
2020	河南省	Henan	41	340.813	331.165	321.21	408.316
2020	湖北省	Hubei	42	358.636	336.541	369.58	411.729
2020	湖南省	Hunan	43	332.035	302.281	347.444	402.302
2020	广东省	Guangdong	44	379.535	356.941	404.353	409.062
2020	广西壮族自治区	Guangxi	45	325.171	311.985	313.241	390.407
2020	海南省	Hainan	46	344.049	335.866	337.243	383.458
2020	重庆市	Chongqing	50	344.764	329.386	343.906	397.125
2020	四川省	Sichuan	51	334.823	310.763	344.862	396.046
2020	贵州省	Guizhou	52	307.937	313.245	258.2	380.808
2020	云南省	Yunnan	53	318.478	302.461	309.453	387.785
2020	西藏自治区	Tibet	54	310.529	290.177	319.379	361.669
2020	陕西省	Shaanxi	61	342.042	329.532	331.73	402.11
2020	甘肃省	Gansu	62	305.5	308.87	265.346	367.356
2020	青海省	Qinghai	63	298.227	292.063	264.667	379.582
2020	宁夏回族自治区	Ningxia	64	310.016	320.451	262.722	361.516
2020	新疆维吾尔自治区	Xinjiang	65	308.349	310.218	273.854	364.882
				341.219	326.436	338.046	395.821
2021	北京市	Beijing	11	445.441	432.927	474.298	434.35
2021	天津市	Tianjin	12	395.735	381.745	404.557	425.921
2021	河北省	Hebei	13	352.44	335.689	352.951	406.843
2021	山西省	Shanxi	14	359.701	363.631	331.727	397.581
2021	内蒙古自治区	Inner Mongolia	15	344.759	346.889	318.603	385.276
2021	辽宁省	Liaoning	21	357.235	340.1	363.898	401.725
2021	吉林省	Jilin	22	339.413	325.382	334.223	395.198
2021	黑龙江省	Heilongjiang	23	341.139	327.594	335.196	396.686
2021	上海市	Shanghai	31	458.97	433.423	510.694	449.364
2021	江苏省	Jiangsu	32	412.921	398.656	428.998	430.835
2021	浙江省	Zhejiang	33	434.609	415.931	468.565	434.61
2021	安徽省	Anhui	34	384.624	364.428	399.877	423.617
2021	福建省	Fujian	35	410.313	394.011	436.06	417.379
2021	江西省	Jiangxi	36	372.174	353.625	384.475	411.092
2021	山东省	Shandong	37	380.683	367.59	381.021	423.328
2021	河南省	Henan	41	374.374	366.972	362.199	420.965
2021	湖北省	Hubei	42	391.902	374.321	408.737	419.384
2021	湖南省	Hunan	43	362.365	338.787	377.362	412.988
2021	广东省	Guangdong	44	406.531	386.371	438.127	415.707
2021	广西壮族自治区	Guangxi	45	355.114	342.81	351.839	401.713
2021	海南省	Hainan	46	375.354	368.476	377.119	394.881
2021	重庆市	Chongqing	50	373.223	362.235	373.57	408.899
2021	四川省	Sichuan	51	363.608	342.964	375.6	410.001
2021	贵州省	Guizhou	52	340.798	345.734	302.402	394.289
2021	云南省	Yunnan	53	346.931	335.343	342.002	394.171
2021	西藏自治区	Tibet	54	342.1	322.866	359.154	374.639
2021	陕西省	Shaanxi	61	374.157	364.117	371.218	412.672
2021	甘肃省	Gansu	62	341.158	344.36	308.636	389.707
2021	青海省	Qinghai	63	329.889	325.516	300.326	398.07
2021	宁夏回族自治区	Ningxia	64	344.862	355.277	305.29	382.402
2021	新疆维吾尔自治区	Xinjiang	65	341.768	345.924	313.191	379.993
				372.719	361.41	373.933	407.88
2022	北京市	Beijing	11	452.83	455.927	445.598	455.774						上海	460.691
2022	天津市	Tianjin	12	407.305	407.211	377.923	461.032						北京	452.83
2022	河北省	Hebei	13	360.651	357.947	321.47	440.797						浙江	440.045
2022	山西省	Shanxi	14	366.066	388.713	294.191	421.915						江苏	424.065
2022	内蒙古自治区	Inner Mongolia	15	353.896	376.309	285.822	403.613						福建	420.752
2022	辽宁省	Liaoning	21	365.246	364.922	333.106	424.745						广东	416.359
2022	吉林省	Jilin	22	343.667	347.63	300.71	408.663						天津	407.305
2022	黑龙江省	Heilongjiang	23	347.594	349.679	305.346	417.503						湖北	398.81
2022	上海市	Shanghai	31	460.691	455.912	465.823	467.172						安徽	393.321
2022	江苏省	Jiangsu	32	424.065	424.767	401.97	461.921						山东	390.376
2022	浙江省	Zhejiang	33	440.045	441.519	424.117	464.148						河南	382.395
2022	安徽省	Anhui	34	393.321	389.061	368.605	452.323						海南	382.282
2022	福建省	Fujian	35	420.752	420.568	408.869	442.983						重庆	382.226
2022	江西省	Jiangxi	36	378.829	373.568	354.51	440.416						陕西	381.293
2022	山东省	Shandong	37	390.376	392.525	352.004	453.032						江西	378.829
2022	河南省	Henan	41	382.395	392.906	328.173	446.238						湖南	371.949
2022	湖北省	Hubei	42	398.81	395.144	381.059	443.198						四川	371.611
2022	湖南省	Hunan	43	371.949	362.191	353.4	437.899						山西	366.066
2022	广东省	Guangdong	44	416.359	413.306	405.569	446.072						辽宁	365.246
2022	广西壮族自治区	Guangxi	45	362.024	363.786	323.47	426.286						广西	362.024
2022	海南省	Hainan	46	382.282	392.597	344.976	416.038						河北	360.651
2022	重庆市	Chongqing	50	382.226	386.299	346.287	434.105						宁夏	356.626
2022	四川省	Sichuan	51	371.611	363.226	352.639	433.796						云南	354.706
2022	贵州省	Guizhou	52	344.682	365.723	271.307	408.561						内蒙	353.896
2022	云南省	Yunnan	53	354.706	358.958	313.56	415.459						黑龙江	347.594
2022	西藏自治区	Tibet	54	334.686	328.573	311.691	396.68						甘肃	345.218
2022	陕西省	Shaanxi	61	381.293	384.933	342.775	439.291						贵州	344.682
2022	甘肃省	Gansu	62	345.218	361.066	281.441	408.801						吉林	343.667
2022	青海省	Qinghai	63	329.753	340.822	260.568	418.944						新疆	342.659
2022	宁夏回族自治区	Ningxia	64	356.626	384.542	278.228	406.935						西藏	334.686
2022	新疆维吾尔自治区	Xinjiang	65	342.659	364.456	268.693	405.115						青海	329.753
				379.439	384.025	342.061	432.241
[truncated: 2 more columns]

## Sheet: Prefecture_Level_Cities
year	pref_name_year18	pref_name_year18_eng	pref_code_year18	pref_name_year14	pref_code_year14	index_aggregate	coverage_breadth	usage_depth	payment	insurance	monetary_fund	investment	credit	credit_investigation	digitization_level
2011	北京市	Beijing	1100	北京市	1100	80.78	96.44	76.53	87.56	65.81			79.77		36.81
2011	天津市	Tianjin	1200	天津市	1200	73.7	86.3	66.72	71.02	77.06			61.92		44.79
2011	石家庄市	Shijiazhuang	1301	石家庄市	1301	59.25	61.68	59.56	50.54	32.69			71.77		50.66
2011	唐山市	Tangshan	1302	唐山市	1302	61.74	59.37	61.36	45.81	68.48			60.14		70.22
2011	秦皇岛市	Qinhuangdao	1303	秦皇岛市	1303	56.1	61.45	67.25	45.58	65.07			70.59		18.17
2011	邯郸市	Handan	1304	邯郸市	1304	45.38	31.65	52.24	33.06	24.25			66.07		78.26
2011	邢台市	Xingtai	1305	邢台市	1305	41.46	29.25	53.71	24.07	22.25			70.16		59.48
2011	保定市	baoji	1306	保定市	1306	45.42	38.62	55.28	39.51	32.01			66.75		49.97
2011	张家口市	Zhangjiakou	1307	张家口市	1307	47.19	42.8	47.95	41.45	54.72			45.86		60.31
2011	承德市	Chengde	1308	承德市	1308	44.82	42.89	50.57	44.29	56.34			48.86		40.76
2011	沧州市	Cangzhou	1309	沧州市	1309	45.45	35.15	51.29	35.13	41.22			57.3		68.84
2011	廊坊市	Langfang	1310	廊坊市	1310	62.22	66.85	66.85	52.1	53.28			74.17		38.54
2011	衡水市	Hengshui	1311	衡水市	1311	39.48	28.51	49.34	28.12	19.31			64.25		57.76
2011	太原市	Taiyuan	1401	太原市	1401	70.57	90.4	50.42	48.9	58.48			47.23		41.71
2011	大同市	Datong	1402	大同市	1402	57.7	50.97	64.47	46.07	50.36			72.42		67.59
2011	阳泉市	Yangquan	1403	阳泉市	1403	54.3	63.13	23.34	25.25	44.88			14.14		81.44
2011	长治市	Changzhi	1404	长治市	1404	42.03	43.61	14	30.35	39.6			1.48		87.74
2011	晋城市	Jincheng	1405	晋城市	1405	56.57	58.36	34.22	25.13	27.62			37.99		91.3
2011	朔州市	Shuozhou	1406	朔州市	1406	36.78	41.64	32.62	28.88	36			31.63		28.31
2011	晋中市	Jinzhong	1407	晋中市	1407	48.82	53.45	34.2	37.45	38.39			32.09		60.09
2011	运城市	Yuncheng	1408	运城市	1408	42.6	37.41	35.3	23.7	15.4			44.91		73.03
2011	忻州市	Xinzhou	1409	忻州市	1409	40.6	41.21	12.49	31.94	37.21			0.01		89.66
2011	临汾市	Linfen	1410	临汾市	1410	41.03	43.73	20.88	38.62	22.09			18.39		68.75
2011	吕梁市	Lvliang	1411	吕梁市	1411	46.9	42.48	32.95	29.85	19.34			38.97		86.84
2011	呼和浩特市	Hohhot	1501	呼和浩特市	1501	62.15	74.86	64.02	63.38	70.28			61.48		16.79
2011	包头市	Baotou	1502	包头市	1502	61.18	64.54	50.87	40.39	69.77			44.16		68.83
2011	乌海市	Wuhai	1503	乌海市	1503	57.3	78.36	37.2	63.27	100			8.08		24.31
2011	赤峰市	Chifeng	1504	赤峰市	1504	40.56	31.79	41.83	26.91	31.73			47.71		67.2
2011	通辽市	Tongliao	1505	通辽市	1505	41.91	29.05	48.78	33.31	34.42			56.51		71.85
2011	鄂尔多斯市	Ordos	1506	鄂尔多斯市	1506	63.43	62.07	54.35	42.75	60.34			53.15		84.43
2011	呼伦贝尔市	Hulunbuir	1507	呼伦贝尔市	1507	38.39	45.02	44.1	40.71	57.63			38.83		6.15
2011	巴彦淖尔市	Bayannaoer	1508	巴彦淖尔市	1508	47.37	49.77	31.18	41.69	65.18			15.82		68.87
2011	乌兰察布市	Ulanchab	1509	乌兰察布市	1509	25.8	23.07	35.77	17.97	42.7			34.87		16.69
2011	兴安盟	Hinggan	1522	兴安盟	1522	39.45	23.89	53.37	63.04	48.15			54.47		65.5
2011	锡林郭勒盟	Xilingol	1525	锡林郭勒盟	1525	53.34	52.69	40.15	26.09	47.47			38.67		79.49
2011	阿拉善盟	Alxa	1529	阿拉善盟	1529	70.34	78.6	50.73	28.04	56.82					78.68
2011	沈阳市	Shenyang	2101	沈阳市	2101	71.56	87.12	63.43	76.46	45.97			69.25		34.94
2011	大连市	Dalian	2102	大连市	2102	78.96	92.41	69.13	71.37	75.34			66.29		52.43
2011	鞍山市	Anshan	2103	鞍山市	2103	55.92	62.13	57.24	64.11	52.71			58.37		32.97
2011	抚顺市	Fushun	2104	抚顺市	2104	54.12	59.84	45.11	49.78	32.44			49.87		51.63
2011	本溪市	Benxi	2105	本溪市	2105	54.54	64.84	38.65	55.51	50.66			31.75		49.4
2011	丹东市	Dandong	2106	丹东市	2106	49.06	57.03	47.29	69.27	56.41			41.03		25.92
2011	锦州市	Jinzhou	2107	锦州市	2107	42.35	49.95	47.52	44.38	35.93			52.71		7.83
2011	营口市	Yingkou	2108	营口市	2108	52.27	60.86	51.46	60.66	60.11			46.83		25.38
2011	阜新市	Fuxin	2109	阜新市	2109	42.32	46.06	34.52	37.41	36.04			33.57		44.12
2011	辽阳市	Liaoyang	2110	辽阳市	2110	52.45	58.6	47.17	56.5	60.99			40.37		41.7
2011	盘锦市	Panjin	2111	盘锦市	2111	68.49	77.18	49.09	68.2	88.09			30.68		75.05
2011	铁岭市	Tieling	2112	铁岭市	2112	37.09	33.08	46.9	46.25	44.39			48.02		32.53
2011	朝阳市	Chaoyang	2113	朝阳市	2113	28.53	28.51	34	36.3	28.98			35.84		18.65
2011	葫芦岛市	Huludao	2114	葫芦岛市	2114	40.47	43.08	47.79	48.31	34.57			53.24		18.58
2011	长春市	Changchun	2201	长春市	2201	54.54	66.75	50.32	49.2	49.01			50.99		21.87
2011	吉林市	Jilin	2202	吉林市	2202	46.25	50.04	51.07	41.91	38.93			57.17		24.96
2011	四平市	Siping	2203	四平市	2203	36.44	25.39	36.47	29.17	35.38			37.74		72.91
2011	辽源市	Liaoyuan	2204	辽源市	2204	44.82	38.37	42.95	19.89	17.98			55.95		69.5
2011	通化市	Tonghua	2205	通化市	2205	46.57	43.91	53.46	36.65	46.43			58.27		42.83
2011	白山市	Baishan	2206	白山市	2206	54.59	56.3	46.54	40.25	41.8			49.22		63.57
2011	松原市	Songyuan	2207	松原市	2207	30.88	28.44	14.48	33.92	43.97			0		68.75
2011	白城市	Baicheng	2208	白城市	2208	38.54	31.62	33.81	28	45.63			29.52		70
2011	延边朝鲜族自治州	Yanbian	2224	延边朝鲜族自治州	2224	51.55	58.36	47.28	43.9	33.37			53.47		36.79
2011	哈尔滨市	Harbin	2301	哈尔滨市	2301	64.23	62.22	61.91	55.46	49.51			67.8		75.1
2011	齐齐哈尔市	Qiqihaer	2302	齐齐哈尔市	2302	35.29	28.68	40.19	36.86	40.65			40.37		48.21
2011	鸡西市	Jixi	2303	鸡西市	2303	47.69	47.38	35.06	42.36	45.14			30.04		71.65
2011	鹤岗市	Hegang	2304	鹤岗市	2304	45.23	51.32	38.97	38.8	56.71			31.58		36.49
2011	双鸭山市	Shuangyashan	2305	双鸭山市	2305	49.31	47.84	48.63	42.22	44.31			51.15		55.4
2011	大庆市	Daqing	2306	大庆市	2306	61.53	71.89	64.46	73	73.62			59.68		22
2011	伊春市	Yichun	2307	伊春市	2307	47.19	45.41	49.8	40.67	44.55			53.01		48.31
2011	佳木斯市	Jiamusi	2308	佳木斯市	2308	48.24	46.49	52.74	48.16	53.95			52.75		45.84
2011	七台河市	Qitaihe	2309	七台河市	2309	43.65	40.56	48.54	26.12	42.49			53.58		44.93
2011	牡丹江市	Mudanjiang	2310	牡丹江市	2310	46.62	48.75	46.52	49.66	66.3			37.91		39.78
2011	黑河市	Heihe	2311	黑河市	2311	27.03	38.82	18.98	41.7	58.36			0.01		2.7
2011	绥化市	Suihua	2312	绥化市	2312	26.74	10.9	39.6	41.16	37.58			40.27		55.69
2011	大兴安岭地区	Da Hinggan Ling	2327	大兴安岭地区	2327	42.91	44.65	18.52	12.71	29.06			14.77		81.5
2011	上海市	Shanghai	3100	上海市	3100	81.18	97.73	85.24	100	76.43			87.27		19.2
2011	南京市	Nanjing	3201	南京市	3201	79.76	97.68	83.43	98.54	88.13			79.77		13.94
2011	无锡市	Wuxi	3202	无锡市	3202	78.6	95.1	79.06	92.4	94.78			71.01		23.28
2011	徐州市	Xuzhou	3203	徐州市	3203	59.82	64.13	65.31	72.62	42.38			74.06		35.64
2011	常州市	Changzhou	3204	常州市	3204	78.45	93.76	84.94	90.82	94.28			80.38		16.14
2011	苏州市	Suzhou	3205	苏州市	3205	80.58	95.29	82.84	94.43	78.8			83.22		27.89
2011	南通市	Nantong	3206	南通市	3206	71.18	74.92	84.41	87.35	95.73			79.35		34.8
2011	连云港市	Lianyungang	3207	连云港市	3207	57.42	64.25	71.4	91.23	56.22			75.51		9.49
2011	淮安市	Huai'an	3208	淮安市	3208	59.14	55.97	76.54	75.38	52.81			86.57		37.99
2011	盐城市	Yancheng	3209	盐城市	3209	59.16	58.04	77.74	81.55	65.71			82.33		29.08
2011	扬州市	Yangzhou	3210	扬州市	3210	68.16	77.63	75.85	91.96	67.08			77.7		22.94
2011	镇江市	Zhenjiang	3211	镇江市	3211	72.64	83.99	70.12	87.78	74.14			66.46		39.77
2011	泰州市	Taizhou	3212	泰州市	3212	65.62	71.39	79.77	85.06	73.56			81.77		20.85
2011	宿迁市	Suqian	3213	宿迁市	3213	50.35	48.47	65.15	81.68	14.79			84.3		29.65
2011	杭州市	Hangzhou	3301	杭州市	3301	86.18	99.86	93.61	100	94.98			92.32		27.51
2011	宁波市	Ningbo	3302	宁波市	3302	81.77	98.61	84.13	97.73	93.93			78.52		21.85
2011	温州市	Wenzhou	3303	温州市	3303	81.83	94.06	88.92	100	96.78			84.39		28.56
2011	嘉兴市	Jiaxing	3304	嘉兴市	3304	86.51	94.84	91.55	94.63	97.35			88.79		49.83
2011	湖州市	Huzhou	3305	湖州市	3305	77.79	86.82	91.89	91.8	97.64			89.5		22.35
2011	绍兴市	Shaoxing	3306	绍兴市	3306	77.1	87.3	87.27	91.13	96.24			83.1		24.94
2011	金华市	Jinhua	3307	金华市	3307	79.46	96.51	83.8	100	84.05			81.89		15.27
2011	衢州市	Quzhou	3308	衢州市	3308	67.99	74.11	80.4	85.71	71.28			83.61		25.25
2011	舟山市	Zhoushan	3309	舟山市	3309	76.74	95.37	70.67	94.57	81.02			63.67		26.25
2011	台州市	Taizhou	3310	台州市	3310	77.26	89.09	85.39	99.93	95.08			79.72		23.38
2011	丽水市	Lishui	3311	丽水市	3311	74.03	82.72	83.19	93.03	70.59			87.35		28.71
2011	合肥市	Hefei	3401	合肥市	3401	71.58	82.02	73.05	73.38	63.83			76.85		34.42
2011	芜湖市	Wuhu	3402	芜湖市	3402	57.03	62.7	64.34	78.54	70.53			60.17		25.02
2011	蚌埠市	Bengbu	3403	蚌埠市	3403	55.02	46.23	69.27	69.48	45.22			79.28		58.15
2011	淮南市	Huainan	3404	淮南市	3404	50.92	54.12	53.4	58.16	73.41			44.52		35.85
2011	马鞍山市	Maanshan	3405	马鞍山市	3405	57.1	63.66	60.73	65.86	73.82			54.7		28.85
2011	淮北市	Huaibei	3406	淮北市	3406	47.48	43.57	41.4	43.6	20.97			49.67		71.49
2011	铜陵市	Tongling	3407	铜陵市	3407	63.69	77.35	62.96	67.22	55.99			65.4		19.93
2011	安庆市	Anqing	3408	安庆市	3408	42.34	34.35	65.38	56.97	34.94			79.03		26.82
2011	黄山市	Huangshan	3410	黄山市	3410	59.15	61.53	65.27	66.04	66.32			64.74		40.2
2011	滁州市	Cangzhou	3411	滁州市	3411	45.43	44.26	58.73	58.32	49.41			62.66		25.12
2011	阜阳市	Fuyang	3412	阜阳市	3412	36.94	18.89	55.99	53.49	32.91			65.91		61.94
2011	宿州市	Suzhou	3413	宿州市	3413	35.41	19.77	55.39	48	23.35			69.58		50.73
2011	六安市	Lu'an	3415	六安市	3415	35.28	23.84	60.63	55.92	32.95			72.7		27.03
2011	亳州市	Bozhou	3416	亳州市	3416	27.08	14.29	52.35	56.3	24.16			63.66		23.42
2011	池州市	Chizhou	3417	池州市	3417	51.82	44.88	60.14	53	42.96			68.11		59.59
2011	宣城市	Xuancheng	3418	宣城市	3418	56.03	53.03	67.57	63.56	54.38			73.52		44.98
2011	福州市	Fuzhou	3501	福州市	3501	77.62	93.46	69.58	91.37	63.93			69.5		39.9
2011	厦门市	Xiamen	3502	厦门市	3502	80.28	96.55	73.72	91.28	64.77			75.49		38.5
2011	莆田市	Putian	3503	莆田市	3503	67.55	68.96	74.88	92.96	37.91			88.28		49.58
2011	三明市	Sanmingshi	3504	三明市	3504	60.87	69.39	65.45	73.93	52.92			69.73		24.37
2011	泉州市	Quanzhou	3505	泉州市	3505	70.6	74.78	73.55	91.04	40.53			85.38		51.45
2011	漳州市	Zhangzhou	3506	漳州市	3506	58.47	55.63	69.34	83.71	51.87			75.03		48.1
2011	南平市	Nanping	3507	南平市	3507	60.77	67.69	66.56	81.13	61.31			67.12		27.38
2011	龙岩市	Longyan	3508	龙岩市	3508	63.45	68.33	61.17	72.52	48.35			65.25		51.48
2011	宁德市	Ningde	3509	宁德市	3509	63.67	74.53	69.51	96.82	72.3			65.29		17.17
2011	南昌市	Nanchang	3601	南昌市	3601	69.45	78.88	66.35	79.29	59.45			67.79		43.97
2011	景德镇市	Jingdezhen	3602	景德镇市	3602	59.37	54.13	81.45	67.4	74.45			85.94		36.56
2011	萍乡市	Pingxiang	3603	萍乡市	3603	51.2	43.17	64.42	63.83	66.51			63.61		53.7
2011	九江市	Jiujiang	3604	九江市	3604	50.02	42.55	66.44	65.97	65.77			66.78		44.85
2011	新余市	Xinyu	3605	新余市	3605	41.63	49.45	33.31	44.43	33.04			32.18		30.9
2011	鹰潭市	Yingtan	3606	鹰潭市	3606	46.79	46.5	63.96	61.26	67.17			62.92		16.56
2011	赣州市	Ganzhou	3607	赣州市	3607	48.38	38.34	67.09	70.11	58.96			70.14		47.54
2011	吉安市	ji'an	3608	吉安市	3608	36.31	25.95	53.77	70.2	46.84			54.83		38.79
2011	宜春市	Yichun	3609	宜春市	3609	42.13	28.17	57.25	57.12	52.73			59.14		60.78
2011	抚州市	Fuzhou	3610	抚州市	3610	40.72	28.49	65.36	69.96	52.61			70.17		36.36
2011	上饶市	Shangrao	3611	上饶市	3611	38.28	26.38	67.22	69.6	51.11			73.67		24.98
2011	济南市	Jinan	3701	济南市	3701	70.47	86.42	58.33	78.64	16.73			73.41		39.88
2011	青岛市	Qingdao	3702	青岛市	3702	73.48	87.93	68.36	78.47	49.84			74.95		35.11
2011	淄博市	Zibo	3703	淄博市	3703	59.58	67.17	57.76	47.82	32.45			69.43		37.83
2011	枣庄市	Zaozhuang	3704	枣庄市	3704	47.75	44.74	57.65	43.84	18.58			75.5		39.71
2011	东营市	Dongying	3705	东营市	3705	61.31	76.42	47.22	48.48	34.33			52.46		37.01
2011	烟台市	Yantai	3706	烟台市	3706	65.48	72.55	63.53	75.81	55			65.72		45.67
2011	潍坊市	Weifang	3707	潍坊市	3707	55.52	54.19	59.7	47.6	25.5			75.32		52.32
2011	济宁市	Jining	3708	济宁市	3708	44.57	44.06	46.84	52.2	26.34			54.79		42.11
2011	泰安市	Taian	3709	泰安市	3709	45.66	41.49	48.05	37.64	6.92			66.37		55.11
2011	威海市	Weihai	3710	威海市	3710	64.65	71.94	76.11	64.38	61.86			83.36		19.74
2011	日照市	Rizhao	3711	日照市	3711	49.22	53.22	50.42	60.39	26.26			59.38		33.84
2011	莱芜市	Laiwu	3712	莱芜市	3712	48.25	45.84	45.38	14.32	5.12			65.66		61.41
2011	临沂市	Linyi	3713	临沂市	3713	48.51	38.09	54.95	46.65	1.42			78.21		71.22
2011	德州市	Dezhou	3714	德州市	3714	37.77	29.34	50.35	31.57	8.5			69.91		42.76
2011	聊城市	Liaocheng	3715	聊城市	3715	43.78	35.45	52.91	40.6	2.67			75.24		54.67
2011	滨州市	Binzhou	3716	滨州市	3716	50.95	48.36	47.05	34.51	19.26			60.05		66.58
2011	菏泽市	Heze	3717	菏泽市	3717	32.36	19.06	48.92	47	3.27			68.18		46.18
2011	郑州市	Zhengzhou	4101	郑州市	4101	71.76	85.9	59.22	71.59	16.58			75.62		47.85
2011	开封市	Kaifeng	4102	开封市	4102	36.99	26.49	42.72	24.6	19.89			54.28		61.26
2011	洛阳市	Luoyang	4103	洛阳市	4103	56.86	57.11	54.97	76.09	35.15			60.88		59.47
2011	平顶山市	Pingdingshan	4104	平顶山市	4104	38.13	40.08	32.78	40.13	12.67			40.35		41.4
2011	安阳市	Anyang	4105	安阳市	4105	45.12	37.88	41.83	42	18.31			51.62		75.02
2011	鹤壁市	Hebi	4106	鹤壁市	4106	46.74	39.24	53.66	59.04	25.08			64.98		58.9
2011	新乡市	Xinxiang	4107	新乡市	4107	47.71	45.69	49.18	46.01	6.48			67.34		51.72
2011	焦作市	Jiaozuo	4108	焦作市	4108	53.29	53.34	45.13	30.88	9.03			61.79		67.95
2011	濮阳市	Puyang	4109	濮阳市	4109	40.79	35.57	48.06	40.08	24.17			58.92		44.81
2011	许昌市	Xuchang	4110	许昌市	4110	43.14	36.45	50.97	35.19	26.3			63.03		51
2011	漯河市	Luohe	4111	漯河市	4111	42.56	35.16	48.6	69.89	15.59			59.99		56.01
2011	三门峡市	Sanmenxia	4112	三门峡市	4112	52.02	52.82	27.07	46.75	20.31			27.69		94.73
2011	南阳市	Nanyang	4113	南阳市	4113	37.35	22.66	53.55	63.12	21.87			65.7		56.43
2011	商丘市	Shangqiu	4114	商丘市	4114	35.38	16.93	54.98	39.77	12.55			74.39		60.68
2011	信阳市	Xinyang	4115	信阳市	4115	43.19	29.19	54.47	55.93	41.38			59.77		68.93
2011	周口市	Zhoukou	4116	周口市	4116	23.88	4.49	40.83	41.78	5.81			55.33		57.12
2011	驻马店市	Zhumadian	4117	驻马店市	4117	33.27	12.51	49.66	45.2	12.13			65.81		72.08
2011	武汉市	Wuhan	4201	武汉市	4201	76.19	94.03	69.45	87.25	63.9			69.78		29.55
2011	黄石市	Huangshi	4202	黄石市	4202	46.75	52.33	42.73	58.97	49.51			38.08		35.63
2011	十堰市	Shiyan	4203	十堰市	4203	42.57	49.89	43.6	53.28	49.07			40.23		16.52
2011	宜昌市	Yichang	4205	宜昌市	4205	63.97	63.65	63.45	62.13	45.84			70.95		65.96
2011	襄阳市	Xiangyang	4206	襄阳市	4206	46.47	43.27	50.6	58.57	39.72			54.25		49.52
2011	鄂州市	Ezhou	4207	鄂州市	4207	45.25	51.32	50.93	52.65	48.23			51.86		14.87
2011	荆门市	Jingmen	4208	荆门市	4208	43.74	41.98	64.14	59.39	51.82			69.81		12.49
2011	孝感市	Xiaogan	4209	孝感市	4209	44.36	30.97	61.23	54.49	60.01			62.5		57.91
2011	荆州市	Jingzhou	4210	荆州市	4210	48.38	39.12	69.19	69.97	63.88			71.31		41.12
2011	黄冈市	Huanggang	4211	黄冈市	4211	41.19	28.17	58.31	51.3	32.18			69.99		53.05
2011	咸宁市	Xianning	4212	咸宁市	4212	48.03	39.95	67.82	80.78	49.96			73.82		38.77
2011	随州市	Suizhou	4213	随州市	4213	41.05	29.89	45.02	42.1	39.81			47.52		70.67
2011	恩施土家族苗族自治州	Enshi	4228	恩施土家族苗族自治州	4228	44.35	35.82	61.91	52.83	37.18			73.24		40.61
2011	长沙市	Changsha	4301	长沙市	4301	79.34	93.62	75.54	82.01	76.39			74.46		39.09
2011	株洲市	Zhuzhou	4302	株洲市	4302	53.88	51.61	71.74	68.49	57.79			77.93		28.91
2011	湘潭市	Xiangtan	4303	湘潭市	4303	56.63	53.07	66.91	58.25	79.53			62.61		49.74
2011	衡阳市	Hengyang	4304	衡阳市	4304	42.56	27.08	60.9	58.58	43.82			68.29		60.37
2011	邵阳市	Shaoyang	4305	邵阳市	4305	38.46	13.62	76.08	79.3	46.86			87.91		52.14
2011	岳阳市	Yueyang	4306	岳阳市	4306	44.07	32.69	64.98	61.18	71.75			62.59		43.65
2011	常德市	Changde	4307	常德市	4307	42.63	29.09	67.25	55.16	54.08			74.09		42.58
2011	张家界市	Zhangjiajie	4308	张家界市	4308	40.79	36.26	67.13	49.75	43.05			79.13		7.9
2011	益阳市	Yiyang	4309	益阳市	4309	38.37	22.94	66.12	58.06	56.49			71.04		38.91
2011	郴州市	Chenzhou	4310	郴州市	4310	45.9	34.67	62.47	73.12	39.07			71.03		52.84
2011	永州市	Yongzhou	4311	永州市	4311	33.21	19.89	59.77	59.04	48.64			64.5		28.95
2011	怀化市	Huaihua	4312	怀化市	4312	35.28	26.19	45.33	59	37.26			47.16		47.01
2011	娄底市	Loudi	4313	娄底市	4313	40.5	29.58	61.19	62.95	48.09			66.45		38.97
2011	湘西土家族苗族自治州	Xiangxi	4331	湘西土家族苗族自治州	4331	39.38	29.13	47.21	41.75	28.79			55.51		59.01
2011	广州市	Guangzhou	4401	广州市	4401	82.11	90.52	79.53	83.51	53.14			90.1		59.03
2011	韶关市	Shangqiu	4402	韶关市	4402	55.96	49.66	64.78	53.46	60.83			67.7		60.71
2011	深圳市	Shenzhen	4403	深圳市	4403	84.39	92.03	85.48	80.45	65.36			94.44		57.19
2011	珠海市	Zhuhai	4404	珠海市	4404	78.28	89.53	70.74	70.66	81.43			66.29		54.82
2011	汕头市	Shantou	4405	汕头市	4405	67.96	58.93	83.81	89.7	68.6			89.49		68.96
2011	佛山市	Foshan	4406	佛山市	4406	81.87	91.55	76.04	55.5	64.29			83.25		60.46
2011	江门市	Jiangmen	4407	江门市	4407	69.56	68.66	72.08	67.93	68.24			74.14		67.93
2011	湛江市	Zhanjiang	4408	湛江市	4408	47.52	27.86	64.06	66.52	53.17			68.33		82.36
2011	茂名市	Maomig	4409	茂名市	4409	41.63	22.51	60.07	55.05	41.7			68.29		71.26
2011	肇庆市	Zhaoqing	4412	肇庆市	4412	52.24	44.72	61.78	52.94	54.57			65.78		59.74
2011	惠州市	Huizhou	4413	惠州市	4413	69.23	71.13	69.89	55.24	56.88			76.96		61.74
2011	梅州市	Meizhou	4414	梅州市	4414	46.29	35.01	67.72	64.95	45.06			77.48		44.63
2011	汕尾市	Shanwei	4415	汕尾市	4415	48.85	27.98	68.38	67.86	37.98			81.12		82.29
2011	河源市	Heyuan	4416	河源市	4416	46.3	35.33	56.11	55.71	44.24			61.1		64.74
2011	阳江市	Yangjiang	4417	阳江市	4417	53.76	48.64	62.16	55.44	45.02			70.07		55.41
2011	清远市	Qingyuan	4418	清远市	4418	53.98	40.62	68.8	54.87	61.53			73.39		71.13
2011	东莞市	Dongguan	4419	东莞市	4419	78.29	87.2	74.52	65.6	55.73			83.36		55.76
2011	中山市	Zhongshan	4420	中山市	4420	83.1	90.65	81.76	76.07	71.47			86.69		60.6
2011	潮州市	Chaozhou	4451	潮州市	4451	60.07	45.45	79.05	75.73	66.59			84.62		73.83
2011	揭阳市	Jieyang	4452	揭阳市	4452	50.19	27.22	79.2	82.85	44.06			93.45		73.35
2011	云浮市	Yunfu	4453	云浮市	4453	59.09	41.04	75.77	61.63	58.78			84.44		88.4
2011	南宁市	Nnaning	4501	南宁市	4501	67.66	76.12	59.2	77.12	52.23			60.11		55.11
2011	柳州市	Liuzhou	4502	柳州市	4502	57.88	65.01	59.11	68.97	69.94			53.49		32.07
2011	桂林市	Guilin	4503	桂林市	4503	59.31	55.23	68.63	79.21	75.24			64.69		55.88
2011	梧州市	Wuzhou	4504	梧州市	4504	50.72	41.42	56.48	71.48	47.99			58.35		70.97
2011	北海市	Beihai	4505	北海市	4505	62.24	62.06	69.61	67.67	75.4			67.41		49.45
2011	防城港市	Fangchenggang	4506	防城港市	4506	61.45	57.35	68.37	65.96	63.52			70.66		62.42
2011	钦州市	Qinzhou	4507	钦州市	4507	42.22	28.91	55.52	63.12	55.99			54.48		62.02
2011	贵港市	Guigang	4508	贵港市	4508	35.02	18.3	50.88	49.81	35.16			57.56		61.4
2011	玉林市	Yulin	4509	玉林市	4509	38.56	23.41	51.81	50.74	16.58			66.63		64.49
2011	百色市	Baise	4510	百色市	4510	43.97	31.09	41.85	46.67	37.29			43.21		90.38
2011	贺州市	Hezhou	4511	贺州市	4511	43.45	26.83	56.8	61.03	46.39			60.67		74.1
2011	河池市	Hechi	4512	河池市	4512	27.98	26.2	22.03	44.71	22.96			19.1		44.67
2011	来宾市	Laibin	4513	来宾市	4513	33.95	22.67	34	51.77	41.39			28.92		71.08
2011	崇左市	Chongzuo	4514	崇左市	4514	40.63	27.65	50.94	55.77	37.02			56.21		64.76
2011	海口市	Haikou	4601	海口市	4601	77.12	92.22	66.81	74.91	64.53			66.86		46.01
2011	三亚市	Sanya	4602	三亚市	4602	66.25	70.23	53.27	84.3	83.94			37		76.65
2011	三沙市	Sanshashi	4603	三沙市	4603	18.56	13.57	13.95	0	17.69					43.41
2011	重庆市	Chongqing	5000	重庆市	5000	59.7	63.92	62.96	75.31	64.62			60.88		39.83
2011	成都市	Chengdu	5101	成都市	5101	80.2	95.6	74.5	67.36	79.87			73.05		39.72
2011	自贡市	Zigong	5103	自贡市	5103	49.94	42.67	72.14	64.48	92			64.7		33.62
2011	攀枝花市	Panzhihua	5104	攀枝花市	5104	52.63	59.96	25.44	44.78	81.21			0.01		77.83
2011	泸州市	Luzhou	5105	泸州市	5105	46.31	36.02	66.39	68.29	73.97			63.01		43.79
2011	德阳市	Deyang	5106	德阳市	5106	56.7	55.26	55.26	63.68	85.11			41.86		64.05
2011	绵阳市	Mianyang	5107	绵阳市	5107	58.66	57.72	59.69	58.44	73.47			54.08		59.9
2011	广元市	Guangyuan	5108	广元市	5108	40.68	35.12	49.56	32.76	43.96			53.78		42.91
2011	遂宁市	Suining	5109	遂宁市	5109	40.37	28.63	54.32	44.66	54.61			55.28		53.81
2011	内江市	Neijiang	5110	内江市	5110	43.11	27.16	64.3	58.19	72.78			61.45		57.28
2011	乐山市	Leshan	5111	乐山市	5111	51.97	50.71	60.47	66.42	82.85			50.47		40.66
2011	南充市	Nanchong	5113	南充市	5113	41.19	28.83	58.47	50.28	61			58.34		50.58
2011	眉山市	Meishan	5114	眉山市	5114	42.09	34.79	64.66	68.4	68.06			62.82		25.16
2011	宜宾市	Yibin	5115	宜宾市	5115	49.03	38.47	64.45	68.06	90.42			53.21		55.9
2011	广安市	Guang'an	5116	广安市	5116	42.46	24.15	51.31	55.83	41.91			54.73		86.82
2011	达州市	Dazhou	5117	达州市	5117	35.08	20.19	56.29	45.97	41.66			63.55		45.73
2011	雅安市	Ya'an	5118	雅安市	5118	43.68	45.71	46.18	49.35	62.75			38.91		32.43
2011	巴中市	Bazhong	5119	巴中市	5119	25.77	9.45	45.82	36.74	39.48			49.48		43.2
2011	资阳市	Ziyang	5120	资阳市	5120	45.44	24.12	72.09	51.8	75.26			73.03		67.4
2011	阿坝藏族羌族自治州	Aba	5132	阿坝藏族羌族自治州	5132	37.13	24.76	29.42	15.01	38.24			27.35		91.99
2011	甘孜藏族自治州	Ganzi	5133	甘孜藏族自治州	5133	33.65	15.2	56.67	16.05	44.27			66.39		52.72
2011	凉山彝族自治州	Liangshan	5134	凉山彝族自治州	5134	24.37	17.13	41.01	51.01	63.62			30.45		18.02
2011	贵阳市	Guiyang	5201	贵阳市	5201	65.63	76.89	54.93	69.68	77.85			43.72		47.88
2011	六盘水市	Liupanshui	5202	六盘水市	5202	21.26	21.34	13.28	37.54	38.61			0		35.5
2011	遵义市	Zunyi	5203	遵义市	5203	46.04	32.87	50.27	49.7	60.94			45.89		81.83
2011	安顺市	Anshun	5204	安顺市	5204	32.25	31.21	37.91	43.64	64.42			26.21		25.43
2011	毕节市	Bijie	5205	毕节市	5205	22.54	1.86	30.44	42.73	45.89			22.61		76.46
2011	铜仁市	Tongren	5206	铜仁市	5206	27.9	5.74	60.3	30.22	16.53			81.92		42.18
2011	黔西南布依族苗族自治州	Qianxinan	5223	黔西南布依族苗族自治州	5223	30.52	23.29	43.1	44.2	44.66			42.32		31.58
2011	黔东南苗族侗族自治州	Qiandongnan	5226	黔东南苗族侗族自治州	5226	41.57	29.14	43.18	46.74	22.52			51.4		79.69
2011	黔南布依族苗族自治州	Qiannan	5227	黔南布依族苗族自治州	5227	39.66	31.71	42.38	81.92	44.1			37.24		61
2011	昆明市	Kunming	5301	昆明市	5301	68.35	83.37	67.44	86.63	83.14			58.74		20.41
2011	曲靖市	Qujing	5303	曲靖市	5303	31.46	14.76	32.44	47.56	66.67			16.47		84.79
2011	玉溪市	Yuxi	5304	玉溪市	5304	52.21	46.16	44.74	50.69	75.78			31.12		85.8
2011	保山市	baoshan	5305	保山市	5305	37.42	16.97	51.83	53.02	77.81			40.86		78.78
2011	昭通市	Zhaotong	5306	昭通市	5306	30.7	6.4	55.39	52.22	57.45			54.89		66.05
2011	丽江市	Lijiang	5307	丽江市	5307	56.21	40.56	70	61.93	63.83			73.47		82.84
2011	普洱市	Puer	5308	普洱市	5308	30.29	9.58	44.42	99.75	87.58			20.23		73.02
2011	临沧市	Lincang	5309	临沧市	5309	30.91	5.1	53.47	41.47	50.56			56.02		75.14
2011	楚雄彝族自治州	Chuxiong	5323	楚雄彝族自治州	5323	37.22	20.34	42.96	47.45	66.61			32.58		82.52
2011	红河哈尼族彝族自治州	Honghe	5325	红河哈尼族彝族自治州	5325	41.32	31.86	57.2	66.26	74.17			49.11		43.71
2011	文山壮族苗族自治州	Wenshan	5326	文山壮族苗族自治州	5326	32.16	8.18	46.27	38.77	63.6			39.88		85.68
2011	西双版纳傣族自治州	Xishuangbanna	5328	西双版纳傣族自治州	5328	53.17	45.94	64.71	74.52	92.41			52.05		56.05
2011	大理白族自治州	Dali	5329	大理白族自治州	5329	40.84	31.36	65.88	56.43	72.13			64.34		26.65
2011	德宏傣族景颇族自治州	Dehong	5331	德宏傣族景颇族自治州	5331	48.1	31.95	66.28	63.85	79.11			61.19		68.41
2011	怒江傈僳族自治州	Nujiang	5333	怒江傈僳族自治州	5333	37.06	16.2	52.02	10.04	59.41			53.64		78.73
2011	迪庆藏族自治州	Diqing	5334	迪庆藏族自治州	5334	32.64	22.87	21.41	17.11	48.53			10.57		85.32
2011	拉萨市	Lhasa	5401	拉萨市	5401	61.83	68.9	62.34	41.74	78.87			57.75		37.56
2011	日喀则市	Shigatse	5402	日喀则市	5402	44.6	6.96	82.49	82.88	82.39					100
2011	昌都市	Changdu	5403	昌都市	5403	22	4.07	18.08	0	22.93					88.3
2011	林芝市	Linzhi	5404	林芝地区	5426	58.01	55.41	39.61	0	72.18			30.46		100
2011	山南市	Shannan	5405	山南地区	5422	43.46	18.01	58.6	0	74.33					100
2011	那曲市	Naqu	5406	那曲地区	5424	18.91	1.75	13.95	0	17.69					84.6
2011	阿里地区	Ali	5425	阿里地区	5425	49.4	18.96	76.86	0	97.49					100
2011	西安市	Xi'an	6101	西安市	6101	75.39	93.3	54.72	55.47	52.07			55.75		53.82
2011	铜川市	Tongchuan	6102	铜川市	6102	49.97	44.25	44.19	0	40.22			50.8		79.34
2011	宝鸡市	baoji	6103	宝鸡市	6103	49.34	47.85	48.32	30.41	48.82			50.12		56.13
2011	咸阳市	Xianyang	6104	咸阳市	6104	54.12	42.43	53.26	29.17	38.34			62.19		94.3
2011	渭南市	Weinan	6105	渭南市	6105	37.49	32.82	24.61	19.96	16.29			28.6		76.31
2011	延安市	Yan'an	6106	延安市	6106	33.3	49.76	19.73	73.63	23.86			11.97		3.64
2011	汉中市	Hanzhong	6107	汉中市	6107	48.81	48.5	40.26	45.88	48.4			36.24		65.32
2011	榆林市	Yulin	6108	榆林市	6108	46.1	53.75	26.2	46.64	30.42			22.15		57.02
2011	安康市	Ankang	6109	安康市	6109	40.94	38.62	20.39	43.2	43.73			8.1		85.94
2011	商洛市	Shangluo	6110	商洛市	6110	35.96	17.52	40.25	9.41	2.96			59.26		89.04
2011	兰州市	Lanzhou	6201	兰州市	6201	66.56	75.82	43.7	51.3	50.94			39.82		77.49
2011	嘉峪关市	Jiayuguan	6202	嘉峪关市	6202	35.54	49.87	27.18	0.02	34.46					3.39
2011	金昌市	Jinchang	6203	金昌市	6203	57.83	61.15	39.31	16.16	51.97			36.62		80.5
2011	白银市	Baiyin	6204	白银市	6204	40.33	30.54	32.43	12.81	26.94			36.92		87.01
2011	天水市	Tianshui	6205	天水市	6205	32.79	21.36	34.21	20.58	16.91			42.95		67.95
2011	武威市	Wuwei	6206	武威市	6206	31.32	15.16	40.6	6.25	7.18			58.38		67.85
2011	张掖市	Zhangye	6207	张掖市	6207	48.41	44.01	36.77	10.34	19.83			46.8		84.08
2011	平凉市	Pingliang	6208	平凉市	6208	28.31	17.3	42.04	8.72	3.42			61.88		39.73
2011	酒泉市	Jiuquan	6209	酒泉市	6209	60.79	64.62	34.18	35.3	43.89			30.01		96.52
2011	庆阳市	Qingyang	6210	庆阳市	6210	34.62	24.12	40.67	8.6	21.12			52.41		58.29
2011	定西市	Dingxi	6211	定西市	6211	19.53	1.88	16.57	36.56	0			21.24		83.23
2011	陇南市	Longnan	6212	陇南市	6212	31.84	10.21	38.35	13.73	2.01			56.27		91.4
2011	临夏回族自治州	Linxia	6229	临夏回族自治州	6229	17.94	1.89	1.94	1.1	6.81			0		100
2011	甘南藏族自治州	Gannan	6230	甘南藏族自治州	6230	17.84	7.17	29.69	0	4.87			43.37		31.53
2011	西宁市	Xining	6301	西宁市	6301	53.25	59.49	24.47	35.8	48.02			13.38		84.95
2011	海东市	Haidong	6302	海东市	6302	28.98	6.75	30.29	43.43	21.9			32.33		100
2011	海北藏族自治州	Haibei	6322	海北藏族自治州	6322	11.3	2.4	6.89	0	8.74			36.74		48.72
2011	黄南藏族自治州	Huangnan	6323	黄南藏族自治州	6323	17.76	0.85	3.24	0	4.11			12.41		100
2011	海南藏族自治州	Hainan	6325	海南藏族自治州	6325	24.95	3.55	26.74	0	9.97					92.35
2011	果洛藏族自治州	Guoluo	6326	果洛藏族自治州	6326	22.35	8.03	13.92	0	17.65					84.96
2011	玉树藏族自治州	Yushu	6327	玉树藏族自治州	6327	28.23	0.9	57.63	0	73.09					65.02
2011	海西蒙古族藏族自治州	Haixi	6328	海西蒙古族藏族自治州	6328	45.71	50.27	14.69	1.63	23.66					87.04
2011	银川市	Yinchuan	6401	银川市	6401	67.8	85.55	51.7	51.7	66.13			45.68		38.47
2011	石嘴山市	Shizuishan	6402	石嘴山市	6402	41.89	56.25	34.94	33.19	68.95			20.95		7.09
2011	吴忠市	Wuzhong	6403	吴忠市	6403	40.76	31.8	45.76	13.5	25.85			57.68		61.25
2011	固原市	Guyuan	6404	固原市	6404	17.02	13.83	4.29	0	5.44					50.66
2011	中卫市	Zhongwei	6405	中卫市	6405	23.1	24.42	19.17	0	9.14			25.49		25.9
2011	乌鲁木齐市	Urumqi	6501	乌鲁木齐市	6501	67.95	79.31	53.61	48.75	68.51			47.94		56.49
2011	克拉玛依市	Karamay	6502	克拉玛依市	6502	77.81	89.74	93.55	70.33	99.78					9.83
2011	吐鲁番市	Turpan	6504	吐鲁番地区	6521	37.43	24.33	33.27	5.87	35.06			35.59		88.23
2011	哈密市	Hami	6505	哈密地区	6522	55.97	61.43	40.87	38.51	57.15			34.34		65.41
2011	昌吉回族自治州	Changji	6523	昌吉回族自治州	6523	44.08	41.94	44.4	19.79	47.52			45.85		50.53
2011	博尔塔拉蒙古自治州	Bortala	6527	博尔塔拉蒙古自治州	6527	42.47	36.94	31.15	10.18	44.5			27.93		81.3
2011	巴音郭楞蒙古自治州	Bayinguoling	6528	巴音郭楞蒙古自治州	6528	47.84	51.03	56.05	41.05	59			56.5		22.37
2011	阿克苏地区	Aksu	6529	阿克苏地区	6529	30.79	12.48	41.28	23.19	43.98			42.19		72.16
2011	克孜勒苏柯尔克孜自治州	Kizilesu Kirgiz	6530	克孜勒苏柯尔克孜自治州	6530	29.48	3.9	45.28	3.72	56.42					85.22
2011	喀什地区	Kashi	6531	喀什地区	6531	30.79	2.58	47.26	34.09	50.79					94.02
2011	和田地区	Hetian	6532	和田地区	6532	28.78	2.43	37.48	24.3	41.02					100
2011	伊犁哈萨克自治州	Yili	6540	伊犁哈萨克自治州	6540	29.18	25.88	40.99	26.91	48.41			39.48		18.63
2011	塔城地区	Tacheng	6542	塔城地区	6542	25.91	13.9	13.56	13.41	35.02			4.62		88
2011	阿勒泰地区	Altay	6543	阿勒泰地区	6543	37.52	33.04	35.86	18.52	40.52					55.3
2012	北京市	Beijing	1100	北京市	1100	135.73	153.48	126.63	127.88	166.32			109.93		93.65
2012	天津市	Tianjin	1200	天津市	1200	114.74	118.62	112.32	87.5	165.66			92.84		106.3
2012	石家庄市	Shijiazhuang	1301	石家庄市	1301	98.05	100.2	95.42	63.9	100.34			96.9		95.7
2012	唐山市	Tangshan	1302	唐山市	1302	96.38	93.89	92.68	64.59	143.28			74.71		111.32
2012	秦皇岛市	Qinhuangdao	1303	秦皇岛市	1303	95.14	96.75	93.04	60.03	141.69			76.43		93.66
2012	邯郸市	Handan	1304	邯郸市	1304	76.76	70.46	78.93	45.34	87.06			79.3		93.66
2012	邢台市	Xingtai	1305	邢台市	1305	80.22	68.34	88.46	49.43	81.12			95.88		104.45
2012	保定市	baoji	1306	保定市	1306	87.68	75.74	96.65	55.38	102.22			98.94		110.82
2012	张家口市	Zhangjiakou	1307	张家口市	1307	83.43	76.63	85.26	57.84	142.83			64.32		102.53
2012	承德市	Chengde	1308	承德市	1308	81.42	76.57	94.19	61.71	133.01			81.63		74.19
2012	沧州市	Cangzhou	1309	沧州市	1309	80.38	73.13	80.93	48.42	107.46			73.5		103.35
2012	廊坊市	Langfang	1310	廊坊市	1310	104.93	104.34	109.82	76.77	122.35			108.28		97.98
2012	衡水市	Hengshui	1311	衡水市	1311	78.36	66.39	91.68	46.14	98.17			94.06		93.72
2012	太原市	Taiyuan	1401	太原市	1401	116.45	129.88	92.43	66.95	151.04			70.83		115.76
2012	大同市	Datong	1402	大同市	1402	101.21	85.2	104.98	61.04	138.95			95.72		147.21
2012	阳泉市	Yangquan	1403	阳泉市	1403	86.85	94.64	70.22	44.39	118.2			53.09		91.33
2012	长治市	Changzhi	1404	长治市	1404	74.19	78.3	59.53	46.29	114.89			37.92		87.28
2012	晋城市	Jincheng	1405	晋城市	1405	91.06	92.37	71.76	39.21	100.46			63.42		121.81
2012	朔州市	Shuozhou	1406	朔州市	1406	75.87	75.75	69.05	43.81	113.42			53.36		88.7
2012	晋中市	Jinzhong	1407	晋中市	1407	89.51	89.15	80.35	55.02	117.52			67.67		107.35
2012	运城市	Yuncheng	1408	运城市	1408	78.92	75.45	72.67	42.3	90.13			68.78		101.72
2012	忻州市	Xinzhou	1409	忻州市	1409	78.62	76.47	64.43	43.83	110.07			47.7		111.49
2012	临汾市	Linfen	1410	临汾市	1410	81	79.08	73.53	44.24	90.29			69.82		100.93
2012	吕梁市	Lvliang	1411	吕梁市	1411	81	77.3	62.1	43.72	77.56			57.7		127.57
2012	呼和浩特市	Hohhot	1501	呼和浩特市	1501	110.24	116.65	100.44	91.73	138.1			85.7		106.89
2012	包头市	Baotou	1502	包头市	1502	103.99	106.9	89.38	47.6	139.15			73.29		120.9
2012	乌海市	Wuhai	1503	乌海市	1503	98.15	112.15	58.97	82.4	179.05			6.26		123.11
2012	赤峰市	Chifeng	1504	赤峰市	1504	76.63	70.94	83.61	38.37	108.95			78.09		82.73
2012	通辽市	Tongliao	1505	通辽市	1505	81.34	68.33	82.58	55.43	118.69			70.55		122.05
2012	鄂尔多斯市	Ordos	1506	鄂尔多斯市	1506	100.59	103.95	72.23	66.29	126.68			50.17		141.05
2012	呼伦贝尔市	Hulunbuir	1507	呼伦贝尔市	1507	83.06	85.27	73.5	62.46	122.3			54.37		93.16
2012	巴彦淖尔市	Bayannaoer	1508	巴彦淖尔市	1508	90.47	88.98	74.91	50.67	132.44			53.62		123.69
2012	乌兰察布市	Ulanchab	1509	乌兰察布市	1509	76.22	64.71	82.28	36.03	127.32			68.67		103.2
2012	兴安盟	Hinggan	1522	兴安盟	1522	70.86	63.94	79.11	85.15	114.55			63.65		78.7
2012	锡林郭勒盟	Xilingol	1525	锡林郭勒盟	1525	88.68	90.53	73.98	47.91	113.04			60.61		109.27
2012	阿拉善盟	Alxa	1529	阿拉善盟	1529	95.86	110.78	49.67	51.62	126.26			17.5		130.54
2012	沈阳市	Shenyang	2101	沈阳市	2101	111.57	119.92	107.33	105.69	138.51			94.5		91.73
2012	大连市	Dalian	2102	大连市	2102	115.69	122.55	111.38	83.84	166.05			91.65		100.89
2012	鞍山市	Anshan	2103	鞍山市	2103	96.6	94.2	105.68	78.51	143.99			92.74		88.03
2012	抚顺市	Fushun	2104	抚顺市	2104	91.61	94.55	93.15	66.79	158.33			68.91		79.08
2012	本溪市	Benxi	2105	本溪市	2105	87.92	89.83	84.51	69.75	146			60.51		87.81
2012	丹东市	Dandong	2106	丹东市	2106	91.49	88.73	94.97	81.24	141.65			77.04		94.28
2012	锦州市	Jinzhou	2107	锦州市	2107	84.36	81.82	84.04	41.12	122.95			72.61		93.35
2012	营口市	Yingkou	2108	营口市	2108	92.85	92.98	88.02	77.81	156.34			60.65		101.2
2012	阜新市	Fuxin	2109	阜新市	2109	85.37	79.77	84.31	56.03	135.85			65.97		105.78
2012	辽阳市	Liaoyang	2110	辽阳市	2110	89.97	87.95	103.22	71.03	179.35			75.06		72.54
2012	盘锦市	Panjin	2111	盘锦市	2111	99.41	103.42	86.93	83.38	175.05			50.56		108.83
2012	铁岭市	Tieling	2112	铁岭市	2112	78.41	71.34	90.31	63.77	128.99			77.14		80.1
2012	朝阳市	Chaoyang	2113	朝阳市	2113	72.86	67.02	72.7	54.36	114.98			57.11		92.43
2012	葫芦岛市	Huludao	2114	葫芦岛市	2114	85.09	77.93	91.98	63.93	114.79			85.6		96.21
2012	长春市	Changchun	2201	长春市	2201	98.89	104.86	87.62	66.21	118.07			77.31		99.66
2012	吉林市	Jilin	2202	吉林市	2202	90.39	85.49	89.94	64.57	104.31			86.79		107.38
2012	四平市	Siping	2203	四平市	2203	78.57	63.64	84.74	47.44	107.19			79.54		116.64
2012	辽源市	Liaoyuan	2204	辽源市	2204	81.8	73.4	81.15	32.3	84.29			85.3		110.74
2012	通化市	Tonghua	2205	通化市	2205	82.09	78.09	85.61	57.76	112.42			77.54		88.88
2012	白山市	Baishan	2206	白山市	2206	92.02	86.32	96.85	61.97	125.34			88.86		102.07
2012	松原市	Songyuan	2207	松原市	2207	72.4	63.25	66.26	52.22	104.94			51.7		113.77
2012	白城市	Baicheng	2208	白城市	2208	72.71	66.36	68.3	50.12	106.81			54.28		101.69
2012	延边朝鲜族自治州	Yanbian	2224	延边朝鲜族自治州	2224	92.35	92.72	87.43	64.99	107.7			81.48		100.05
2012	哈尔滨市	Harbin	2301	哈尔滨市	2301	102.49	101.02	98.53	77.13	128.88			88.26		114.51
2012	齐齐哈尔市	Qiqihaer	2302	齐齐哈尔市	2302	75	64.41	78.55	58.3	114.83			65.67		103.49
2012	鸡西市	Jixi	2303	鸡西市	2303	82.97	77.31	67.72	63.19	105.78			52.35		129.33
2012	鹤岗市	Hegang	2304	鹤岗市	2304	90.41	84.04	83.7	62.67	127.71			67.7		123.6
2012	双鸭山市	Shuangyashan	2305	双鸭山市	2305	86.95	80	79.79	62.38	117.29			66.09		122.93
2012	大庆市	Daqing	2306	大庆市	2306	98.25	102.85	93.43	84.36	153.56			69.36		91.8
2012	伊春市	Yichun	2307	伊春市	2307	84.22	79.24	87.3	63.89	117.15			77.46		95.08
2012	佳木斯市	Jiamusi	2308	佳木斯市	2308	81.64	80.7	82.1	70.51	125.71			65.21		83.91
2012	七台河市	Qitaihe	2309	七台河市	2309	77.21	74.29	94.35	50.19	134.39			82.58		55.72
2012	牡丹江市	Mudanjiang	2310	牡丹江市	2310	81.46	82.96	78.57	71.34	123.43			60.66		81.77
2012	黑河市	Heihe	2311	黑河市	2311	77.29	73.05	82.92	66.32	122.56			68.24		81.05
2012	绥化市	Suihua	2312	绥化市	2312	67.21	47.19	86.32	56.3	122.57			74.56		98.57
2012	大兴安岭地区	Da Hinggan Ling	2327	大兴安岭地区	2327	72.68	79.3	59.51	38.57	95.98			46.63		74.72
2012	上海市	Shanghai	3100	上海市	3100	135.03	148.62	136.52	146.89	175.44			119.12		87.44
2012	南京市	Nanjing	3201	南京市	3201	131.13	143.11	129.91	120.25	178.44			110.74		93.77
2012	无锡市	Wuxi	3202	无锡市	3202	118.68	128.37	123.3	114.65	175.52			102.49		78.29
2012	徐州市	Xuzhou	3203	徐州市	3203	101.64	97.74	118.19	84.86	154.29			106.86		84.43
2012	常州市	Changzhou	3204	常州市	3204	120.27	123.81	135.32	109.52	217.44			103.95		81.23
2012	苏州市	Suzhou	3205	苏州市	3205	124.29	134.8	128.81	114.51	175.68			110.86		81.36
2012	南通市	Nantong	3206	南通市	3206	110.42	104.93	130.96	105.39	194.89			107.15		91.23
2012	连云港市	Lianyungang	3207	连云港市	3207	100.2	94.5	118.46	102.86	146.89			108.35		85.87
2012	淮安市	Huai'an	3208	淮安市	3208	94.73	86.18	113.87	96.87	138.87			105.33		88.16
2012	盐城市	Yancheng	3209	盐城市	3209	97.46	88.65	123.84	100.12	170.82			106.89		78.63
2012	扬州市	Yangzhou	3210	扬州市	3210	105.78	107.47	118.75	105.2	156.03			104.71		76.59
2012	镇江市	Zhenjiang	3211	镇江市	3211	110.47	113.13	124.62	111.06	188.23			99.6		75.99
2012	泰州市	Taizhou	3212	泰州市	3212	105.41	101.54	124.58	101.37	175.04			106.12		83.37
2012	宿迁市	Suqian	3213	宿迁市	3213	89.31	83.14	104.32	88.4	92.23			111.14		82.39
2012	杭州市	Hangzhou	3301	杭州市	3301	147.96	155.7	170.63	155.61	273.09			129.57		81.21
2012	宁波市	Ningbo	3302	宁波市	3302	129.17	137.35	141.87	130.23	225.96			108.1		79.09
2012	温州市	Wenzhou	3303	温州市	3303	127.24	129.08	139.71	139.75	204.14			112.83		98.5
2012	嘉兴市	Jiaxing	3304	嘉兴市	3304	128.16	125.03	150.36	126.13	222.99			122.77		98.16
2012	湖州市	Huzhou	3305	湖州市	3305	119.58	117.92	143.71	119.86	216.28			116.1		81.23
2012	绍兴市	Shaoxing	3306	绍兴市	3306	118.88	119.3	143.19	119.89	228.74			110.11		73.34
2012	金华市	Jinhua	3307	金华市	3307	125.47	128.93	149.78	138.55	191.13			133.79		69.85
2012	衢州市	Quzhou	3308	衢州市	3308	107.11	105.33	133.45	103.55	188.95			113.65		65.14
2012	舟山市	Zhoushan	3309	舟山市	3309	120.64	125.88	128.51	126.24	218.42			91.25		89.01
2012	台州市	Taizhou	3310	台州市	3310	124.81	121.43	155.61	133.75	252.85			117.49		79.97
2012	丽水市	Lishui	3311	丽水市	3311	112.62	113.78	130.97	116.59	175.78			113.88		75.44
2012	合肥市	Hefei	3401	合肥市	3401	114.66	118.75	121.02	94.91	172.08			102.65		89.59
2012	芜湖市	Wuhu	3402	芜湖市	3402	104.45	98.55	119.56	88.27	183.82			96.25		96.49
2012	蚌埠市	Bengbu	3403	蚌埠市	3403	93.41	80.8	116.58	75.52	162.9			101.86		92.92
2012	淮南市	Huainan	3404	淮南市	3404	99.57	88.4	109.64	74.73	190.73			79.71		118.16
2012	马鞍山市	Maanshan	3405	马鞍山市	3405	108.43	96.24	130.87	81.72	217.51			100.22		107.86
2012	淮北市	Huaibei	3406	淮北市	3406	85.54	78.13	92.48	59.81	135.3			78.27		97.43
2012	铜陵市	Tongling	3407	铜陵市	3407	113.18	107.61	121.57	79.04	223.08			83.98		116.32
2012	安庆市	Anqing	3408	安庆市	3408	85.25	70.84	108.61	78.51	142.91			97.66		90.37
2012	黄山市	Huangshan	3410	黄山市	3410	103.88	93.14	119.58	83.36	197.77			91		110.84
2012	滁州市	Cangzhou	3411	滁州市	3411	85.67	79.03	103.46	73.52	139.31			91.86		75.26
2012	阜阳市	Fuyang	3412	阜阳市	3412	81.69	57.27	110.79	64.24	170.42			91.12		109.43
2012	宿州市	Suzhou	3413	宿州市	3413	77.93	58.83	91.26	60.61	102.83			89.86		116.76
2012	六安市	Lu'an	3415	六安市	3415	78.86	60.14	106.15	73.56	128.34			100.53		91.12
2012	亳州市	Bozhou	3416	亳州市	3416	69.89	53.36	94.24	66.44	124.89			84.56		80.21
2012	池州市	Chizhou	3417	池州市	3417	91.46	79.18	112.3	74.16	152.74			99.7		94.11
2012	宣城市	Xuancheng	3418	宣城市	3418	92.7	85.81	111.98	79.58	164.81			93.57		80.44
2012	福州市	Fuzhou	3501	福州市	3501	125.39	133.07	119.87	107.19	163.16			103.23		110.07
2012	厦门市	Xiamen	3502	厦门市	3502	131.7	150.24	117.57	116.05	143.24			107.03		96.17
2012	莆田市	Putian	3503	莆田市	3503	104.12	110.11	107.32	112.83	85.67			115.73		78.55
2012	三明市	Sanmingshi	3504	三明市	3504	104.36	103.89	107.43	94.93	144.35			93.44		100.35
2012	泉州市	Quanzhou	3505	泉州市	3505	112.03	114.88	117.91	130.95	116.87			116.88		91.94
2012	漳州市	Zhangzhou	3506	漳州市	3506	98.41	94.44	101.94	88.3	111.62			99.42		105.08
2012	南平市	Nanping	3507	南平市	3507	103.97	102.28	112.75	103.24	149.24			98.59		93.58
2012	龙岩市	Longyan	3508	龙岩市	3508	104.75	106.03	105.98	87.31	135.16			95.89		98.33
2012	宁德市	Ningde	3509	宁德市	3509	112.21	113.32	116.75	116.36	151.82			102.17		100.28
2012	南昌市	Nanchang	3601	南昌市	3601	113.21	116.16	118.15	99.84	174.54			96.68		94.49
2012	景德镇市	Jingdezhen	3602	景德镇市	3602	97.84	86.28	124.46	85.43	168.55			110.43		87.65
2012	萍乡市	Pingxiang	3603	萍乡市	3603	92.81	76.05	118.1	80.11	208.14			84.78		102.18
2012	九江市	Jiujiang	3604	九江市	3604	90.95	78.3	111.26	83.44	166.99			91.12		95.84
2012	新余市	Xinyu	3605	新余市	3605	92.89	83.5	102.84	66.93	167.41			79.92		105.84
2012	鹰潭市	Yingtan	3606	鹰潭市	3606	87.21	79.42	112.59	92.18	172.95			89.69		66.81
2012	赣州市	Ganzhou	3607	赣州市	3607	88.48	74.2	105.58	81.89	144.55			91.98		104.56
2012	吉安市	ji'an	3608	吉安市	3608	77.68	61.28	102.28	82.1	135.29			90.76		87.13
2012	宜春市	Yichun	3609	宜春市	3609	82.41	64.35	106.5	73.28	162.53			86.85		98.22
2012	抚州市	Fuzhou	3610	抚州市	3610	81.45	63.71	109.56	85.63	154.9			93.32		88.92
2012	上饶市	Shangrao	3611	上饶市	3611	84.37	62.71	113.4	88.16	146.78			102.3		103.11
2012	济南市	Jinan	3701	济南市	3701	111	124.4	102.11	83.57	115.44			98.62		82.89
2012	青岛市	Qingdao	3702	青岛市	3702	115.62	122.96	113.23	95.58	144.88			102		95.74
2012	淄博市	Zibo	3703	淄博市	3703	109.8	102.76	130.25	69.06	232.72			94.34		95.87
2012	枣庄市	Zaozhuang	3704	枣庄市	3704	92.22	81.18	106.91	56.43	137.09			99.97		101.97
2012	东营市	Dongying	3705	东营市	3705	109.67	109.88	109.69	61.92	190.21			81.45		108.95
2012	烟台市	Yantai	3706	烟台市	3706	105.68	106.32	111.05	101.14	162.94			90.51		93.79
2012	潍坊市	Weifang	3707	潍坊市	3707	96.74	91.63	106.91	68.13	138.3			98.16		95.11
2012	济宁市	Jining	3708	济宁市	3708	86.5	80.53	87.04	61.95	105.97			81.95		105.2
2012	泰安市	Taian	3709	泰安市	3709	84.81	78.91	97.98	56.46	122.13			92.55		80.37
2012	威海市	Weihai	3710	威海市	3710	105.08	106.3	119.68	86.89	161.54			105.89		74.52
2012	日照市	Rizhao	3711	日照市	3711	90.09	89.63	101.31	87.63	118.29			95.75		71.22
2012	莱芜市	Laiwu	3712	莱芜市	3712	83.4	79.36	85.39	34.52	94.17			87.42		93.15
2012	临沂市	Linyi	3713	临沂市	3713	87.26	76.84	99.1	61.31	94.14			105.41		100.13
2012	德州市	Dezhou	3714	德州市	3714	77.08	66.38	81.85	47.97	71.2			90.08		103.75
2012	聊城市	Liaocheng	3715	聊城市	3715	82.61	72.25	95.81	57.8	99.77			98.4		92.85
2012	滨州市	Binzhou	3716	滨州市	3716	92.26	85.7	96.56	50.94	130.12			87.66		106.11
2012	菏泽市	Heze	3717	菏泽市	3717	71.63	59.04	84.82	57.15	89.41			86.01		89.2
2012	郑州市	Zhengzhou	4101	郑州市	4101	112.97	124.78	101.17	98.78	101.66			101.23		95.44
2012	开封市	Kaifeng	4102	开封市	4102	76.65	65.59	76.45	15.91	83.06			80.47		113.53
2012	洛阳市	Luoyang	4103	洛阳市	4103	91	93.79	91.53	119.64	108.22			81.43		80.82
2012	平顶山市	Pingdingshan	4104	平顶山市	4104	80.63	75.3	74.94	54.57	87.49			71.99		108.58
2012	安阳市	Anyang	4105	安阳市	4105	80.27	76.08	72.46	54.58	83.71			69.76		108.3
2012	鹤壁市	Hebi	4106	鹤壁市	4106	80.73	72.94	93.97	74.62	104.63			91.69		82.39
2012	新乡市	Xinxiang	4107	新乡市	4107	86.22	81.01	84.64	65.77	78.19			89.45		106.32
2012	焦作市	Jiaozuo	4108	焦作市	4108	89.73	90.1	74.98	51.46	76.95			76.79		115.32
2012	濮阳市	Puyang	4109	濮阳市	4109	82.62	70.87	86.15	49.14	115.34			78.11		115.03
2012	许昌市	Xuchang	4110	许昌市	4110	80.97	76	79.53	44.96	92.2			78.11		100.01
2012	漯河市	Luohe	4111	漯河市	4111	80.21	71.66	87.89	74.65	94.63			86.55		94.45
2012	三门峡市	Sanmenxia	4112	三门峡市	4112	88.24	85.81	78.8	60.23	107.74			68.8		113.45
2012	南阳市	Nanyang	4113	南阳市	4113	77.75	59.2	93.14	72.99	105.49			90.24		111.03
2012	商丘市	Shangqiu	4114	商丘市	4114	71.95	57.19	82.71	53.43	73.96			89.64		101.11
2012	信阳市	Xinyang	4115	信阳市	4115	79.17	64.3	89.76	67.75	117.55			80.62		109.03
2012	周口市	Zhoukou	4116	周口市	4116	63.75	46.8	77.68	68.92	75.63			79.51		94.41
2012	驻马店市	Zhumadian	4117	驻马店市	4117	70.79	51.87	81.43	56.14	72.99			87.78		113.92
2012	武汉市	Wuhan	4201	武汉市	4201	122.35	136.47	113.43	125.07	142.33			100.07		91.91
2012	黄石市	Huangshi	4202	黄石市	4202	87.58	89.87	88.74	87.6	138.56			68.08		77.93
2012	十堰市	Shiyan	4203	十堰市	4203	91.96	83.32	91.97	67.83	148.31			71.17		120.46
2012	宜昌市	Yichang	4205	宜昌市	4205	101.88	98.11	104.22	79.37	150			87.91		110.09
2012	襄阳市	Xiangyang	4206	襄阳市	4206	87.25	81.63	91.79	81.88	114.4			83.46		97.57
2012	鄂州市	Ezhou	4207	鄂州市	4207	93.78	88.96	101.63	78.59	140.58			87.96		95.42
2012	荆门市	Jingmen	4208	荆门市	4208	90.04	77.34	114.23	80.92	160.14			98.8		87.98
2012	孝感市	Xiaogan	4209	孝感市	4209	85.88	69.27	104.14	72.61	150.53			88.31		107.52
2012	荆州市	Jingzhou	4210	荆州市	4210	92.34	74.92	114.35	81.81	165.97			96.46		109.84
2012	黄冈市	Huanggang	4211	黄冈市	4211	82.47	66.48	103.2	91.26	123.91			95.89		97.58
2012	咸宁市	Xianning	4212	咸宁市	4212	82.51	79.01	103.16	120.54	126.29			91.56		56.57
2012	随州市	Suizhou	4213	随州市	4213	80.22	67.81	85.56	63.21	101.64			81.34		111.5
2012	恩施土家族苗族自治州	Enshi	4228	恩施土家族苗族自治州	4228	86.86	70.76	93.41	67.54	105.78			91.15		128.13
2012	长沙市	Changsha	4301	长沙市	4301	122.82	130.74	124.5	106.45	185.19			101.2		93.58
2012	株洲市	Zhuzhou	4302	株洲市	4302	95.2	88.56	111	79.84	139.53			102.59		88.4
2012	湘潭市	Xiangtan	4303	湘潭市	4303	101.3	90.4	119.44	80.84	186.29			95.87		104.32
2012	衡阳市	Hengyang	4304	衡阳市	4304	82.39	66.12	103.33	77.05	150.1			86.75		98.06
2012	邵阳市	Shaoyang	4305	邵阳市	4305	73.18	53.01	102.9	93.89	133.31			91.22		85.77
2012	岳阳市	Yueyang	4306	岳阳市	4306	88.48	70.18	114.54	76.42	183.63			89.98		101.54
2012	常德市	Changde	4307	常德市	4307	84.52	65.76	108.17	75.19	152.93			93.19		103.47
2012	张家界市	Zhangjiajie	4308	张家界市	4308	87.47	74.7	104.06	69.09	128.41			97.81		99.52
2012	益阳市	Yiyang	4309	益阳市	4309	82.02	61.61	109.57	81.48	158.33			92.37		99.38
2012	郴州市	Chenzhou	4310	郴州市	4310	83.75	71.27	97.21	83.44	101.54			96.94		100.52
2012	永州市	Yongzhou	4311	永州市	4311	78.08	58.24	102.57	84.43	148.01			85.64		99.1
2012	怀化市	Huaihua	4312	怀化市	4312	77.76	63.15	91.21	75.95	128.85			77.22		101.58
2012	娄底市	Loudi	4313	娄底市	4313	82.13	68.16	98.91	77.83	135.21			86.13		97.8
2012	湘西土家族苗族自治州	Xiangxi	4331	湘西土家族苗族自治州	4331	73.61	64.31	81.18	57.8	95.24			77.93		90.55
2012	广州市	Guangzhou	4401	广州市	4401	130.86	146.32	120.58	105.49	119.11			122.89		98.48
2012	韶关市	Shangqiu	4402	韶关市	4402	96.39	85.16	106.79	66.11	135.31			99.45		114.59
2012	深圳市	Shenzhen	4403	深圳市	4403	140.84	158.62	129.35	111.16	137.36			128.04		102.99
2012	珠海市	Zhuhai	4404	珠海市	4404	127.62	146.52	107.48	88.98	135.29			97.95		101.81
2012	汕头市	Shantou	4405	汕头市	4405	109.56	97.88	126.46	106.51	136.4			124.54		117.46
2012	佛山市	Foshan	4406	佛山市	4406	122.32	127.69	117.64	79.99	145.47			110.25		113.1
2012	江门市	Jiangmen	4407	江门市	4407	105.79	102.23	111.21	80.22	134.04			105.14		107.72
2012	湛江市	Zhanjiang	4408	湛江市	4408	85.06	67.91	99.75	71.79	108.91			99.06		115.01
2012	茂名市	Maomig	4409	茂名市	4409	80.35	63.07	91.52	62.34	94.26			93.65		117.11
2012	肇庆市	Zhaoqing	4412	肇庆市	4412	91.35	80.87	98.18	60.84	118.42			93.91		113.51
2012	惠州市	Huizhou	4413	惠州市	4413	110.86	112.08	107.76	73.11	114.67			108.76		112.47
2012	梅州市	Meizhou	4414	梅州市	4414	87.13	72.67	106.07	80.88	113.3			105.87		100.48
2012	汕尾市	Shanwei	4415	汕尾市	4415	91.22	69.38	111.73	78.54	111.07			115.73		126.06
2012	河源市	Heyuan	4416	河源市	4416	82.79	73.4	83.26	67.23	97.99			78.9		112.97
2012	阳江市	Yangjiang	4417	阳江市	4417	96.85	85.93	105.99	68.96	114.51			106.59		116.3
2012	清远市	Qingyuan	4418	清远市	4418	91.11	78.51	98.04	69.42	114.59			94.34		120.09
2012	东莞市	Dongguan	4419	东莞市	4419	117.29	127.44	108.91	93.43	102.63			113.27		98.98
2012	中山市	Zhongshan	4420	中山市	4420	122.96	129.79	118.34	89.73	123.34			119.45		108.81
2012	潮州市	Chaozhou	4451	潮州市	4451	99.39	83.92	116.85	84.27	139.49			111.05		118.76
2012	揭阳市	Jieyang	4452	揭阳市	4452	92.12	69.28	123.08	107.96	136.33			119.24		111.3
2012	云浮市	Yunfu	4453	云浮市	4453	92.45	73.9	102.22	71.74	113.26			101.03		135.95
2012	南宁市	Nnaning	4501	南宁市	4501	109.56	116.38	99.29	96.51	123.55			89.47		105.73
2012	柳州市	Liuzhou	4502	柳州市	4502	99.88	100.7	99.52	84.08	140.48			84.16		97.83
2012	桂林市	Guilin	4503	桂林市	4503	95.9	90.99	100.63	91.44	130.29			89.28		103.53
2012	梧州市	Wuzhou	4504	梧州市	4504	84.89	74.4	98.14	78.84	129.09			87.38		95.45
2012	北海市	Beihai	4505	北海市	4505	97.58	98.39	102.98	84.36	145.16			87.47		85.11
2012	防城港市	Fangchenggang	4506	防城港市	4506	95.49	90.94	89.86	81.31	125.38			75.99		120.72
2012	钦州市	Qinzhou	4507	钦州市	4507	78.87	64.39	76.61	66.33	105.74			65.6		130.78
2012	贵港市	Guigang	4508	贵港市	4508	75.78	55.72	91.79	67.21	102.15			90.22		112.91
2012	玉林市	Yulin	4509	玉林市	4509	77.94	60.35	90.88	64.24	91.42			93.63		112.54
2012	百色市	Baise	4510	百色市	4510	76.69	64.51	71.71	58.45	94.74			63.59		125.99
2012	贺州市	Hezhou	4511	贺州市	4511	80.18	60.2	95.09	79.18	119.03			86.89		119.01
2012	河池市	Hechi	4512	河池市	4512	70.06	61.05	74.06	59.1	92.77			67.92		92.52
2012	来宾市	Laibin	4513	来宾市	4513	69.75	58.8	82.02	70.45	102.52			74.76		83.58
2012	崇左市	Chongzuo	4514	崇左市	4514	79.38	62.41	87.96	71.75	92.96			87.69		119.81
2012	海口市	Haikou	4601	海口市	4601	120.32	133.7	101.26	102.17	127.43			90.24		110.81
2012	三亚市	Sanya	4602	三亚市	4602	103.54	105.99	101.13	111.03	166.49			72.76		99.82
2012	三沙市	Sanshashi	4603	三沙市	4603	45.11	34.02	13.95	-119.4	49.72					138.37
2012	重庆市	Chongqing	5000	重庆市	5000	99.08	99.16	102.24	104.4	145.16			84.1		93.07
2012	成都市	Chengdu	5101	成都市	5101	122.82	132.07	117.21	113.28	154.79			101.97		102.46
2012	自贡市	Zigong	5103	自贡市	5103	89.93	75.12	110.6	79.41	170.15			89.25		101.25
2012	攀枝花市	Panzhihua	5104	攀枝花市	5104	76.86	90.13	63.27	60.19	151.03			27		57.71
2012	泸州市	Luzhou	5105	泸州市	5105	78.76	70.3	89.95	78.67	128.61			75.08		86.38
2012	德阳市	Deyang	5106	德阳市	5106	95.91	88.52	101.24	72.52	149.96			84.13		110.6
2012	绵阳市	Mianyang	5107	绵阳市	5107	95.46	92.35	94.87	75.06	141.29			77.72		106.83
2012	广元市	Guangyuan	5108	广元市	5108	83.95	71.24	91.13	50.79	135.1			77.29		112.86
2012	遂宁市	Suining	5109	遂宁市	5109	78.29	65.55	85.68	62.48	121.34			73.39		106.92
2012	内江市	Neijiang	5110	内江市	5110	79.63	62.64	99.33	71.78	151.95			80.46		99.93
2012	乐山市	Leshan	5111	乐山市	5111	92.04	83.21	100.18	79.35	149.83			81.8		106.42
2012	南充市	Nanchong	5113	南充市	5113	82.29	67.35	92.37	63.83	122.35			83.06		113.27
2012	眉山市	Meishan	5114	眉山市	5114	87.22	71.8	105.31	70.19	127.23			100.09		105.29
2012	宜宾市	Yibin	5115	宜宾市	5115	85.81	72.46	95.91	85.31	146.93			75.81		111.52
2012	广安市	Guang'an	5116	广安市	5116	78.76	64.63	89.5	69.51	109.7			83.32		105.87
2012	达州市	Dazhou	5117	达州市	5117	71.48	57.28	83.3	59.1	102.12			78.15		96.89
2012	雅安市	Ya'an	5118	雅安市	5118	87.24	77.87	88.43	66.06	128.51			74.21		115.98
2012	巴中市	Bazhong	5119	巴中市	5119	69.57	50.99	78.57	53.52	82			79.95		114.58
2012	资阳市	Ziyang	5120	资阳市	5120	79.02	61.43	95.65	63.68	125.07			86.96		106.89
2012	阿坝藏族羌族自治州	Aba	5132	阿坝藏族羌族自治州	5132	76.69	62.91	61.81	37.41	99.71			48.73		149.21
2012	甘孜藏族自治州	Ganzi	5133	甘孜藏族自治州	5133	78.04	53.01	93.78	43.21	103.27			95.48		132.05
2012	凉山彝族自治州	Liangshan	5134	凉山彝族自治州	5134	65.89	50.16	75.09	62.12	136.27			51.02		101.1
2012	贵阳市	Guiyang	5201	贵阳市	5201	107.49	112.38	92.58	89.78	145.64			70.76		118.45
2012	六盘水市	Liupanshui	5202	六盘水市	5202	67.81	59.49	55.89	58.29	113.08			31.77		116.91
2012	遵义市	Zunyi	5203	遵义市	5203	80.66	70.66	83.28	62.55	133.33			64.71		108.93
2012	安顺市	Anshun	5204	安顺市	5204	68.35	67.25	67.9	63.58	130.94			42.08		72.82
2012	毕节市	Bijie	5205	毕节市	5205	59.81	34.96	69.72	65.33	114.57			51.5		123.83
2012	铜仁市	Tongren	5206	铜仁市	5206	67.73	45.7	92.06	52.16	102.12			92.33		96.23
2012	黔西南布依族苗族自治州	Qianxinan	5223	黔西南布依族苗族自治州	5223	74.71	60.14	77.42	62.79	99.86			69.7		117.87
2012	黔东南苗族侗族自治州	Qiandongnan	5226	黔东南苗族侗族自治州	5226	80.05	65.67	79.53	62.28	93.91			75.46		128.47
2012	黔南布依族苗族自治州	Qiannan	5227	黔南布依族苗族自治州	5227	77.71	68.26	94.84	182.18	143.76			64.66		77.8
2012	昆明市	Kunming	5301	昆明市	5301	114	119.66	107.29	108.92	149.12			89.65		107.5
2012	曲靖市	Qujing	5303	曲靖市	5303	62.04	53	80.79	82.73	142.46			54.84		57.81
2012	玉溪市	Yuxi	5304	玉溪市	5304	90.07	80.31	84.63	68.68	153.13			57.84		132.18
2012	保山市	baoshan	5305	保山市	5305	70.28	51.3	91.37	70.96	120.2			81.64		94.62
2012	昭通市	Zhaotong	5306	昭通市	5306	62.49	36.11	83.44	63.18	135.23			64.09		111.55
2012	丽江市	Lijiang	5307	丽江市	5307	91.21	76.05	101.92	86.23	131.43			91.36		121.85
2012	普洱市	Puer	5308	普洱市	5308	63.85	39.16	81.41	127.97	158.53			44.02		113.48
2012	临沧市	Lincang	5309	临沧市	5309	64.19	40.08	78.6	60.65	122.98			62.09		117.59
2012	楚雄彝族自治州	Chuxiong	5323	楚雄彝族自治州	5323	69.99	53.85	71.58	60.59	116.29			54.15		120.4
2012	红河哈尼族彝族自治州	Honghe	5325	红河哈尼族彝族自治州	5325	76.14	62.61	91.24	79.45	141.53			71.58		93.36
2012	文山壮族苗族自治州	Wenshan	5326	文山壮族苗族自治州	5326	63.03	42.8	83.46	50.77	118.88			72.34		92.72
2012	西双版纳傣族自治州	Xishuangbanna	5328	西双版纳傣族自治州	5328	90.51	78.41	107.06	91.55	152.14			89.99		100.39
2012	大理白族自治州	Dali	5329	大理白族自治州	5329	80.78	61.5	97.63	72.07	146.7			80.02		113.8
2012	德宏傣族景颇族自治州	Dehong	5331	德宏傣族景颇族自治州	5331	86.41	65.98	100.52	86.11	143.94			84.02		128.21
2012	怒江傈僳族自治州	Nujiang	5333	怒江傈僳族自治州	5333	71	52.44	88.21	37.49	113.46			83.35		100.99
2012	迪庆藏族自治州	Diqing	5334	迪庆藏族自治州	5334	53.13	56.62	4.12	51.91	90.01			-37.07		130.64
2012	拉萨市	Lhasa	5401	拉萨市	5401	103.53	103.56	79.1	65.91	128.74			59.86		147.8
2012	日喀则市	Shigatse	5402	日喀则市	5402	40.08	-4.34	66.95	93.5	149.98			29.33		137.95
2012	昌都市	Changdu	5403	昌都市	5403	59.55	13.24	53.06	-15.43	71.44					224.24
2012	林芝市	Linzhi	5404	林芝地区	5426	87.45	84.48	91.54	26.74	205.68			51.16		89.82
2012	山南市	Shannan	5405	山南地区	5422	47.03	51.59	45.48	3.97	108.28			23.92		34.78
2012	那曲市	Naqu	5406	那曲地区	5424	45.8	7.52	70.44	-26.34	61.79			84.88		127.39
2012	阿里地区	Ali	5425	阿里地区	5425	86.24	53.48	58.72	-62.63	91.28					244.43
2012	西安市	Xi'an	6101	西安市	6101	118.99	132.41	96.27	75.46	129.76			84.62		115.97
2012	铜川市	Tongchuan	6102	铜川市	6102	77.75	77.6	72.02	-46.97	103.16			72.35		88.69
2012	宝鸡市	baoji	6103	宝鸡市	6103	86.68	81.86	81.82	43.79	105.52			76.2		111.42
2012	咸阳市	Xianyang	6104	咸阳市	6104	90.9	80.63	86.45	43.64	96.82			86.92		132.91
2012	渭南市	Weinan	6105	渭南市	6105	74.61	67.97	64.19	33.52	69.68			65.34		115.43
2012	延安市	Yan'an	6106	延安市	6106	70.84	83.66	58.2	178.34	97.25			28.46		51.52
2012	汉中市	Hanzhong	6107	汉中市	6107	88.71	78.01	99.71	57.09	166.64			76.55		104.07
2012	榆林市	Yulin	6108	榆林市	6108	84.46	89.2	60.67	63.08	100.61			43.73		112.05
2012	安康市	Ankang	6109	安康市	6109	79.24	69.26	68.23	52.77	109.27			52.84		132.18
2012	商洛市	Shangluo	6110	商洛市	6110	62.7	52.32	65.77	26.17	94.2			58.34		91.42
2012	兰州市	Lanzhou	6201	兰州市	6201	109.06	116.62	83.78	78.89	132.76			63.89		130.05
2012	嘉峪关市	Jiayuguan	6202	嘉峪关市	6202	93.52	87.76	73.15	28.32	85.18					149.53
2012	金昌市	Jinchang	6203	金昌市	6203	97	97.48	87.49	37.1	161.8			62.12		112.7
2012	白银市	Baiyin	6204	白银市	6204	77.11	67.51	72.13	33.63	103.46			63.36		117.83
2012	天水市	Tianshui	6205	天水市	6205	69.85	55.88	67.77	34.61	82.53			65.33		119.72
2012	武威市	Wuwei	6206	武威市	6206	67.54	56.1	69.17	28.49	70.69			73.1		102.31
2012	张掖市	Zhangye	6207	张掖市	6207	85.73	80.36	66.7	29.55	89.23			61.46		138.07
2012	平凉市	Pingliang	6208	平凉市	6208	72.06	56.3	63.67	27.78	67.3			66.17		139.35
2012	酒泉市	Jiuquan	6209	酒泉市	6209	92.89	100.02	58.74	54.4	99.8			42.1		131.39
2012	庆阳市	Qingyang	6210	庆阳市	6210	68.26	63.35	55.85	34.45	65.57			54.2		106.98
2012	定西市	Dingxi	6211	定西市	6211	55.52	39.79	54.41	53.55	49.73			56.46		109.51
2012	陇南市	Longnan	6212	陇南市	6212	60.88	45.4	50.99	29.68	44.2			56.2		129.96
2012	临夏回族自治州	Linxia	6229	临夏回族自治州	6229	45.33	35.26	47.31	28	77.88			36.71		74.96
2012	甘南藏族自治州	Gannan	6230	甘南藏族自治州	6230	52.66	44.21	24.89	-3.81	14.15			32.59		131.02
2012	西宁市	Xining	6301	西宁市	6301	87.7	94.5	71.56	54.13	127.82			50.05		94.56
2012	海东市	Haidong	6302	海东市	6302	35.04	-10.49	49.67	62.74	126.32			16.22		158.79
2012	海北藏族自治州	Haibei	6322	海北藏族自治州	6322	56.55	40.36	-0.26	-55.72	14.62					213.21
2012	黄南藏族自治州	Huangnan	6323	黄南藏族自治州	6323	54.92	32.98	1.63	-58.89	84.42			-26.14		224.2
2012	海南藏族自治州	Hainan	6325	海南藏族自治州	6325	47.12	37.54	36.18	-29.63	57.15			34.79		98.63
2012	果洛藏族自治州	Guoluo	6326	果洛藏族自治州	6326	65.82	31.08	46.42	-46.8	71.44					215.76
2012	玉树藏族自治州	Yushu	6327	玉树藏族自治州	6327	53.35	-9.11	60.83	-63.38	94.16					245.97
2012	海西蒙古族藏族自治州	Haixi	6328	海西蒙古族藏族自治州	6328	78.01	85.1	37.95	22.72	81.46			21.5		127.4
2012	银川市	Yinchuan	6401	银川市	6401	105.92	119.84	91.13	72.69	137.74			73.75		86.84
2012	石嘴山市	Shizuishan	6402	石嘴山市	6402	87.06	89.46	76.23	50.86	148.1			49.08		98.79
2012	吴忠市	Wuzhong	6403	吴忠市	6403	77.63	69.17	81.59	36.68	95.6			80.78		98.37
2012	固原市	Guyuan	6404	固原市	6404	59.09	51.21	27.83	10.3	39.4			24.96		141.96
2012	中卫市	Zhongwei	6405	中卫市	6405	70.78	63.13	75.68	16.46	144.9			53.43		87.13
2012	乌鲁木齐市	Urumqi	6501	乌鲁木齐市	6501	111.16	117.82	94.82	75.03	148.73			74.55		118.82
2012	克拉玛依市	Karamay	6502	克拉玛依市	6502	104.33	120.88	64.38	87.37	191.93			8.58		122.27
2012	吐鲁番市	Turpan	6504	吐鲁番地区	6521	87.35	63.51	99.81	34.14	178.06			74.52		143.38
2012	哈密市	Hami	6505	哈密地区	6522	96.65	98.09	79.62	57.45	116.8			66.59		122.84
2012	昌吉回族自治州	Changji	6523	昌吉回族自治州	6523	84.55	82.08	76.42	45.23	114.22			64.14		107.48
2012	博尔塔拉蒙古自治州	Bortala	6527	博尔塔拉蒙古自治州	6527	110.27	78.41	64.34	39.32	109.06			48.49		298.95
2012	巴音郭楞蒙古自治州	Bayinguoling	6528	巴音郭楞蒙古自治州	6528	87.44	91.35	67.67	58.47	121.75			46.13		110.47
2012	阿克苏地区	Aksu	6529	阿克苏地区	6529	53.95	53.39	57.48	49.24	96.43			42.15		49.43
2012	克孜勒苏柯尔克孜自治州	Kizilesu Kirgiz	6530	克孜勒苏柯尔克孜自治州	6530	72.86	30.31	85.65	39.6	98			52.5		190.15
2012	喀什地区	Kashi	6531	喀什地区	6531	56.46	26.34	67.36	55.16	106.25					136.11
2012	和田地区	Hetian	6532	和田地区	6532	40.15	12.76	39.28	58.72	92.1			15.06		132.17
2012	伊犁哈萨克自治州	Yili	6540	伊犁哈萨克自治州	6540	73.21	66.02	68.13	47.94	99.66			57.23		106.18
2012	塔城地区	Tacheng	6542	塔城地区	6542	86.71	55.57	42.69	39.51	95.36			21.07		269.51
2012	阿勒泰地区	Altay	6543	阿勒泰地区	6543	47.97	68.82	51.26	37.6	96.63			33.86		-26.86
2013	北京市	Beijing	1100	北京市	1100	178.97	180.91	183.31	147.86	404.84	100		108.81		164.67
2013	天津市	Tianjin	1200	天津市	1200	151.01	144.61	155.83	122.43	347.43	82.01		92		163.41
2013	石家庄市	Shijiazhuang	1301	石家庄市	1301	140.76	131.51	137.52	82.33	286.44	71.25		92.67		177.21
2013	唐山市	Tangshan	1302	唐山市	1302	133.93	121.85	134.17	94.17	326	46.41		73.32		173.36
2013	秦皇岛市	Qinhuangdao	1303	秦皇岛市	1303	135.52	124.61	134.7	88.33	324.65	55.06		73.98		173.02
2013	邯郸市	Handan	1304	邯郸市	1304	116.1	104.24	111.02	65.27	237.36	44.21		74.63		164.47
2013	邢台市	Xingtai	1305	邢台市	1305	115.5	98.58	115.37	52.51	226.02	39.31		88.98		171.59
2013	保定市	baoji	1306	保定市	1306	124.45	105.49	132.34	81.41	263.39	49.35		97.27		172.74
2013	张家口市	Zhangjiakou	1307	张家口市	1307	120.03	104.68	120.33	78.09	277.09	29.24		74.91		170.17
2013	承德市	Chengde	1308	承德市	1308	121.4	104.43	125.93	85.15	278.13	22.16		84.39		169.22
2013	沧州市	Cangzhou	1309	沧州市	1309	120.23	103.14	126.35	75.33	298.22	46.49		73.73		165.52
2013	廊坊市	Langfang	1310	廊坊市	1310	146.05	133.46	156.61	106.14	341.95	70.51		99.36		168.41
2013	衡水市	Hengshui	1311	衡水市	1311	115.32	96.67	123.28	57.53	254.2	46.34		88.91		162.44
2013	太原市	Taiyuan	1401	太原市	1401	153.9	160.48	130.75	90.34	312.25	68.12		70.04		174.23
2013	大同市	Datong	1402	大同市	1402	135.79	113.99	151.25	88.61	358.13	41.53		90.34		179.67
2013	阳泉市	Yangquan	1403	阳泉市	1403	127.89	120.62	116.37	83.43	279.4	31.4		66.27		172.81
2013	长治市	Changzhi	1404	长治市	1404	118.7	105.65	109.9	46.63	300.32	26.19		51.57		177.77
2013	晋城市	Jincheng	1405	晋城市	1405	126.98	121.98	110.51	72.67	268.06	41.3		60.62		173.44
2013	朔州市	Shuozhou	1406	朔州市	1406	115.03	104.46	117.69	73.87	296.28	23.12		63.92		145.11
2013	晋中市	Jinzhong	1407	晋中市	1407	126.81	118.96	117.98	74.1	292.97	30.7		64.51		168.77
2013	运城市	Yuncheng	1408	运城市	1408	119.16	108.06	103.54	74.11	240.22	41.2		60.26		184.19
2013	忻州市	Xinzhou	1409	忻州市	1409	108.65	105.24	100.18	74.74	277.84	28.39		40.94		135.29
2013	临汾市	Linfen	1410	临汾市	1410	120.06	109.18	102.64	70.8	242.91	32.57		59.42		187.61
2013	吕梁市	Lvliang	1411	吕梁市	1411	114.93	107.06	94.92	67.23	234.05	23.5		51.94		177.25
2013	呼和浩特市	Hohhot	1501	呼和浩特市	1501	150.32	149.28	123.19	105.23	248.72	52.92		84.6		203.06
2013	包头市	Baotou	1502	包头市	1502	139.52	139.07	113.37	98.48	254.05	47.45		67.39		188.5
2013	乌海市	Wuhai	1503	乌海市	1503	147.75	139.21	104.85	112.33	331	42.79		20.06		253.9
2013	赤峰市	Chifeng	1504	赤峰市	1504	117.17	99.82	123.92	71.98	284.19	17.1		80.77		162.19
2013	通辽市	Tongliao	1505	通辽市	1505	121.33	96.99	113.54	75.22	310.95	0		54.49		215.83
2013	鄂尔多斯市	Ordos	1506	鄂尔多斯市	1506	136.87	135.17	98.54	94.03	230.27	39.1		54.05		212.16
2013	呼伦贝尔市	Hulunbuir	1507	呼伦贝尔市	1507	122.6	111.82	111.41	84.71	285.26	21.88		56.86		178.54
2013	巴彦淖尔市	Bayannaoer	1508	巴彦淖尔市	1508	119.25	116.97	88.33	60.94	178.74	15.39		65.89		182.96
2013	乌兰察布市	Ulanchab	1509	乌兰察布市	1509	120.3	97.12	129.18	55.39	246.05	11.81		108.34		180.7
2013	兴安盟	Hinggan	1522	兴安盟	1522	99.34	92.73	79.92	88.15	193.61	0.06		44.95		156.45
2013	锡林郭勒盟	Xilingol	1525	锡林郭勒盟	1525	123.36	119.7	93.63	74.69	220.38	11.89		56.56		189.48
2013	阿拉善盟	Alxa	1529	阿拉善盟	1529	150.45	136.63	109.47	86.9	290.25	29.27		50.01		270.55
2013	沈阳市	Shenyang	2101	沈阳市	2101	152.28	148.79	151.6	127.66	329.72	69.47		93.72		165.03
2013	大连市	Dalian	2102	大连市	2102	155.49	150.61	157.61	111.04	361.01	75.79		91.67		167.77
2013	鞍山市	Anshan	2103	鞍山市	2103	131.57	120.2	146.08	99.26	332.48	50.56		89.56		142.73
2013	抚顺市	Fushun	2104	抚顺市	2104	131.12	121.9	135.01	91.89	338.64	36.21		71.44		154.48
2013	本溪市	Benxi	2105	本溪市	2105	125.46	114.27	134.34	96.75	372.91	30.9		56.34		146.25
2013	丹东市	Dandong	2106	丹东市	2106	124.41	115.37	123.19	99.93	274.55	34.93		77.43		156.49
2013	锦州市	Jinzhou	2107	锦州市	2107	123.5	108.05	119.86	62.74	270.26	24.23		79.52		181.16
2013	营口市	Yingkou	2108	营口市	2108	133.45	120.14	130.95	100.49	326.67	35.26		68.74		181.92
2013	阜新市	Fuxin	2109	阜新市	2109	119.52	104.81	122.14	75.67	303.56	18.38		69.03		163.3
2013	辽阳市	Liaoyang	2110	辽阳市	2110	118.7	112.61	120.55	93.62	305.71	33.62		60.88		135.41
2013	盘锦市	Panjin	2111	盘锦市	2111	129.2	127.77	125.95	109.09	328.93	39.94		57.56		139.83
2013	铁岭市	Tieling	2112	铁岭市	2112	108.78	97.26	113.79	81.79	260	16.9		72.61		137.69
2013	朝阳市	Chaoyang	2113	朝阳市	2113	103.49	93.2	95.36	70.4	235.64	4.7		54.82		152.2
2013	葫芦岛市	Huludao	2114	葫芦岛市	2114	130.23	104.39	139.28	85.55	306.42	28.85		94.07		199.12
2013	长春市	Changchun	2201	长春市	2201	138.2	134.57	128.36	97.43	282.35	57.94		79.36		168.11
2013	吉林市	Jilin	2202	吉林市	2202	125.02	113.04	128.4	90.55	294.43	29.64		79.91		158.4
2013	四平市	Siping	2203	四平市	2203	118.34	92.54	122.16	74.55	287.51	16.3		76.24		196.59
2013	辽源市	Liaoyuan	2204	辽源市	2204	106.18	98.53	84.31	48.35	162.89	9.88		68.02		171.17
2013	通化市	Tonghua	2205	通化市	2205	112.12	103.77	118.26	82.74	255.25	24.16		80.84		128.55
2013	白山市	Baishan	2206	白山市	2206	126.05	109.58	141.42	84.83	325.99	25.63		90.14		152.49
2013	松原市	Songyuan	2207	松原市	2207	96.01	90.3	92.22	69.29	219.75	0.1		57.01		121.73
2013	白城市	Baicheng	2208	白城市	2208	99.84	92.17	88.65	67.58	197.32	0		60.53		145.49
2013	延边朝鲜族自治州	Yanbian	2224	延边朝鲜族自治州	2224	128.16	117.14	133.31	96.66	289.43	28.78		89.79		155.19
2013	哈尔滨市	Harbin	2301	哈尔滨市	2301	139.79	131.2	136.16	103.38	298.44	63.36		84.33		174.76
2013	齐齐哈尔市	Qiqihaer	2302	齐齐哈尔市	2302	112.27	92.5	114.69	80.8	254.18	22.11		75.79		173.16
2013	鸡西市	Jixi	2303	鸡西市	2303	110.72	101.21	106.94	84.96	267.08	15.71		57.87		148.99
2013	鹤岗市	Hegang	2304	鹤岗市	2304	114.92	106.87	106.88	81.51	258.52	10.33		62.64		156.09
2013	双鸭山市	Shuangyashan	2305	双鸭山市	2305	117.35	104.06	119.91	84.27	306.02	8.17		64.98		156.59
2013	大庆市	Daqing	2306	大庆市	2306	144.96	130.18	137.79	107.25	333.13	50.5		74.33		206.79
2013	伊春市	Yichun	2307	伊春市	2307	122.26	104.14	119.46	78.88	283.54	24.08		71.53		187.18
2013	佳木斯市	Jiamusi	2308	佳木斯市	2308	115.19	108.05	104.36	88.26	213.65	21.28		74.49		158.43
2013	七台河市	Qitaihe	2309	七台河市	2309	107.33	99.91	108.69	77.24	229.68	16.81		77.13		129.33
2013	牡丹江市	Mudanjiang	2310	牡丹江市	2310	126.24	109.12	135.77	98.17	341.32	37.38		70.71		165.41
2013	黑河市	Heihe	2311	黑河市	2311	110.83	98	104.48	82.99	259.05	15.45		57.32		164.73
2013	绥化市	Suihua	2312	绥化市	2312	100.45	75.4	108.29	69.19	239.71	2.28		75.59		168.89
2013	大兴安岭地区	Da Hinggan Ling	2327	大兴安岭地区	2327	114.73	104.37	88.97	65.27	236.28	1.17		44.88		195.71
2013	上海市	Shanghai	3100	上海市	3100	182.03	175.6	203.26	178.01	446.6	100		121.87		164.68
2013	南京市	Nanjing	3201	南京市	3201	173.08	171.28	181.36	150.96	389.7	100		111.48		163.99
2013	无锡市	Wuxi	3202	无锡市	3202	161.77	155.51	176.08	144.9	392.05	100		102.21		156.46
2013	徐州市	Xuzhou	3203	徐州市	3203	137.54	126.2	153.68	118.25	315.37	70.12		104.19		145.63
2013	常州市	Changzhou	3204	常州市	3204	162	151.9	177.98	140.75	386.11	99.31		108.5		166.33
2013	苏州市	Suzhou	3205	苏州市	3205	165.86	162.57	176.05	146.63	372.97	100		109.93		158.18
2013	南通市	Nantong	3206	南通市	3206	150.37	132.14	172.48	141.24	367.29	92.38		108.11		170.43
2013	连云港市	Lianyungang	3207	连云港市	3207	135.98	121.74	149.07	124.96	294.83	69.7		104.25		159.21
2013	淮安市	Huai'an	3208	淮安市	3208	130.29	114.41	149.19	123.16	311.27	69.36		97.85		148.38
2013	盐城市	Yancheng	3209	盐城市	3209	133.93	115.86	159.54	126.46	326.02	77.55		107.53		147.02
2013	扬州市	Yangzhou	3210	扬州市	3210	146.75	134.66	163.69	133	351.43	86.35		101.76		155.88
2013	镇江市	Zhenjiang	3211	镇江市	3211	148.82	139.82	170.34	140.64	378.05	86.47		101.06		139.4
2013	泰州市	Taizhou	3212	泰州市	3212	145.03	128.18	168.4	130.38	368.54	84.5		103.22		158.17
2013	宿迁市	Suqian	3213	宿迁市	3213	129.62	112.29	136.05	109.75	247.96	55.28		105.83		175.16
2013	杭州市	Hangzhou	3301	杭州市	3301	189.27	183.85	215.29	193.96	481.27	100		126.01		159.91
2013	宁波市	Ningbo	3302	宁波市	3302	168.04	165.33	186.3	159.67	416.43	100		107.72		143.78
2013	温州市	Wenzhou	3303	温州市	3303	169.68	160.24	183.04	175.23	394.18	100		109.74		176.56
2013	嘉兴市	Jiaxing	3304	嘉兴市	3304	165.88	152.14	189.24	158.9	412.5	100		114.43		168.78
2013	湖州市	Huzhou	3305	湖州市	3305	160.91	145.08	189.13	159.91	411.5	100		114.56		161.88
2013	绍兴市	Shaoxing	3306	绍兴市	3306	156.07	146.97	181.81	156.52	396.43	100		108.8		139.33
2013	金华市	Jinhua	3307	金华市	3307	166.92	158.3	194.32	181.98	393.16	100		128.55		145.6
2013	衢州市	Quzhou	3308	衢州市	3308	149.34	132.96	175.83	135.67	381.71	96.01		107.81		155.27
2013	舟山市	Zhoushan	3309	舟山市	3309	157.51	150.13	177.41	152.87	427.93	97.29		89.06		145.71
2013	台州市	Taizhou	3310	台州市	3310	160.81	149	185.84	158.96	402.55	98.99		112.99		154.29
2013	丽水市	Lishui	3311	丽水市	3311	155.93	139.82	185.25	149.09	417.07	98.54		107.1		155.88
2013	合肥市	Hefei	3401	合肥市	3401	155.02	149.24	161.54	122.45	345.73	89.74		101.1		162.26
2013	芜湖市	Wuhu	3402	芜湖市	3402	140.36	127.54	159.44	117.73	351.09	67.03		99.63		148.03
2013	蚌埠市	Bengbu	3403	蚌埠市	3403	132.85	110.51	154.67	104	335.7	62.53		100.26		166.96
2013	淮南市	Huainan	3404	淮南市	3404	132.51	116.22	152.09	100.49	375.28	57.58		80.59		150.72
2013	马鞍山市	Maanshan	3405	马鞍山市	3405	140.99	124.77	165.36	117.57	391.04	68.7		92.74		150.24
2013	淮北市	Huaibei	3406	淮北市	3406	120.57	108.18	127.53	86.44	301.3	51.04		72.45		148.84
2013	铜陵市	Tongling	3407	铜陵市	3407	142.16	133.71	155.05	110.31	387.05	67.36		77.95		146.66
2013	安庆市	Anqing	3408	安庆市	3408	125.14	101.12	143.05	100.78	320.06	59.17		87.98		171.9
2013	黄山市	Huangshan	3410	黄山市	3410	141.73	119.45	149.87	111.63	349.79	66.53		84.71		200.53
2013	滁州市	Cangzhou	3411	滁州市	3411	125.84	108.67	136.05	100.45	297.95	49.97		86.92		163.96
2013	阜阳市	Fuyang	3412	阜阳市	3412	116.76	89.02	139.28	88.73	312.17	41.82		89.14		167.47
2013	宿州市	Suzhou	3413	宿州市	3413	111.93	90.1	117.37	80.94	252.44	36.29		78.68		174.1
2013	六安市	Lu'an	3415	六安市	3415	117.39	90.86	143.29	104.19	305.1	50.63		95.68		157.95
2013	亳州市	Bozhou	3416	亳州市	3416	104.04	85.35	134.44	97.5	293.76	33.41		89.04		110.5
2013	池州市	Chizhou	3417	池州市	3417	127.68	108.82	154.06	102.64	354.11	54.62		93.01		142.01
2013	宣城市	Xuancheng	3418	宣城市	3418	136.96	113.12	151.05	111.39	331.08	59.09		95.78		190.08
2013	福州市	Fuzhou	3501	福州市	3501	167.15	165.06	162.26	142.99	333.98	99.5		103.29		182.92
2013	厦门市	Xiamen	3502	厦门市	3502	177.31	180.93	167.99	149.04	337.59	100		110.74		182.29
2013	莆田市	Putian	3503	莆田市	3503	142.66	143.65	132.24	126.6	222.53	65.04		106.46		158.29
2013	三明市	Sanmingshi	3504	三明市	3504	139.23	133.44	130.76	124.79	250.38	65.04		92.54		173.72
2013	泉州市	Quanzhou	3505	泉州市	3505	154.36	149	154.34	151.6	277.9	86.19		114.51		172.11
2013	漳州市	Zhangzhou	3506	漳州市	3506	138.57	129.05	133.04	113.31	253.39	62.91		96.79		180.01
2013	南平市	Nanping	3507	南平市	3507	142.51	131.92	145.88	132.33	307.76	63.93		93.59		171.36
2013	龙岩市	Longyan	3508	龙岩市	3508	144.3	139.34	136.25	118.89	269.26	69.32		93.92		175.29
2013	宁德市	Ningde	3509	宁德市	3509	150.71	145.51	147.13	145.76	288.65	73.86		100.51		174.39
2013	南昌市	Nanchang	3601	南昌市	3601	152.18	146.13	161.12	128.55	350.52	92.28		97.27		155.93
2013	景德镇市	Jingdezhen	3602	景德镇市	3602	139.59	113.27	171.79	118.36	382.5	75.54		106		167.99
2013	萍乡市	Pingxiang	3603	萍乡市	3603	128.96	103.98	147.84	102.85	349.35	71.54		81.59		177.14
2013	九江市	Jiujiang	3604	九江市	3604	126.6	107.67	139.97	114.73	311.79	66.81		83.37		164.8
2013	新余市	Xinyu	3605	新余市	3605	130.47	111.09	138.76	93.78	328.7	73.54		75.47		179.4
2013	鹰潭市	Yingtan	3606	鹰潭市	3606	128.65	106.47	144.57	126.25	329.94	70.99		81.61		172.95
2013	赣州市	Ganzhou	3607	赣州市	3607	126.02	104.41	136.54	107.11	285.7	55.08		91.25		178.28
2013	吉安市	ji'an	3608	吉安市	3608	116.92	90.86	133.47	104.23	289.74	58.62		84.08		172.88
2013	宜春市	Yichun	3609	宜春市	3609	120.08	93.51	145.24	102.64	338.91	63.37		82.93		162.08
2013	抚州市	Fuzhou	3610	抚州市	3610	121.95	92.99	149.96	109.59	346.41	60.64		87.49		166.69
2013	上饶市	Shangrao	3611	上饶市	3611	119.3	93.37	141.78	114.68	299.24	61.87		92.5		164.06
2013	济南市	Jinan	3701	济南市	3701	157.66	155.76	160.64	112.11	351.56	88.48		98.51		158.49
2013	青岛市	Qingdao	3702	青岛市	3702	158.59	152.78	160.1	128.67	337.87	90.62		101.09		175
2013	淄博市	Zibo	3703	淄博市	3703	145.42	133.82	154.6	104.35	357.88	78.7		88.13		167.04
2013	枣庄市	Zaozhuang	3704	枣庄市	3704	130.33	111.67	146.02	73.74	318.23	70.46		94.92		163.41
2013	东营市	Dongying	3705	东营市	3705	149.2	139.76	161.24	102.69	398.11	80.38		82.52		158.45
2013	烟台市	Yantai	3706	烟台市	3706	140.55	134.64	154	129.39	353.79	74.17		86.78		135.61
2013	潍坊市	Weifang	3707	潍坊市	3707	135.5	122.88	145.06	99.63	316.9	65.98		91.7		159.77
2013	济宁市	Jining	3708	济宁市	3708	125.93	112.01	126.87	87.36	283.12	56.16		77.94		170.17
2013	泰安市	Taian	3709	泰安市	3709	125.01	109.36	135.31	82.65	292.86	64.24		87.38		157.96
2013	威海市	Weihai	3710	威海市	3710	145.96	134.75	162.22	111.76	353.73	75.9		102.43		153.4
2013	日照市	Rizhao	3711	日照市	3711	132.92	121.69	138.51	108.21	281.93	71.25		93.33		159.87
2013	莱芜市	Laiwu	3712	莱芜市	3712	123.66	106.42	136.33	64.97	340.16	63.88		71.41		157.59
2013	临沂市	Linyi	3713	临沂市	3713	126.86	109.88	136.4	78.43	266.38	70.58		99.68		165.62
2013	德州市	Dezhou	3714	德州市	3714	118.57	97.4	132.29	75.17	291.3	49.53		86.21		163.49
2013	聊城市	Liaocheng	3715	聊城市	3715	120.27	103.51	130.97	74.14	268.82	54.31		92.67		156.16
2013	滨州市	Binzhou	3716	滨州市	3716	129.31	117.68	127.04	87.58	257.82	60.51		88.04		171.81
2013	菏泽市	Heze	3717	菏泽市	3717	116.55	91.56	130.74	78.38	282.19	44.78		87.82		173.25
2013	郑州市	Zhengzhou	4101	郑州市	4101	155.24	157.14	142.73	124.85	280.77	85.27		96.77		171.7
2013	开封市	Kaifeng	4102	开封市	4102	117.88	98.63	121.65	49.35	278.99	47.95		76.44		174.59
2013	洛阳市	Luoyang	4103	洛阳市	4103	132.81	125.15	128.56	136.53	278.79	65.93		75.47		165.81
2013	平顶山市	Pingdingshan	4104	平顶山市	4104	116.55	105.23	116.33	82.88	286.04	47		60.89		154.28
2013	安阳市	Anyang	4105	安阳市	4105	122.13	107.98	116.71	81.92	283.3	43.91		63.29		178.73
2013	鹤壁市	Hebi	4106	鹤壁市	4106	122.52	102.91	144.44	84.77	349.66	48.05		81.65		147.43
2013	新乡市	Xinxiang	4107	新乡市	4107	122.04	111.8	115.33	75.85	235.85	50.13		80.4		168.03
2013	焦作市	Jiaozuo	4108	焦作市	4108	127.04	121.09	115.81	88.8	238.45	48.99		78.86		167.06
2013	濮阳市	Puyang	4109	濮阳市	4109	119.82	102.44	125.16	78.14	313.93	39.41		66.03		167.53
2013	许昌市	Xuchang	4110	许昌市	4110	122.81	108.25	121.43	83.49	252	49.12		83.32		173.42
2013	漯河市	Luohe	4111	漯河市	4111	130.57	102.16	143.04	86.2	333.65	51.31		85.25		201.7
2013	三门峡市	Sanmenxia	4112	三门峡市	4112	120.44	114.88	113.38	87.4	287.49	44.53		55.19		151.64
2013	南阳市	Nanyang	4113	南阳市	4113	115.41	90.79	128.39	101.03	264.49	59.07		86.29		173.1
2013	商丘市	Shangqiu	4114	商丘市	4114	110.23	90.75	112.46	80.83	229.69	32.78		80.45		170.48
2013	信阳市	Xinyang	4115	信阳市	4115	119.85	95.06	133.3	93.34	286.42	51.97		87.51		177.28
2013	周口市	Zhoukou	4116	周口市	4116	106.08	81.66	116.59	77.9	246.6	35.37		80.28		167.62
2013	驻马店市	Zhumadian	4117	驻马店市	4117	105.17	85.01	106.63	78.39	202.15	40.19		81.06		169.09
2013	武汉市	Wuhan	4201	武汉市	4201	168.4	166.31	168.62	138.93	365.09	98.88		101.66		174.92
2013	黄石市	Huangshi	4202	黄石市	4202	133.63	120.76	135.81	114.18	333.08	57.73		69.01		172.15
2013	十堰市	Shiyan	4203	十堰市	4203	132.16	112.41	143.52	90.82	351.18	55.9		77.46		176.74
2013	宜昌市	Yichang	4205	宜昌市	4205	141	129.58	143.96	115.82	326.74	72.59		82.82		173.3
2013	襄阳市	Xiangyang	4206	襄阳市	4206	132.96	114.03	143.92	105.65	344.36	67.28		77.42		175.51
2013	鄂州市	Ezhou	4207	鄂州市	4207	138.27	120.87	134.43	114.61	299.51	68.75		78.77		202.69
2013	荆门市	Jingmen	4208	荆门市	4208	121.46	105.42	137.03	103.91	292.24	58.65		89.11		146.12
2013	孝感市	Xiaogan	4209	孝感市	4209	123.78	99.55	137.27	92.23	303.67	57.74		86.22		179.24
2013	荆州市	Jingzhou	4210	荆州市	4210	133.42	105.36	155.26	111.86	355.45	73.87		90.23		186.39
2013	黄冈市	Huanggang	4211	黄冈市	4211	120.13	97.94	140.46	109.39	301.8	49.32		91.89		156.44
2013	咸宁市	Xianning	4212	咸宁市	4212	119.43	110.12	133.62	116.84	302.73	58.52		77.53		124.35
2013	随州市	Suizhou	4213	随州市	4213	121.59	98.29	130.98	94.49	289.46	59.6		80.9		181.47
2013	恩施土家族苗族自治州	Enshi	4228	恩施土家族苗族自治州	4228	117.24	100.72	117.78	86.34	272.11	26.72		72.17		170.78
2013	长沙市	Changsha	4301	长沙市	4301	162.69	159.51	160.9	133.55	347.83	84.56		98.75		176.46
2013	株洲市	Zhuzhou	4302	株洲市	4302	135.69	117.88	147.25	107.37	308.83	67.47		97.67		173.51
2013	湘潭市	Xiangtan	4303	湘潭市	4303	135.76	119.46	155.99	105.18	369.33	61.68		88.47		152.79
2013	衡阳市	Hengyang	4304	衡阳市	4304	122.34	96.95	135.92	99.36	316.84	54.09		78.24		181.49
2013	邵阳市	Shaoyang	4305	邵阳市	4305	108.74	83.63	125.76	119	254.32	52.47		85.15		160.72
2013	岳阳市	Yueyang	4306	岳阳市	4306	123.51	100	135.18	102.83	298.14	50.79		84.96		179.94
2013	常德市	Changde	4307	常德市	4307	119.03	94.76	131.08	98.31	284.11	48.9		84.67		177.29
2013	张家界市	Zhangjiajie	4308	张家界市	4308	123.83	104.84	132.44	85.87	273.34	30.55		95.93		170.86
2013	益阳市	Yiyang	4309	益阳市	4309	117.39	91.39	138.51	104.93	299.06	53.61		89.51		164.86
2013	郴州市	Chenzhou	4310	郴州市	4310	123.27	100.85	123.28	90.7	250.56	49.94		86.11		197.27
2013	永州市	Yongzhou	4311	永州市	4311	113.28	89.79	125.27	91.37	262.77	40.18		85.95		169.05
2013	怀化市	Huaihua	4312	怀化市	4312	111.78	92.82	119.56	96.66	267.1	38.73		74.12		160.24
2013	娄底市	Loudi	4313	娄底市	4313	116.46	98.19	124.45	122.59	261.09	50.53		80.04		162.28
2013	湘西土家族苗族自治州	Xiangxi	4331	湘西土家族苗族自治州	4331	108.49	92.9	110.51	82.77	254.51	23.19		68.17		156.3
2013	广州市	Guangzhou	4401	广州市	4401	173.11	176.58	166.54	125.05	321.26	96.17		118.42		173.59
2013	韶关市	Shangqiu	4402	韶关市	4402	133.5	113.93	146.15	93.47	329.31	54.99		90.91		175.12
2013	深圳市	Shenzhen	4403	深圳市	4403	181.14	189.09	170.74	130.34	332.75	98.59		119.76		173.81
2013	珠海市	Zhuhai	4404	珠海市	4404	169.11	176.03	154.35	110.8	329.28	88.73		97.23		173.1
2013	汕头市	Shantou	4405	汕头市	4405	146.97	128.14	164.88	134.91	322.98	85.46		115.57		176.6
2013	佛山市	Foshan	4406	佛山市	4406	162.69	157.34	159.32	110.01	321.57	80.42		110.37		186.45
2013	江门市	Jiangmen	4407	江门市	4407	142.9	131.14	149.38	100.86	315.72	67.16		99.19		169.95
2013	湛江市	Zhanjiang	4408	湛江市	4408	122.88	100.71	133.08	92.02	275.71	51.29		91.88		177.57
2013	茂名市	Maomig	4409	茂名市	4409	115.64	96.11	117.94	76.75	230.84	41.71		88.22		175.98
2013	肇庆市	Zhaoqing	4412	肇庆市	4412	125.44	111.7	133.58	93.19	283.39	45.4		90.37		156.03
2013	惠州市	Huizhou	4413	惠州市	4413	150.29	144.25	142.17	106.57	276.95	64.4		102.95		184.95
2013	梅州市	Meizhou	4414	梅州市	4414	127.5	103.61	142.02	108.21	304.81	60.08		91.61		180.01
2013	汕尾市	Shanwei	4415	汕尾市	4415	123.29	103.01	130.3	102.31	236.81	49.01		102.62		177.5
2013	河源市	Heyuan	4416	河源市	4416	118.25	105.25	112.49	91.82	222.02	40.2		81.21		171.68
2013	阳江市	Yangjiang	4417	阳江市	4417	133.55	117.47	147.03	102.74	311.62	44.71		100.46		162.13
2013	清远市	Qingyuan	4418	清远市	4418	123.78	110.18	127.14	96.56	266.02	45.81		86.24		162.57
2013	东莞市	Dongguan	4419	东莞市	4419	156.87	158.73	148.92	100.66	289.75	73.22		108.25		165.14
2013	中山市	Zhongshan	4420	中山市	4420	163.13	160.28	161.14	123.34	312.4	79.38		115.97		176.13
2013	潮州市	Chaozhou	4451	潮州市	4451	140.49	115.08	165.56	127.66	357.33	81.71		103.84		178.82
2013	揭阳市	Jieyang	4452	揭阳市	4452	131.03	102.22	153.49	141.03	282	74.65		114.48		185.33
2013	云浮市	Yunfu	4453	云浮市	4453	124.43	103.62	133.02	93.72	273.25	41.13		94.3		177.55
2013	南宁市	Nnaning	4501	南宁市	4501	147.33	147.06	140.83	131.9	314.12	64.96		82.24		160
2013	柳州市	Liuzhou	4502	柳州市	4502	137.49	129.53	137.86	106.6	305.73	57.86		84.72		163.08
2013	桂林市	Guilin	4503	桂林市	4503	135.07	120.35	140.04	111.56	313.4	57.8		84.67		174.67
2013	梧州市	Wuzhou	4504	梧州市	4504	120.17	102.54	123.67	96.47	260.67	38.79		83.78		172
2013	北海市	Beihai	4505	北海市	4505	132.92	127.23	129.19	112.56	293.19	55.04		75.05		158.45
2013	防城港市	Fangchenggang	4506	防城港市	4506	131.96	118.51	131.88	108.93	297.45	50.67		78.98		176.5
2013	钦州市	Qinzhou	4507	钦州市	4507	115	94.25	108.88	91.7	244.74	26.62		67.9		194.63
2013	贵港市	Guigang	4508	贵港市	4508	106.95	86.61	111.48	98.7	233.24	29.09		75.91		165.91
2013	玉林市	Yulin	4509	玉林市	4509	109.56	90.81	115.51	86	247.49	34.08		77.39		160.63
2013	百色市	Baise	4510	百色市	4510	111.1	92.29	100.81	87.82	234.13	16.89		60.7		191.9
2013	贺州市	Hezhou	4511	贺州市	4511	105.41	90.07	111.3	106.42	236.65	32.82		72.7		145.37
2013	河池市	Hechi	4512	河池市	4512	106.35	89.52	107.94	86.25	229.3	18.41		74.73		159.06
2013	来宾市	Laibin	4513	来宾市	4513	114.74	89.32	102.87	106.48	202.71	26.15		73.66		220.22
2013	崇左市	Chongzuo	4514	崇左市	4514	111.84	93.41	113.8	104.62	265.74	23.18		66.62		169.13
2013	海口市	Haikou	4601	海口市	4601	156.71	163.04	135.79	115.9	305.13	61.11		79.88		173.81
2013	三亚市	Sanya	4602	三亚市	4602	152.53	138.58	138.72	142.96	367.57	71.62		54		223.7
2013	三沙市	Sanshashi	4603	三沙市	4603	116.02	97.14	72.69	-8.13	123.55	0				257.09
2013	重庆市	Chongqing	5000	重庆市	5000	140.34	128.54	144.02	125.45	320.84	64.25		85.7		172.6
2013	成都市	Chengdu	5101	成都市	5101	161.17	161.18	155.97	135.18	324.14	87.37		99.64		170.55
2013	自贡市	Zigong	5103	自贡市	5103	124.1	103.22	144.47	100.51	349.67	47.27		80.07		156.04
2013	攀枝花市	Panzhihua	5104	攀枝花市	5104	113.84	117.78	116.74	85.34	332.17	36.91		43.75		95.54
2013	泸州市	Luzhou	5105	泸州市	5105	116.7	98.67	133.99	97.82	318.69	39.68		76.78		144.8
2013	德阳市	Deyang	5106	德阳市	5106	127.81	116.14	126.05	101.57	283.34	46.92		76.43		169.56
2013	绵阳市	Mianyang	5107	绵阳市	5107	135.89	119.9	138.68	98.89	313.05	48.45		85.51		183.6
2013	广元市	Guangyuan	5108	广元市	5108	111.84	99.25	103.01	74.48	238.04	11.17		65.25		169.41
2013	遂宁市	Suining	5109	遂宁市	5109	112.34	95.7	112.87	86.88	256.8	26.32		70.23		166.32
2013	内江市	Neijiang	5110	内江市	5110	117.25	91.52	132.15	95.52	314	36.59		76.39		175.14
2013	乐山市	Leshan	5111	乐山市	5111	128.28	110.53	135.5	100.58	317.54	43.52		78.87		173.77
2013	南充市	Nanchong	5113	南充市	5113	117.35	98.36	122.72	87.94	270.46	25.84		81.21		170.28
2013	眉山市	Meishan	5114	眉山市	5114	115.49	101.86	119.75	89.56	236.51	36.62		88.35		152.77
2013	宜宾市	Yibin	5115	宜宾市	5115	119.48	101.58	115.74	103.95	268.87	38.69		66.08		185.34
2013	广安市	Guang'an	5116	广安市	5116	111.53	96.18	115.4	95.17	270.22	26.56		67.95		155.21
2013	达州市	Dazhou	5117	达州市	5117	105.28	87.07	113.64	77.04	259.34	23.18		72.1		150.24
2013	雅安市	Ya'an	5118	雅安市	5118	126.21	104.06	139.17	94.31	315.36	34.46		88.23		175.79
2013	巴中市	Bazhong	5119	巴中市	5119	100.74	83.44	99.54	72.08	181.55	7.03		83.89		160.05
2013	资阳市	Ziyang	5120	资阳市	5120	112.92	90.25	121.01	87.39	242.74	25.67		89.96		173.04
2013	阿坝藏族羌族自治州	Aba	5132	阿坝藏族羌族自治州	5132	100.43	93.72	79.32	69.56	228.62	10.88		29.58		160.96
2013	甘孜藏族自治州	Ganzi	5133	甘孜藏族自治州	5133	108.77	83.23	123.02	77.33	237.3	11.83		99.09		167.21
2013	凉山彝族自治州	Liangshan	5134	凉山彝族自治州	5134	107.69	78.62	112.03	87.59	285.76	23.97		57.03		195.81
2013	贵阳市	Guiyang	5201	贵阳市	5201	139.8	141.32	125.88	112.29	301.6	54.86		65.99		160.09
2013	六盘水市	Liupanshui	5202	六盘水市	5202	109.88	89.2	95.82	81.73	241.76	4.08		51.88		203.73
2013	遵义市	Zunyi	5203	遵义市	5203	112.47	100.04	107.84	84.43	252.44	11.82		66.21		161.91
2013	安顺市	Anshun	5204	安顺市	5204	111.74	96.04	102.03	88.12	252.36	8.43		56.56		181.2
2013	毕节市	Bijie	5205	毕节市	5205	87.77	66.02	90.66	86.14	251.25	0		39.36		154.3
2013	铜仁市	Tongren	5206	铜仁市	5206	98.14	77.36	99.03	78.81	226.68	3.41		64.05		165.11
2013	黔西南布依族苗族自治州	Qianxinan	5223	黔西南布依族苗族自治州	5223	101.04	85.39	87.24	86.28	192.79	2.78		57.46		177.82
2013	黔东南苗族侗族自治州	Qiandongnan	5226	黔东南苗族侗族自治州	5226	110.15	94.64	106.87	85.44	253.21	5.27		65.23		167.34
2013	黔南布依族苗族自治州	Qiannan	5227	黔南布依族苗族自治州	5227	107.22	97.35	122.79	185.99	294.69	5.17		63.71		111.52
2013	昆明市	Kunming	5301	昆明市	5301	154.12	151.35	143.95	126.11	312.81	79.33		86.33		181.75
2013	曲靖市	Qujing	5303	曲靖市	5303	101.08	86.76	107.16	99.31	252.76	32.18		59.86		137.3
2013	玉溪市	Yuxi	5304	玉溪市	5304	122.36	110.98	111.09	92.22	292.7	39.79		49.39		180.41
2013	保山市	baoshan	5305	保山市	5305	102.24	81.72	119.89	88.3	274.04	25.45		74.94		137.89
2013	昭通市	Zhaotong	5306	昭通市	5306	98.94	67.53	99.7	78.53	247.68	22.09		53.34		201.22
2013	丽江市	Lijiang	5307	丽江市	5307	133.04	106.65	147.22	110.16	303.49	48.15		102.77		194.44
2013	普洱市	Puer	5308	普洱市	5308	96.57	69.35	119.94	135.66	311.9	33.97		52.49		143.97
2013	临沧市	Lincang	5309	临沧市	5309	93.97	69.99	104.36	88.12	242.37	13.41		63.84		154.27
2013	楚雄彝族自治州	Chuxiong	5323	楚雄彝族自治州	5323	102.88	84.22	95.13	85.72	233.76	19.53		51.01		178.59
2013	红河哈尼族彝族自治州	Honghe	5325	红河哈尼族彝族自治州	5325	113.92	92.67	105.48	97.76	249.25	27.61		59.41		199.4
2013	文山壮族苗族自治州	Wenshan	5326	文山壮族苗族自治州	5326	95.09	73.49	103.64	75.92	217.03	6.15		75.77		150.88
2013	西双版纳傣族自治州	Xishuangbanna	5328	西双版纳傣族自治州	5328	121.12	108.49	126.21	114.19	276.48	40.02		79.31		153.55
2013	大理白族自治州	Dali	5329	大理白族自治州	5329	119	96.47	120.21	97.58	272.88	44.7		71.7		191.18
2013	德宏傣族景颇族自治州	Dehong	5331	德宏傣族景颇族自治州	5331	121	96.68	131.6	113.49	296.05	48.2		78.98		182.06
2013	怒江傈僳族自治州	Nujiang	5333	怒江傈僳族自治州	5333	94.77	81.9	81.89	83.79	213.49	17.26		37.6		160.7
2013	迪庆藏族自治州	Diqing	5334	迪庆藏族自治州	5334	97.33	86.19	61.06	84.56	232.58	2.53		-3.32		199.99
2013	拉萨市	Lhasa	5401	拉萨市	5401	139.47	132.53	118.07	97.36	286.42	61.36		59.66		201.27
2013	日喀则市	Shigatse	5402	日喀则市	5402	73.61	31.01	94.09	130.24	293.89	50.26		14.02		177.07
2013	昌都市	Changdu	5403	昌都市	5403	62.02	44.58	26.41	3.83	154.65	19.01		-23.33		184.33
2013	林芝市	Linzhi	5404	林芝地区	5426	113.07	114.13	95.58	88.02	205.23	47.39		58.75		141.33
2013	山南市	Shannan	5405	山南地区	5422	85.24	82.16	91.83	58.82	184.32	30.26		67.26		83.44
2013	那曲市	Naqu	5406	那曲地区	5424	69.68	39.19	71.51	43.58	136.9	19.83		56.02		166.99
2013	阿里地区	Ali	5425	阿里地区	5425	120.09	83.71	49.14	25.1	258.86	17.08		-30.29		369.15
2013	西安市	Xi'an	6101	西安市	6101	154.72	162.5	132.48	100.88	285.81	70.64		82.4		169.45
2013	铜川市	Tongchuan	6102	铜川市	6102	113.03	104.67	95.47	-11.25	224.73	13.01		67.29		172.54
2013	宝鸡市	baoji	6103	宝鸡市	6103	125.84	111.33	123.18	70.47	277.23	38.81		78.95		178.6
2013	咸阳市	Xianyang	6104	咸阳市	6104	125.51	111.48	115.58	72.52	267.52	36.15		70.32		189.89
2013	渭南市	Weinan	6105	渭南市	6105	111.22	97.76	93.87	61.36	222.97	18.05		56.36		187.16
2013	延安市	Yan'an	6106	延安市	6106	106.35	111.4	92.26	154.48	211.21	9.93		49.46		115.25
2013	汉中市	Hanzhong	6107	汉中市	6107	118.53	103.46	124.59	81.4	313.5	34.47		65.71		157.29
2013	榆林市	Yulin	6108	榆林市	6108	122.3	117.14	96.8	83.17	284.89	15.09		33.55		185.65
2013	安康市	Ankang	6109	安康市	6109	109.11	97.22	101.85	78.83	243.55	23.9		58.36		161.56
2013	商洛市	Shangluo	6110	商洛市	6110	93.67	81.15	109.19	58.07	270.97	4.76		64.91		106.83
2013	兰州市	Lanzhou	6201	兰州市	6201	145.58	148.17	121.54	108.51	287.46	55.99		64.76		180.71
2013	嘉峪关市	Jiayuguan	6202	嘉峪关市	6202	171.13	115.47	192.51	56.27	298.14	20.48				316.07
2013	金昌市	Jinchang	6203	金昌市	6203	118.26	125.29	79.63	68.21	218.32	23.66		32.42		165.23
2013	白银市	Baiyin	6204	白银市	6204	109.3	98.24	101.77	58.42	267.76	14.09		52.06		159.48
2013	天水市	Tianshui	6205	天水市	6205	104.37	86.25	91.24	61.57	200.5	15.02		61.74		188.08
2013	武威市	Wuwei	6206	武威市	6206	101.74	89.44	78.97	59.99	171.98	8.31		54.13		183.76
2013	张掖市	Zhangye	6207	张掖市	6207	114.64	110.41	89.78	64.51	176.14	11.66		69.66		173.81
2013	平凉市	Pingliang	6208	平凉市	6208	101.78	87.87	102.98	60.8	277.98	10.62		50.16		145.52
2013	酒泉市	Jiuquan	6209	酒泉市	6209	131.93	128.1	98.07	84.99	265.46	38.93		39.6		206.08
2013	庆阳市	Qingyang	6210	庆阳市	6210	93.15	95.12	70.36	62.9	173.4	9.11		38.47		128.02
2013	定西市	Dingxi	6211	定西市	6211	105.15	72.93	88.6	71.44	178.32	6.29		66.87		241.6
2013	陇南市	Longnan	6212	陇南市	6212	102.07	75.82	92.13	60.31	219.6	2.01		57.61		206.81
2013	临夏回族自治州	Linxia	6229	临夏回族自治州	6229	108.78	68.35	106.11	65.62	241.47	9.92		70.28		247.13
2013	甘南藏族自治州	Gannan	6230	甘南藏族自治州	6230	73.84	77.46	61.32	46.09	171.49	3.06		26.82		84.65
2013	西宁市	Xining	6301	西宁市	6301	126.72	124.34	109.35	88.02	271.24	38.23		56.11		166.14
2013	海东市	Haidong	6302	海东市	6302	89.05	25.47	99.88	105.02	321.08	22.94		19.92		279.31
2013	海北藏族自治州	Haibei	6322	海北藏族自治州	6322	73.35	74.73	53.98	23.66	138.42	0		31.18		103.98
2013	黄南藏族自治州	Huangnan	6323	黄南藏族自治州	6323	79.91	64.34	70.51	20.61	105.88	22.41		69.39		148.42
2013	海南藏族自治州	Hainan	6325	海南藏族自治州	6325	73.11	69.4	93.74	37.09	294.38	0		32.08		47.85
2013	果洛藏族自治州	Guoluo	6326	果洛藏族自治州	6326	117.04	58.91	94.25	23.25	150.01	2.84				350.38
2013	玉树藏族自治州	Yushu	6327	玉树藏族自治州	6327	103.31	26.16	96.81	21.25	155.95	0				369.86
2013	海西蒙古族藏族自治州	Haixi	6328	海西蒙古族藏族自治州	6328	108.91	114.32	79.07	67.19	284.74	22.48		4.07		145.26
2013	银川市	Yinchuan	6401	银川市	6401	137.84	146.69	111.75	64.04	258.71	44.9		66.97		156.03
2013	石嘴山市	Shizuishan	6402	石嘴山市	6402	121.99	116.88	93.27	64.83	222.8	13.37		55.79		191.06
2013	吴忠市	Wuzhong	6403	吴忠市	6403	105.97	98.85	99.67	60.05	234.47	4.83		63.75		140.9
2013	固原市	Guyuan	6404	固原市	6404	92.59	80.9	73.9	42.42	164.89	0.03		51.84		165.15
2013	中卫市	Zhongwei	6405	中卫市	6405	121.64	93.59	137.67	52.59	412.37	17.82		52.66		185.13
2013	乌鲁木齐市	Urumqi	6501	乌鲁木齐市	6501	158.68	147.44	137.95	96.25	315.51	71.08		79.74		233.47
2013	克拉玛依市	Karamay	6502	克拉玛依市	6502	145.4	145.5	144.53	119.07	360.8	74.03		68.96		146.64
2013	吐鲁番市	Turpan	6504	吐鲁番地区	6521	108.08	93.94	97.77	70.25	218.13	41.36		60.08		173.53
2013	哈密市	Hami	6505	哈密地区	6522	124.58	124.9	90.76	88.75	250.44	43.11		32.34		184.97
2013	昌吉回族自治州	Changji	6523	昌吉回族自治州	6523	124.41	112.71	116.29	79.43	254.42	35.26		76.36		177.83
2013	博尔塔拉蒙古自治州	Bortala	6527	博尔塔拉蒙古自治州	6527	119.94	108.45	110.27	71.91	287.67	19.19		55.8		175.46
2013	巴音郭楞蒙古自治州	Bayinguoling	6528	巴音郭楞蒙古自治州	6528	123.7	119.21	110.55	90.04	285.25	48.35		50.37		162.42
2013	阿克苏地区	Aksu	6529	阿克苏地区	6529	100.39	85.49	90.83	79.54	246.11	37.67		36.22		166.94
2013	克孜勒苏柯尔克孜自治州	Kizilesu Kirgiz	6530	克孜勒苏柯尔克孜自治州	6530	91.61	61.11	99.94	92.29	205.64	29.05		68.58		177.21
2013	喀什地区	Kashi	6531	喀什地区	6531	97.98	58.23	121.89	87.26	283.04	33.97		73.26		185.78
2013	和田地区	Hetian	6532	和田地区	6532	108.93	45.05	100.13	92.2	317.07	30.36		22.21		335.82
2013	伊犁哈萨克自治州	Yili	6540	伊犁哈萨克自治州	6540	105.28	95.82	91.51	73.02	210.97	25.72		54.76		161.55
2013	塔城地区	Tacheng	6542	塔城地区	6542	104.3	86.59	96.09	76.52	308.66	18.79		22.55		177.66
2013	阿勒泰地区	Altay	6543	阿勒泰地区	6543	90.37	97.8	86.39	73.59	206.85	26.13		47.65		73.08
2014	北京市	Beijing	1100	北京市	1100	190.68	214.08	172.16	199.74	436.54	231.74	88	103.9		147.06
2014	天津市	Tianjin	1200	天津市	1200	165.33	176.25	149.53	172.76	389.48	190.79	72.36	90.43		158
2014	石家庄市	Shijiazhuang	1301	石家庄市	1301	150.43	164.37	122.26	129.08	301.31	171.4	48.26	87		155.62
2014	唐山市	Tangshan	1302	唐山市	1302	146.3	152.43	126.68	134.57	348.92	149.71	58.55	73.81		161.73
2014	秦皇岛市	Qinhuangdao	1303	秦皇岛市	1303	149.98	156.53	133.38	138.23	359.73	160.89	72.49	73.66		158.53
2014	邯郸市	Handan	1304	邯郸市	1304	130.39	137	102.15	111.67	241.64	138.34	56.26	66.87		159.88
2014	邢台市	Xingtai	1305	邢台市	1305	113.78	121.3	84.31	98.89	190.01	122.7	18.44	75.28		142.47
2014	保定市	baoji	1306	保定市	1306	134.9	137.99	124.02	135.58	293.62	152.34	64.4	86.26		144.45
2014	张家口市	Zhangjiakou	1307	张家口市	1307	134.3	135.22	122.48	121.89	327.72	135.21	55	78.97		152.74
2014	承德市	Chengde	1308	承德市	1308	130.33	136.71	108.96	121	276.21	127.51	51.23	72.52		148.09
2014	沧州市	Cangzhou	1309	沧州市	1309	131.1	134.76	114.16	122.15	298.44	149.2	53.62	70.14		149.78
2014	廊坊市	Langfang	1310	廊坊市	1310	155.96	165.79	132.7	153.1	334.68	172.54	54.48	90.69		165.78
2014	衡水市	Hengshui	1311	衡水市	1311	118.04	122.48	96.85	105.93	226.13	140.27	35.52	74.76		141.91
2014	太原市	Taiyuan	1401	太原市	1401	170.02	194.34	127.67	150.96	347.42	177.05	48.72	76.79		166.65
2014	大同市	Datong	1402	大同市	1402	143.26	146.24	133.45	141.7	371.35	146.65	66.97	74.58		151.28
2014	阳泉市	Yangquan	1403	阳泉市	1403	145.8	147.61	110.39	115.3	336.81	137.95	55.2	46.9		204.21
2014	长治市	Changzhi	1404	长治市	1404	132.94	137.13	113.55	108.58	341.28	132.68	48.96	58.17		154.35
2014	晋城市	Jincheng	1405	晋城市	1405	140.78	155.4	104.24	114.67	295.79	143.69	45.88	54.76		158.93
2014	朔州市	Shuozhou	1406	朔州市	1406	131.51	135.35	111.11	108.51	321.1	124.09	45.95	64.28		155.9
2014	晋中市	Jinzhong	1407	晋中市	1407	136.3	151.47	102.17	118.52	276.71	135.65	44.46	59.68		148.21
2014	运城市	Yuncheng	1408	运城市	1408	132.1	142.48	97.8	125.36	250.66	142.78	37.66	62.78		160.16
2014	忻州市	Xinzhou	1409	忻州市	1409	129.5	136.69	101.86	118.16	303.29	128.78	42.94	50.05		156
2014	临汾市	Linfen	1410	临汾市	1410	133.13	141.68	103.39	117.04	300.9	134.17	35.15	58.97		158.93
2014	吕梁市	Lvliang	1411	吕梁市	1411	128.93	138.88	95.36	108.53	272.3	126.38	32.2	56.23		157.09
2014	呼和浩特市	Hohhot	1501	呼和浩特市	1501	156.39	185.01	102.69	145.38	277.37	158.74	33.78	60.77		159.47
2014	包头市	Baotou	1502	包头市	1502	150.82	173.23	104	139.68	298.08	155.4	40.53	51.97		161.88
2014	乌海市	Wuhai	1503	乌海市	1503	170.95	172.27	105.97	151.04	325.21	150.2	54.18	35.96		284.62
2014	赤峰市	Chifeng	1504	赤峰市	1504	135.34	131.41	101.16	112.4	287.84	121.03	30.5	64.95		210.39
2014	通辽市	Tongliao	1505	通辽市	1505	134.03	127.85	100.96	108.61	355.24	102.9	10.34	53		214.55
2014	鄂尔多斯市	Ordos	1506	鄂尔多斯市	1506	170.39	168.46	107.33	133.04	330.36	147.88	42.36	47.15		291.3
2014	呼伦贝尔市	Hulunbuir	1507	呼伦贝尔市	1507	140.93	141.6	102.29	125.87	293.78	128.51	57.44	44.72		208.95
2014	巴彦淖尔市	Bayannaoer	1508	巴彦淖尔市	1508	140.69	147.75	81.96	105.54	243.55	115.96	12.17	51.9		224.13
2014	乌兰察布市	Ulanchab	1509	乌兰察布市	1509	136.33	132.62	99.31	96.56	264.96	113.28	22.25	78.63		215.86
2014	兴安盟	Hinggan	1522	兴安盟	1522	132.63	124.61	83.12	114.4	234.01	104.91	13.13	58.83		249.09
2014	锡林郭勒盟	Xilingol	1525	锡林郭勒盟	1525	136.92	150.96	101.18	117.61	294.27	119.19	44.96	52.56		155.5
2014	阿拉善盟	Alxa	1529	阿拉善盟	1529	158.27	168.22	112.85	129.62	345.72	140.01	49.47	50.77		207.94
2014	沈阳市	Shenyang	2101	沈阳市	2101	168.81	183.4	140.96	170.45	366.6	178.16	60.64	89.86		171.25
2014	大连市	Dalian	2102	大连市	2102	171.06	184.28	152	164.22	417.37	184.49	68.11	89.41		162.01
2014	鞍山市	Anshan	2103	鞍山市	2103	151.26	151.38	136.25	147.78	366.16	164.01	62.16	82.89		178.13
2014	抚顺市	Fushun	2104	抚顺市	2104	146.29	154.36	131.66	136.31	378.58	152.51	54.61	75.07		146.24
2014	本溪市	Benxi	2105	本溪市	2105	149.7	144.65	125.75	129.49	357.49	142.72	61.12	68.12		209.86
2014	丹东市	Dandong	2106	丹东市	2106	140.93	146.76	129.1	140.44	350.95	145.26	61.31	76.95		143.16
2014	锦州市	Jinzhou	2107	锦州市	2107	144.42	140.28	115.78	118.14	309.61	134.4	52.34	73.06		210.14
2014	营口市	Yingkou	2108	营口市	2108	158.43	152.05	126.81	139.12	369.86	141.93	44.07	75.65		236.95
2014	阜新市	Fuxin	2109	阜新市	2109	129.98	133.91	110.76	114.34	304.52	123.71	50.27	66.95		151.95
2014	辽阳市	Liaoyang	2110	辽阳市	2110	137.61	143.87	119.51	129.43	345.01	144.13	49.87	65.79		149.83
2014	盘锦市	Panjin	2111	盘锦市	2111	150.82	158.12	134.78	145.06	375.21	154.61	72.62	70.7		155.85
2014	铁岭市	Tieling	2112	铁岭市	2112	130.87	129.99	119.71	118.36	332.49	124.61	54.12	73.21		154.05
2014	朝阳市	Chaoyang	2113	朝阳市	2113	121.42	124.3	100.16	107.57	271.36	117.19	45.04	61.14		150.56
2014	葫芦岛市	Huludao	2114	葫芦岛市	2114	142.74	136.11	119.49	126.99	315.49	134.61	38.47	87.39		206.88
2014	长春市	Changchun	2201	长春市	2201	154.49	168.93	127.1	142.23	334.92	165.87	54.09	79.99		156.58
2014	吉林市	Jilin	2202	吉林市	2202	140.69	148.3	117.38	129.72	315.69	142.08	53.68	70.83		157.9
2014	四平市	Siping	2203	四平市	2203	139.53	125.96	108.13	105.81	314.27	113.88	30.35	72.36		241.37
2014	辽源市	Liaoyuan	2204	辽源市	2204	129.91	126.47	93.39	88.66	272.34	115.57	17.57	65.18		207.62
2014	通化市	Tonghua	2205	通化市	2205	140.26	135.94	108.55	121.35	290.18	128.82	41.04	72.13		212.14
2014	白山市	Baishan	2206	白山市	2206	138.18	137.71	136.82	117.3	366.7	135.01	68.82	87.92		142.2
2014	松原市	Songyuan	2207	松原市	2207	132.84	122.64	93.75	100.92	258.62	105.45	36.35	59.77		237.59
2014	白城市	Baicheng	2208	白城市	2208	120.69	124.16	98.04	103.2	255.84	99.86	68.82	50.46		150.39
2014	延边朝鲜族自治州	Yanbian	2224	延边朝鲜族自治州	2224	141.62	148.07	123.83	147.59	310.49	141.77	50.07	88.58		152.66
2014	哈尔滨市	Harbin	2301	哈尔滨市	2301	157.78	170.13	133.89	155.1	339.74	177.61	62.7	84.92		160.43
2014	齐齐哈尔市	Qiqihaer	2302	齐齐哈尔市	2302	124.54	123.65	108.69	119.85	303.62	131.32	39.15	67.86		156.28
2014	鸡西市	Jixi	2303	鸡西市	2303	128.24	129.71	112.88	117.98	325.12	126.26	53.07	60.68		151.3
2014	鹤岗市	Hegang	2304	鹤岗市	2304	122.71	132.66	91.07	114.9	260.57	117.01	34.1	50.63		147.36
2014	双鸭山市	Shuangyashan	2305	双鸭山市	2305	135.95	129.89	108.49	109.62	304.82	117.17	49.41	63.68		205.84
2014	大庆市	Daqing	2306	大庆市	2306	155.1	161.44	143.46	150.01	403.43	172.3	73.82	75.02		155.32
2014	伊春市	Yichun	2307	伊春市	2307	146.02	127.16	116.34	111.43	329.88	129.5	51.36	68.13		262.23
2014	佳木斯市	Jiamusi	2308	佳木斯市	2308	141.17	136.93	107.54	120.24	297.05	127.03	34.69	71.48		216.28
2014	七台河市	Qitaihe	2309	七台河市	2309	140.82	126.31	107.05	105.87	287.14	123.29	45.28	69.76		250.08
2014	牡丹江市	Mudanjiang	2310	牡丹江市	2310	144.92	142.41	124.48	137.44	340.27	145.53	51.58	77.2		190.35
2014	黑河市	Heihe	2311	黑河市	2311	136.8	127.44	105.35	112.86	270.77	119.86	56.65	64.94		224.88
2014	绥化市	Suihua	2312	绥化市	2312	112.72	107.98	99.92	105.29	271.16	105.12	25.9	75.47		151.66
2014	大兴安岭地区	Da Hinggan Ling	2327	大兴安岭地区	2327	150.73	129.58	98.94	100.75	287.95	122.19	35.81	57.33		314.7
2014	上海市	Shanghai	3100	上海市	3100	192.59	208.34	186.97	226.74	477.29	242.47	89.87	115.67		150.77
2014	南京市	Nanjing	3201	南京市	3201	186.44	205.28	171.4	207.27	437.18	227.49	82.79	105.11		151.54
2014	无锡市	Wuxi	3202	无锡市	3202	178.59	188.67	170.98	198.07	443.75	212.89	86.55	102.41		159.11
2014	徐州市	Xuzhou	3203	徐州市	3203	153.79	157	135.23	160.58	323.74	175.17	60.16	96.19		176.92
2014	常州市	Changzhou	3204	常州市	3204	175.81	185.76	169.72	196.21	435.83	213.24	87.03	102.59		153.99
2014	苏州市	Suzhou	3205	苏州市	3205	181.1	194.91	168.24	200.36	417.46	210.31	83.61	109.03		158.89
2014	南通市	Nantong	3206	南通市	3206	164.71	164.64	168.95	194.49	428.43	205.97	87.57	104.91		157.26
2014	连云港市	Lianyungang	3207	连云港市	3207	149.35	151.57	143.55	162.61	341.03	175.2	70.9	101.29		152.6
2014	淮安市	Huai'an	3208	淮安市	3208	147.23	147.3	142.61	163.31	351.72	176.53	66.65	97.1		155.4
2014	盐城市	Yancheng	3209	盐城市	3209	145.12	145.96	141.6	163.49	342.54	187.55	61.25	100.21		148.75
2014	扬州市	Yangzhou	3210	扬州市	3210	163.72	167.61	165.2	185.54	418.9	205.86	87.91	100.87		148.19
2014	镇江市	Zhenjiang	3211	镇江市	3211	168.42	172.6	169.3	192.27	439.8	202.65	90.33	99.99		153.03
2014	泰州市	Taizhou	3212	泰州市	3212	161.96	158.78	160.8	176.99	406.97	196.96	84.43	100.23		174.55
2014	宿迁市	Suqian	3213	宿迁市	3213	137.83	145.56	115.56	151.69	238.58	155.1	45.85	99.21		152.77
2014	杭州市	Hangzhou	3301	杭州市	3301	199.4	217.5	196.66	247.04	500.49	252.24	91.26	123.95		144.64
2014	宁波市	Ningbo	3302	宁波市	3302	186.1	198.25	178.69	211.82	467.86	221.54	87.59	106.8		159.44
2014	温州市	Wenzhou	3303	温州市	3303	180.98	193.46	170.67	223.22	415.64	224.99	88.89	107.02		158.53
2014	嘉兴市	Jiaxing	3304	嘉兴市	3304	175.41	183.7	176.85	213.03	443.77	215.83	87.86	113.18		145.43
2014	湖州市	Huzhou	3305	湖州市	3305	172.7	177.82	172.99	211.82	425.17	208.57	87.71	113.31		155.27
2014	绍兴市	Shaoxing	3306	绍兴市	3306	175.02	180.79	175.2	212.15	452.8	222.5	87.76	104.57		155.64
2014	金华市	Jinhua	3307	金华市	3307	179.43	191.12	181.37	239.91	423.31	226.3	94.27	123.39		137.28
2014	衢州市	Quzhou	3308	衢州市	3308	163.35	166.9	164.77	186.74	403.81	201.66	92.09	103.99		149.04
2014	舟山市	Zhoushan	3309	舟山市	3309	174.58	180.55	167.85	194.82	468.04	206.34	84.3	87.84		167.1
2014	台州市	Taizhou	3310	台州市	3310	172.87	180.95	169.7	207.86	414.19	209.71	89.06	109.52		151.97
2014	丽水市	Lishui	3311	丽水市	3311	164.41	170.49	158.07	195.15	370.91	199.89	84.38	106.37		155.84
2014	合肥市	Hefei	3401	合肥市	3401	172.25	184.64	156.61	182.16	391.62	205.18	76.11	100.25		159.77
2014	芜湖市	Wuhu	3402	芜湖市	3402	159.18	161.31	156.26	170.1	403.79	180.1	82.33	95.84		157.44
2014	蚌埠市	Bengbu	3403	蚌埠市	3403	145.63	143.72	149.48	153.9	380.83	170.67	82.14	93.01		144.95
2014	淮南市	Huainan	3404	淮南市	3404	149.01	147.64	148.19	149.52	408.99	169.83	82.91	78.35		155.01
2014	马鞍山市	Maanshan	3405	马鞍山市	3405	166.44	158.43	154.3	168.96	421.38	184.79	79.76	84.92		214.98
2014	淮北市	Huaibei	3406	淮北市	3406	146.55	139.83	127.29	126.81	340.99	157.76	73.76	68.12		203.73
2014	铜陵市	Tongling	3407	铜陵市	3407	170.17	163.84	156.44	162.08	422.24	188.96	96.61	78.64		216.02
2014	安庆市	Anqing	3408	安庆市	3408	145.56	134.7	144.24	152.76	348.9	168.76	83.86	93.32		183.77
2014	黄山市	Huangshan	3410	黄山市	3410	154.09	151.18	159.77	164.62	419.21	174.72	93.02	92.19		153.39
2014	滁州市	Cangzhou	3411	滁州市	3411	152.03	142.26	136.63	151.83	344.12	158.32	70.15	88.25		212.27
2014	阜阳市	Fuyang	3412	阜阳市	3412	127.19	124.75	116.9	132.32	289.88	143.55	48.34	83.42		153.93
2014	宿州市	Suzhou	3413	宿州市	3413	135.8	124.72	113.37	125.75	293.95	139.68	49.04	74.36		213.13
2014	六安市	Lu'an	3415	六安市	3415	134.7	125.4	137.13	151.55	334.22	156.33	74.78	90.9		160.99
2014	亳州市	Bozhou	3416	亳州市	3416	124.95	121.68	114.66	134.67	304.4	134.57	38.75	79.62		154.41
2014	池州市	Chizhou	3417	池州市	3417	142	142.03	136.21	147.65	348.07	165.89	63.12	89.42		152.46
2014	宣城市	Xuancheng	3418	宣城市	3418	155.21	145.16	144.03	159.33	367.01	165.72	67.66	95.66		208.69
2014	福州市	Fuzhou	3501	福州市	3501	179.35	198.11	150.79	193.85	358.87	198.32	67.18	105.94		169.34
2014	厦门市	Xiamen	3502	厦门市	3502	188.26	213.63	158.18	202.19	362.23	209.13	79.16	111.32		159.14
2014	莆田市	Putian	3503	莆田市	3503	149.14	169.09	113.96	181.27	239.72	167.6	27.73	101.44		147.2
2014	三明市	Sanmingshi	3504	三明市	3504	151.25	164.79	125.5	166.4	279.09	168.52	54.96	95.82		153.36
2014	泉州市	Quanzhou	3505	泉州市	3505	160.62	178.36	131.13	188.81	272.76	178.76	44.11	114.57		155.6
2014	漳州市	Zhangzhou	3506	漳州市	3506	153.83	163.13	130.99	164.25	298.82	163.11	56.57	100.57		164.63
2014	南平市	Nanping	3507	南平市	3507	151.9	162.09	134.43	158.33	315.81	162.12	63.15	98.11		149.96
2014	龙岩市	Longyan	3508	龙岩市	3508	158.02	172.07	129.95	161.01	324.84	171.88	49.08	91.08		162.62
2014	宁德市	Ningde	3509	宁德市	3509	162.22	176.76	131.18	185.22	298.22	174.74	44.17	105.1		170.6
2014	南昌市	Nanchang	3601	南昌市	3601	170.03	180.57	151.91	180.44	398.97	193.82	66.57	94.48		168.16
2014	景德镇市	Jingdezhen	3602	景德镇市	3602	150.24	143.6	161.33	165.97	410.41	179.71	84.01	104.42		152.02
2014	萍乡市	Pingxiang	3603	萍乡市	3603	141.67	135.32	138.79	149.48	368.23	171.06	66.57	83.75		167.91
2014	九江市	Jiujiang	3604	九江市	3604	145.87	141.62	135.14	161	348.32	172.84	57.89	87.56		179.4
2014	新余市	Xinyu	3605	新余市	3605	153.21	142.23	127	140.46	319.83	175.07	63.08	78.83		237.11
2014	鹰潭市	Yingtan	3606	鹰潭市	3606	156.94	137.31	146.24	165.78	390.01	178.29	77.62	81.91		241.21
2014	赣州市	Ganzhou	3607	赣州市	3607	140.38	137.43	128.85	154.93	313.73	154.95	44.42	99.71		171.06
2014	吉安市	ji'an	3608	吉安市	3608	130.64	123.43	134.22	148.78	352.05	160.67	57.67	87.39		147.94
2014	宜春市	Yichun	3609	宜春市	3609	132.07	126.77	130.65	148.5	344.64	164.78	55.84	82.63		152.16
2014	抚州市	Fuzhou	3610	抚州市	3610	136.5	125.88	146.9	151.1	392.85	165.06	77.08	86.48		152.65
2014	上饶市	Shangrao	3611	上饶市	3611	139.5	127.76	134.36	159.26	339.15	161.68	56.01	92.85		187.62
2014	济南市	Jinan	3701	济南市	3701	169.16	189.61	144.15	163.79	359.64	196.39	68.21	93.01		147.09
2014	青岛市	Qingdao	3702	青岛市	3702	173.09	186.8	155.56	182.11	387.94	196.58	77.61	99.81		159.67
2014	淄博市	Zibo	3703	淄博市	3703	160.1	166.71	145.32	156.43	387.11	183.64	72.53	84.42		165.12
2014	枣庄市	Zaozhuang	3704	枣庄市	3704	134.68	138.68	117.22	115.38	294.66	162.08	48.32	81		153.16
2014	东营市	Dongying	3705	东营市	3705	175.31	174.59	154.4	154.77	423.31	192.06	84.61	81.55		215.7
2014	烟台市	Yantai	3706	烟台市	3706	160.12	166.07	153.75	169.05	408.42	183	81.55	88.16		152.05
2014	潍坊市	Weifang	3707	潍坊市	3707	149.58	156.79	132.22	150.55	332.11	172.22	64.41	84.45		157.33
2014	济宁市	Jining	3708	济宁市	3708	137.71	144.47	118.89	131.13	309.09	157.55	53.46	74.52		149.58
2014	泰安市	Taian	3709	泰安市	3709	138.01	139.88	124.31	129.73	318.45	162.61	63.15	76.34		156.73
2014	威海市	Weihai	3710	威海市	3710	160.97	167.97	153.03	165.5	389.83	184.6	79.97	95.38		152.26
2014	日照市	Rizhao	3711	日照市	3711	147.73	156.23	133.02	151.34	325.71	175.99	67.19	86.47		146.37
2014	莱芜市	Laiwu	3712	莱芜市	3712	133.35	134.58	125.3	112.22	357.66	158.4	60.77	66.53		143.94
2014	临沂市	Linyi	3713	临沂市	3713	136.99	143.94	118.48	133.16	271.46	164.57	50.48	89.81		147.71
2014	德州市	Dezhou	3714	德州市	3714	128.5	128.85	118.3	120.7	300.48	152.7	55.22	77.57		145.89
2014	聊城市	Liaocheng	3715	聊城市	3715	130.93	132.89	103.33	119.45	249.21	148.69	34.28	78.28		174.57
2014	滨州市	Binzhou	3716	滨州市	3716	140.3	149.51	114.74	133.24	281.08	162.78	42.05	82.82		156.33
2014	菏泽市	Heze	3717	菏泽市	3717	123.67	124.64	109.39	121.95	265.06	141.95	49.19	76.99		146.4
2014	郑州市	Zhengzhou	4101	郑州市	4101	169.29	193.78	131	177.58	301.5	192.36	52.3	95.89		158
2014	开封市	Kaifeng	4102	开封市	4102	133.34	137.32	111.75	121.51	293.92	150.41	42.2	73.7		159.41
2014	洛阳市	Luoyang	4103	洛阳市	4103	151.29	160.41	126.86	166.78	314.42	170.37	60.54	80.27		165.6
2014	平顶山市	Pingdingshan	4104	平顶山市	4104	134.45	140.39	110.75	132.23	293.01	150.07	43.43	69.79		157.91
2014	安阳市	Anyang	4105	安阳市	4105	132.53	141.24	105.32	123.02	273.28	138.94	38.2	71.56		153.2
2014	鹤壁市	Hebi	4106	鹤壁市	4106	136.79	138.19	123.81	125.85	371.46	145.72	27.37	79.73		155.74
2014	新乡市	Xinxiang	4107	新乡市	4107	138.23	146.2	107.91	120.73	249.4	151.13	48.69	78.98		167.02
2014	焦作市	Jiaozuo	4108	焦作市	4108	143.35	154.9	113.96	137.15	290.93	154.07	41.08	78.52		158.64
2014	濮阳市	Puyang	4109	濮阳市	4109	134.18	137.41	115.68	123.64	297.18	143.81	56.9	72.83		157.13
2014	许昌市	Xuchang	4110	许昌市	4110	136.55	144.12	113.1	134.85	276.78	151.76	41.33	82.9		154.17
2014	漯河市	Luohe	4111	漯河市	4111	134.09	137.83	115.58	137.15	283.99	155.14	47.88	80.61		155.38
2014	三门峡市	Sanmenxia	4112	三门峡市	4112	158.11	148.72	116.21	132.66	307.8	150.75	64.95	62.2		265.27
2014	南阳市	Nanyang	4113	南阳市	4113	131.61	127.13	119.48	136.79	284.96	153.9	56.65	83.87		168.46
2014	商丘市	Shangqiu	4114	商丘市	4114	121.59	127.53	95.79	122.05	229.58	129.34	24.11	78.34		148.85
2014	信阳市	Xinyang	4115	信阳市	4115	139.5	130.41	123.69	140.58	308.37	152.89	53.03	86.11		198.23
2014	周口市	Zhoukou	4116	周口市	4116	119.52	119.6	100.95	119.2	234.58	129.22	41.81	77.13		153.04
2014	驻马店市	Zhumadian	4117	驻马店市	4117	125.1	127.21	103.39	118.39	256.97	135.72	36.77	75.84		157.61
2014	武汉市	Wuhan	4201	武汉市	4201	181.52	201.83	157.7	196.63	390.13	208	76.09	101.36		157.74
2014	黄石市	Huangshi	4202	黄石市	4202	148.29	155.1	130.58	141.41	347.26	162.53	60.68	79.36		158.01
2014	十堰市	Shiyan	4203	十堰市	4203	143.75	146.95	131.13	136.78	349.54	163.66	67.01	75.9		156.1
2014	宜昌市	Yichang	4205	宜昌市	4205	160.48	166	142.78	159.75	372.24	178.4	76.58	82.52		174.44
2014	襄阳市	Xiangyang	4206	襄阳市	4206	153.94	150.71	135.29	151.46	356.98	172.9	70.68	76.98		198.49
2014	鄂州市	Ezhou	4207	鄂州市	4207	148.84	157.36	129.3	158.69	325.83	173.86	56.91	83.95		156.21
2014	荆门市	Jingmen	4208	荆门市	4208	141.58	139.69	137.2	145.65	351.39	165.75	73.43	83.85		155.76
2014	孝感市	Xiaogan	4209	孝感市	4209	134.96	134.03	130.12	132.25	342.67	161.48	68.84	76.06		146.85
2014	荆州市	Jingzhou	4210	荆州市	4210	146.44	140.96	146.9	161.16	377.85	173.91	72.71	92.99		163.7
2014	黄冈市	Huanggang	4211	黄冈市	4211	138.11	133.32	133.29	148.59	339.49	153.57	67.66	85.13		162.69
2014	咸宁市	Xianning	4212	咸宁市	4212	141.06	145.82	126.61	149.77	325.06	157.94	57.85	81		151.62
2014	随州市	Suizhou	4213	随州市	4213	136.54	133.96	131	140.42	341.08	162.01	67.94	78.39		155.16
2014	恩施土家族苗族自治州	Enshi	4228	恩施土家族苗族自治州	4228	128	134.59	100.28	126.47	243.95	125.38	31.62	78.16		156.64
2014	长沙市	Changsha	4301	长沙市	4301	173.16	191.76	149.03	182.53	373.64	189.67	68.46	97.52		155.6
2014	株洲市	Zhuzhou	4302	株洲市	4302	146.85	149.57	138.99	160.04	336.7	173.02	64.27	97.35		152.16
2014	湘潭市	Xiangtan	4303	湘潭市	4303	151.75	151.82	141.88	155.51	373.57	164.54	64.22	90.73		169.42
2014	衡阳市	Hengyang	4304	衡阳市	4304	134.22	130.31	130	142.65	336.73	157.3	63.42	81.34		154.83
2014	邵阳市	Shaoyang	4305	邵阳市	4305	120.83	115.65	122.62	149.72	279.64	147.66	68.65	85.21		134.65
2014	岳阳市	Yueyang	4306	岳阳市	4306	134.35	132.47	125.77	145.73	313.65	157.3	57.31	84.7		156.18
2014	常德市	Changde	4307	常德市	4307	133.13	127.5	131.34	144.36	332.76	151.88	57.62	90.66		155
2014	张家界市	Zhangjiajie	4308	张家界市	4308	132.94	134.73	118.4	122.64	279.29	127.33	57.18	89.37		153.47
2014	益阳市	Yiyang	4309	益阳市	4309	130.44	124.08	129.89	147.94	323.06	154.35	58.59	89.86		152.46
2014	郴州市	Chenzhou	4310	郴州市	4310	125.6	129.37	107.52	130.96	237.54	148.68	46.89	83.44		145.97
2014	永州市	Yongzhou	4311	永州市	4311	125.94	120.91	120.74	136.55	296.34	141.08	56.83	84.15		151.98
2014	怀化市	Huaihua	4312	怀化市	4312	125.55	125.47	109.22	137.75	267.26	135.72	46.64	76.61		155.46
2014	娄底市	Loudi	4313	娄底市	4313	127.82	128.9	116.24	146.61	282.09	147.85	51.1	81		145.28
2014	湘西土家族苗族自治州	Xiangxi	4331	湘西土家族苗族自治州	4331	124.52	124.79	107.59	125.29	303.4	119.33	30.29	72.55		154.43
2014	广州市	Guangzhou	4401	广州市	4401	181.96	206.76	151.3	170.94	337.05	198.8	76.43	112.67		155.8
2014	韶关市	Shangqiu	4402	韶关市	4402	143.79	145.85	134.11	135.33	338.75	153.19	65.5	90.3		154.61
2014	深圳市	Shenzhen	4403	深圳市	4403	189.26	219.98	153.79	173.08	343.54	201.66	77.71	114.25		152.26
2014	珠海市	Zhuhai	4404	珠海市	4404	182.71	207.61	142.3	165.23	341.9	186.32	73.26	94.28		173.92
2014	汕头市	Shantou	4405	汕头市	4405	153.02	157.3	148.51	174.85	343.34	178.8	74.86	107.41		147.13
2014	佛山市	Foshan	4406	佛山市	4406	171.39	188.2	146.3	156.67	334.31	175	68.91	112.56		161.49
2014	江门市	Jiangmen	4407	江门市	4407	157.27	160.69	139.69	136.18	339.42	149.81	68.11	101.91		177.93
2014	湛江市	Zhanjiang	4408	湛江市	4408	136.98	135.85	129.32	136.08	321.73	144.4	61.92	89.89		154.65
2014	茂名市	Maomig	4409	茂名市	4409	126.61	130.35	103.93	121.7	229.15	133.85	39.94	86.58		155.46
2014	肇庆市	Zhaoqing	4412	肇庆市	4412	143.51	145.07	122.4	142.25	289.97	142.46	59.79	87.89		176.74
2014	惠州市	Huizhou	4413	惠州市	4413	159.94	176.69	132.35	158.34	300.66	162.37	57.42	103.25		154.76
2014	梅州市	Meizhou	4414	梅州市	4414	139.06	135.8	130.35	149.48	333.74	154.51	50.79	91.39		165.65
2014	汕尾市	Shanwei	4415	汕尾市	4415	133.18	136.79	113.79	152.07	262.29	141.76	23.59	101.91		156.5
2014	河源市	Heyuan	4416	河源市	4416	134.18	138.43	114.49	139.95	265.61	138.4	46.28	89.24		155.91
2014	阳江市	Yangjiang	4417	阳江市	4417	142.45	150.36	123.67	133.88	298.91	138.53	48.39	96.2		150.45
2014	清远市	Qingyuan	4418	清远市	4418	147.21	144.44	116.67	140.85	280.05	140.94	50.96	84.75		211.81
2014	东莞市	Dongguan	4419	东莞市	4419	169.12	189.45	137.67	144.35	310.47	169.99	68.35	104.8		159.14
2014	中山市	Zhongshan	4420	中山市	4420	170.48	190.9	147.75	156.31	333.85	174.17	71.34	114.75		144.36
2014	潮州市	Chaozhou	4451	潮州市	4451	145.44	145.93	141.78	181.88	340.43	180.19	58.61	102.42		150.46
2014	揭阳市	Jieyang	4452	揭阳市	4452	134.47	133.63	128.93	188.7	289.96	166.61	41.44	106.04		147.29
2014	云浮市	Yunfu	4453	云浮市	4453	135.98	136.73	123.51	134.46	301.65	132.52	56	90.64		156.15
2014	南宁市	Nnaning	4501	南宁市	4501	160.4	179.35	129.76	164.83	318.9	160.01	56.28	89.95		153.51
2014	柳州市	Liuzhou	4502	柳州市	4502	151.23	160.59	131.51	148.61	337.02	153.78	62.75	85.15		156.13
2014	桂林市	Guilin	4503	桂林市	4503	148.96	153.19	134.23	155.27	334.08	155.59	68.43	88		161.71
2014	梧州市	Wuzhou	4504	梧州市	4504	132.69	134.45	123.37	135.1	308.61	128.6	55.93	88.05		143.81
2014	北海市	Beihai	4505	北海市	4505	149.11	158.39	128.11	152.85	330.85	149.49	54.81	85.16		156.64
2014	防城港市	Fangchenggang	4506	防城港市	4506	156.77	148.73	134.22	149.17	332.17	146.05	67.02	91.97		224.28
2014	钦州市	Qinzhou	4507	钦州市	4507	125.79	125.9	109.82	130.03	281.79	118.08	47.31	75.35		154.46
2014	贵港市	Guigang	4508	贵港市	4508	134.29	120.19	118.4	131.01	284.68	117.02	61.89	84.85		209.74
2014	玉林市	Yulin	4509	玉林市	4509	120.82	122.21	101.6	122.37	230.37	124.11	44.23	79.34		151.17
2014	百色市	Baise	4510	百色市	4510	125.01	123.57	111.95	123.81	309.86	109.37	50.44	68.74		153.5
2014	贺州市	Hezhou	4511	贺州市	4511	141.36	124.27	121.49	140.91	314.28	127.49	48.53	85.65		233.93
2014	河池市	Hechi	4512	河池市	4512	122.72	120.67	109.77	124.92	282.88	112.34	47.34	76.3		152.99
2014	来宾市	Laibin	4513	来宾市	4513	124.2	122.76	110.1	138.54	287.84	114.08	38.3	79.1		154.56
2014	崇左市	Chongzuo	4514	崇左市	4514	126.62	127.85	108.38	139.45	270.16	113.91	38.26	82.38		155.7
2014	海口市	Haikou	4601	海口市	4601	167.28	192.44	127.02	156.5	345.85	163.84	55.94	72.8		157.36
2014	三亚市	Sanya	4602	三亚市	4602	186.84	175.96	139.95	191.06	382.62	172.67	74.62	70.27		307.96
2014	三沙市	Sanshashi	4603	三沙市	4603	122.9	98.42	59.08	14.62	140.57	41.32	19.3			319.7
2014	重庆市	Chongqing	5000	重庆市	5000	154.28	162.69	135.07	166.16	349.74	168.1	55.06	88.88		161.43
2014	成都市	Chengdu	5101	成都市	5101	173.19	193.98	149.65	182.37	361.3	192.68	73.24	100.51		147.32
2014	自贡市	Zigong	5103	自贡市	5103	139.5	135.39	143.69	142.04	388.86	148.16	78.64	83.42		145.44
2014	攀枝花市	Panzhihua	5104	攀枝花市	5104	153.14	148.73	130.85	124.09	394.17	140.83	71.2	59.12		208.24
2014	泸州市	Luzhou	5105	泸州市	5105	135.98	130.5	127.2	131.15	348.98	138.14	56.98	78.37		170.01
2014	德阳市	Deyang	5106	德阳市	5106	147.37	148.45	132.14	163.37	353.58	147.82	60.38	80.6		171.46
2014	绵阳市	Mianyang	5107	绵阳市	5107	148.5	150.79	133.01	142.48	345.56	151.35	69.77	81.6		169.09
2014	广元市	Guangyuan	5108	广元市	5108	130.43	131.35	114.46	110.92	297.12	114.07	63.37	72.15		156.45
2014	遂宁市	Suining	5109	遂宁市	5109	126.38	129.38	103.53	127.08	269.3	127.69	29.97	75.85		158
2014	内江市	Neijiang	5110	内江市	5110	125.21	123.03	118.88	133.24	301.95	134.65	56.28	79.22		143.92
2014	乐山市	Leshan	5111	乐山市	5111	138.15	142.21	126.24	140.49	324.81	144.56	68.93	76.25		146.41
2014	南充市	Nanchong	5113	南充市	5113	134.74	131.8	111.69	129.03	299.52	128.57	36.5	77.78		186.34
2014	眉山市	Meishan	5114	眉山市	5114	133.95	134.35	120.88	130.94	317.34	134.15	59.37	75.84		156.37
2014	宜宾市	Yibin	5115	宜宾市	5115	132.85	134.56	117.3	137.11	310.45	136.05	44.68	78.89		155.45
2014	广安市	Guang'an	5116	广安市	5116	126.76	130.04	104.73	125.81	273.37	126.07	38.72	71.66		155.93
2014	达州市	Dazhou	5117	达州市	5117	122.16	119.25	109.72	108.25	285.95	123.08	52	71.91		154.39
2014	雅安市	Ya'an	5118	雅安市	5118	135.3	134.75	124.95	131.85	329.46	136.01	48.9	86.8		155.9
2014	巴中市	Bazhong	5119	巴中市	5119	116.74	118.14	91.81	104.95	239.77	98.2	13.02	79.11		157.42
2014	资阳市	Ziyang	5120	资阳市	5120	129.34	122.54	128.35	126.14	333.02	128.53	67.81	82.8		153.61
2014	阿坝藏族羌族自治州	Aba	5132	阿坝藏族羌族自治州	5132	133.04	128.67	82.8	113.5	250.7	111.9	27.24	40.81		238.75
2014	甘孜藏族自治州	Ganzi	5133	甘孜藏族自治州	5133	119.52	116.45	104.46	112.37	303.73	101.18	29.68	69.94		157.04
2014	凉山彝族自治州	Liangshan	5134	凉山彝族自治州	5134	135.77	111.05	112.63	124.96	300.91	124.32	62.16	63.78		259.42
2014	贵阳市	Guiyang	5201	贵阳市	5201	159.34	175.64	126.57	152.9	341.86	157.58	57.01	74.15		165.05
2014	六盘水市	Liupanshui	5202	六盘水市	5202	122.02	124.15	99.4	107.15	276.17	99.99	42.76	61.77		156.08
2014	遵义市	Zunyi	5203	遵义市	5203	129.42	135.05	97.86	118.33	260.98	111.92	28.83	70.35		168.18
2014	安顺市	Anshun	5204	安顺市	5204	138.11	130.39	99.17	119.81	274.46	108.37	28.04	68.76		234.33
2014	毕节市	Bijie	5205	毕节市	5205	115.88	101.6	88.93	113.7	238.1	87.81	29.07	63.29		212.02
2014	铜仁市	Tongren	5206	铜仁市	5206	110.05	112.87	80.65	92.39	218.05	90.4	15.82	62.81		154.13
2014	黔西南布依族苗族自治州	Qianxinan	5223	黔西南布依族苗族自治州	5223	118.3	123.34	87.23	114.35	254	95.47	5.57	66.7		158.07
2014	黔东南苗族侗族自治州	Qiandongnan	5226	黔东南苗族侗族自治州	5226	123.37	128.38	96.8	120.21	245.36	99.64	26.69	77.63		155.08
2014	黔南布依族苗族自治州	Qiannan	5227	黔南布依族苗族自治州	5227	135.93	130.99	115.78	182.65	334.82	104.65	31.65	73.86		188.84
2014	昆明市	Kunming	5301	昆明市	5301	168.76	186.42	141.6	162.46	357.23	177.47	66.45	92.5		159.79
2014	曲靖市	Qujing	5303	曲靖市	5303	122.75	125.42	99.62	128.05	269.62	126.48	41.56	59.01		155.97
2014	玉溪市	Yuxi	5304	玉溪市	5304	136.54	144.59	111.02	109.68	324.85	130.5	47.24	60.44		156.35
2014	保山市	baoshan	5305	保山市	5305	133.16	115.55	113.23	119.44	292.05	120.79	41.58	83.56		227.53
2014	昭通市	Zhaotong	5306	昭通市	5306	114.99	103.57	113.35	108.03	303.76	108.72	62.68	68.46		155.69
2014	丽江市	Lijiang	5307	丽江市	5307	138.63	140.57	124.29	147.02	300.12	139.01	51.4	93.65		158.29
2014	普洱市	Puer	5308	普洱市	5308	130.65	103.7	124.33	158.56	351.53	124.9	61.88	66.5		231.12
2014	临沧市	Lincang	5309	临沧市	5309	126.95	103.37	109.37	112.19	291.93	102.94	54.3	70.03		236.77
2014	楚雄彝族自治州	Chuxiong	5323	楚雄彝族自治州	5323	122.55	118.73	112.7	122.98	278.21	117.02	65.56	72.62		153.06
2014	红河哈尼族彝族自治州	Honghe	5325	红河哈尼族彝族自治州	5325	125.53	125.85	108.88	134.35	287.84	124.97	41.17	73		154.72
2014	文山壮族苗族自治州	Wenshan	5326	文山壮族苗族自治州	5326	120.8	107.53	100.04	110.6	257.82	96.76	34.68	76.36		202.35
2014	西双版纳傣族自治州	Xishuangbanna	5328	西双版纳傣族自治州	5328	140.25	140.74	131.54	151.27	352.33	134.34	52.62	88.41		154.46
2014	大理白族自治州	Dali	5329	大理白族自治州	5329	133.15	130.68	124.38	137.92	333.25	137.74	57.9	77		157.24
2014	德宏傣族景颇族自治州	Dehong	5331	德宏傣族景颇族自治州	5331	136.38	129.41	114.75	151.26	318.36	137.28	19.97	83.99		198.74
2014	怒江傈僳族自治州	Nujiang	5333	怒江傈僳族自治州	5333	122.27	114.12	86.29	118.75	250.42	109.35	30.81	46.63		214.57
2014	迪庆藏族自治州	Diqing	5334	迪庆藏族自治州	5334	116.57	119.87	88.35	121.05	256.08	108.9	11.12	61.83		156.94
2014	拉萨市	Lhasa	5401	拉萨市	5401	170.25	171.07	108.58	139.56	317.65	163.51	41.19	52.81		279.59
2014	日喀则市	Shigatse	5402	日喀则市	5402	118.06	75.61	134.04	183.07	375.7	159.55	93.33	50.11		229.19
2014	昌都市	Changdu	5403	昌都市	5403	91.23	83.85	67.38	71.4	212.76	114.81	24.82	26.18		158.94
2014	林芝市	Linzhi	5404	林芝地区	5426	143.36	149.11	109.69	130.7	328.74	154.4	42.41	52.49		185.58
2014	山南市	Shannan	5405	山南地区	5422	147.12	119.41	102.92	103.44	306.47	137.58	66.88	35.73		318.9
2014	那曲市	Naqu	5406	那曲地区	5424	103.18	79.8	84.34	73.37	288.37	111.69	8.63	45.43		214.61
2014	阿里地区	Ali	5425	阿里地区	5425	124.53	126.24	70.59	68.13	231.05	118.56	20.99	28.35		216.89
2014	西安市	Xi'an	6101	西安市	6101	173.6	196.31	134.29	145.49	344.52	177.9	63.07	84.64		170.07
2014	铜川市	Tongchuan	6102	铜川市	6102	129.8	135.92	103.46	70.7	294.53	126.02	52.62	56.9		157.45
2014	宝鸡市	baoji	6103	宝鸡市	6103	138.36	144.88	120.42	119.54	327.71	143.9	54.94	72.97		149.45
2014	咸阳市	Xianyang	6104	咸阳市	6104	135.76	145.18	111.22	120.27	300.31	138.86	53.26	64.62		149.28
2014	渭南市	Weinan	6105	渭南市	6105	124.17	131.66	91.65	105.88	253.76	117.96	27.95	59.71		158.56
2014	延安市	Yan'an	6106	延安市	6106	128.14	143.57	85.07	117.06	223.59	113.33	30.16	54.91		155.47
2014	汉中市	Hanzhong	6107	汉中市	6107	135.36	135.84	123.57	119.5	351.04	131.9	66.25	65.26		155.21
2014	榆林市	Yulin	6108	榆林市	6108	133	148.59	90.27	120.22	275.96	119.14	24.22	47.84		159.14
2014	安康市	Ankang	6109	安康市	6109	127.34	130.63	105.47	114.08	286.51	121.36	37.58	70.75		156.25
2014	商洛市	Shangluo	6110	商洛市	6110	117.43	114.84	101.12	95.38	309.53	103.44	23.82	65.03		155.59
2014	兰州市	Lanzhou	6201	兰州市	6201	158.54	182.99	115.06	147.84	325.33	163.85	52.01	56.76		156.82
2014	嘉峪关市	Jiayuguan	6202	嘉峪关市	6202	194.87	146	71.06	98.61	296.97	140.86	32.72	-12.87		581.23
2014	金昌市	Jinchang	6203	金昌市	6203	171.38	154.61	119.04	108.84	354.87	140.19	58.21	58.06		321.88
2014	白银市	Baiyin	6204	白银市	6204	137.86	132.31	95.86	107.8	274.17	128.97	39.42	51.54		232.49
2014	天水市	Tianshui	6205	天水市	6205	128.71	122.22	93.13	102.35	263.7	119.02	31.02	57.26		214.81
2014	武威市	Wuwei	6206	武威市	6206	129	125.97	78.09	104.08	225.78	117.55	29.87	38.53		231.5
2014	张掖市	Zhangye	6207	张掖市	6207	138.3	144.25	79.24	107.71	226.87	118.28	12.66	51.51		225.99
2014	平凉市	Pingliang	6208	平凉市	6208	130.99	123.97	92.24	101.6	275.44	110.76	30.38	52.15		224.57
2014	酒泉市	Jiuquan	6209	酒泉市	6209	144.95	161.32	109.11	128.3	361.16	146.3	44.97	37.57		155.98
2014	庆阳市	Qingyang	6210	庆阳市	6210	142.67	131.34	85.98	102.67	274.33	109.05	21.7	43.74		283.11
2014	定西市	Dingxi	6211	定西市	6211	111.86	110.59	90.41	104.81	261.35	108.25	22.52	58.94		155.05
2014	陇南市	Longnan	6212	陇南市	6212	105.61	111.27	72.68	95.27	207.39	95.99	16.81	46.62		146.71
2014	临夏回族自治州	Linxia	6229	临夏回族自治州	6229	120.06	106.17	81.42	99.91	218.25	99.86	37.52	47.92		236.16
2014	甘南藏族自治州	Gannan	6230	甘南藏族自治州	6230	113.68	114.58	74.59	90.44	254.98	94.6	30.97	22.75		181.74
2014	西宁市	Xining	6301	西宁市	6301	141.59	158.41	108.86	127.97	314.57	145.57	53.21	51.17		145.52
2014	海东市	Haidong	6302	海东市	6302	108.92	67.38	92.96	155.71	282.32	137.42	40.41	33.88		275.1
2014	海北藏族自治州	Haibei	6322	海北藏族自治州	6322	120.03	110.36	54.72	68.17	247.56	89.62	0	2.73		270.62
2014	黄南藏族自治州	Huangnan	6323	黄南藏族自治州	6323	148.98	99.95	73.55	59.7	190.14	100.28	27.06	52.41		447.94
2014	海南藏族自治州	Hainan	6325	海南藏族自治州	6325	99.46	104.61	81.19	74.73	274.97	88.36	28.06	34.66		115.61
2014	果洛藏族自治州	Guoluo	6326	果洛藏族自治州	6326	147.94	96.5	76.57	73.51	246.31	102.73	26.06	34.77		447.5
2014	玉树藏族自治州	Yushu	6327	玉树藏族自治州	6327	125.7	65.93	53.43	64.87	199.35	67.71	0	23.86		454.39
2014	海西蒙古族藏族自治州	Haixi	6328	海西蒙古族藏族自治州	6328	156.37	147.54	90.55	116.48	308.46	132.38	43.55	20.48		305.13
2014	银川市	Yinchuan	6401	银川市	6401	167.57	182.42	109.94	136.47	311.13	153.27	48.42	56.04		223.29
2014	石嘴山市	Shizuishan	6402	石嘴山市	6402	135.4	150.31	96.85	105.54	284.51	120.92	38.53	51.72		156.22
2014	吴忠市	Wuzhong	6403	吴忠市	6403	121.9	133.08	82.38	97.76	234.62	104.02	22.16	52.94		156.81
2014	固原市	Guyuan	6404	固原市	6404	117.54	117.09	72.32	82.29	197.54	97.11	31.43	41.59		201.19
2014	中卫市	Zhongwei	6405	中卫市	6405	141.93	129.32	115.75	98.03	396.79	110.59	29.31	57.92		231.16
2014	乌鲁木齐市	Urumqi	6501	乌鲁木齐市	6501	161.46	181.76	125.87	154.97	347.55	181.55	53.82	67.97		159.11
2014	克拉玛依市	Karamay	6502	克拉玛依市	6502	169.84	178.99	145.68	166.55	432.49	189.7	78.85	60.06		183.54
2014	吐鲁番市	Turpan	6504	吐鲁番地区	6521	139.9	128.16	107.03	121.2	365.56	138.87	53.14	27.53		238.39
2014	哈密市	Hami	6505	哈密地区	6522	140.83	156.22	103.2	139.01	312.66	154.1	63.12	29.52		158.38
2014	昌吉回族自治州	Changji	6523	昌吉回族自治州	6523	135.74	146.35	104.29	128.78	275.16	139.49	49.52	60.22		157.85
2014	博尔塔拉蒙古自治州	Bortala	6527	博尔塔拉蒙古自治州	6527	141.04	140.49	93.31	115.98	275.38	128.37	24.23	54.15		229.62
2014	巴音郭楞蒙古自治州	Bayinguoling	6528	巴音郭楞蒙古自治州	6528	159.86	150.95	125.56	139.07	368.85	156.68	61.51	59.25		251.6
2014	阿克苏地区	Aksu	6529	阿克苏地区	6529	147.42	119.71	105.33	125.22	307.53	136.17	55.2	46.39		315.38
2014	克孜勒苏柯尔克孜自治州	Kizilesu Kirgiz	6530	克孜勒苏柯尔克孜自治州	6530	130.21	99.72	115.61	141.01	276.33	138.05	67.39	73.52		257.41
2014	喀什地区	Kashi	6531	喀什地区	6531	117.78	94.3	101.68	133.01	282.08	137.57	57.19	46.01		224.56
2014	和田地区	Hetian	6532	和田地区	6532	155.33	81.88	99.33	135.53	283.46	126.72	40.02	52.7		499.64
2014	伊犁哈萨克自治州	Yili	6540	伊犁哈萨克自治州	6540	138.81	129.31	96.07	121.75	288.01	131.56	36.26	46.33		247.87
2014	塔城地区	Tacheng	6542	塔城地区	6542	128.79	120.63	88.09	120.85	327.26	123.53	33.94	14.14		229.67
2014	阿勒泰地区	Altay	6543	阿勒泰地区	6543	130.81	129.82	96.98	122.31	270.4	137.16	47.16	47.66		195.54
2015	北京市	Beijing	1100	北京市	1100	222.21	235.6	193.18	243.45	332.25	261.56	189.25	145.88	97.24	230.75
2015	天津市	Tianjin	1200	天津市	1200	193.66	192.46	169.11	210.9	309.43	219.8	158.95	128.64	75.63	242.21
2015	石家庄市	Shijiazhuang	1301	石家庄市	1301	181.16	185.76	145.96	187.01	233.32	210.22	137.28	127.65	40.21	229.92
2015	唐山市	Tangshan	1302	唐山市	1302	170.82	167.87	137.67	165.43	260.57	182.12	132.74	108.31	26.57	240.78
2015	秦皇岛市	Qinhuangdao	1303	秦皇岛市	1303	177.04	172.72	149.93	172.33	259.23	199.57	163.03	112.32	45.85	240.59
2015	邯郸市	Handan	1304	邯郸市	1304	156.09	151.77	121.15	146.31	198.34	171.98	120.06	106.14	15.38	233.85
2015	邢台市	Xingtai	1305	邢台市	1305	152.21	146.71	125.95	146.99	194.33	171.43	122.66	121.54	4.6	218.06
2015	保定市	baoji	1306	保定市	1306	162.46	155.61	137.97	179.29	221.44	191.9	132.41	124.05	20.49	229.6
2015	张家口市	Zhangjiakou	1307	张家口市	1307	161.88	150.84	141.65	155	284.52	169.47	138.9	109.71	19.94	235.12
2015	承德市	Chengde	1308	承德市	1308	159.5	152.71	128.69	152.41	233.67	156.23	129.5	108.94	7.62	237.91
2015	沧州市	Cangzhou	1309	沧州市	1309	156.15	149.54	128.89	155.54	220.61	178.02	133.02	109.74	3.38	227.49
2015	廊坊市	Langfang	1310	廊坊市	1310	183.02	183.31	153.75	193.05	266.55	205.81	139.7	131.67	43.92	235.26
2015	衡水市	Hengshui	1311	衡水市	1311	154.3	145.75	131.15	150.8	204.52	184.99	132.07	120.89	8.93	224.58
2015	太原市	Taiyuan	1401	太原市	1401	201.1	214.81	152.54	193.45	280.71	210.46	135.34	115.15	79.89	244.07
2015	大同市	Datong	1402	大同市	1402	170.26	163.21	147.55	170.34	303.1	184	140.35	109.04	32.26	234.84
2015	阳泉市	Yangquan	1403	阳泉市	1403	170.46	165.04	129.27	153.19	256.84	176.71	133.99	87.94	31.95	263.17
2015	长治市	Changzhi	1404	长治市	1404	165.82	157.56	134.91	152.47	252.78	173.56	132.75	103.2	41.84	249.24
2015	晋城市	Jincheng	1405	晋城市	1405	173.43	179.13	123.8	154.57	226.49	177.92	121.45	93.3	35.19	244.75
2015	朔州市	Shuozhou	1406	朔州市	1406	160.45	152.98	132.16	148.31	257.04	163.63	136.68	99.24	21.15	236.52
2015	晋中市	Jinzhong	1407	晋中市	1407	169.96	170.54	125.31	160.77	236.21	175.86	109.75	97.9	45.04	249.2
2015	运城市	Yuncheng	1408	运城市	1408	164.42	162.57	123.44	165.05	205.44	181.37	108.46	107.38	37.18	244.97
2015	忻州市	Xinzhou	1409	忻州市	1409	163.21	153.12	128.19	154.01	253.84	166.69	124.28	94.47	31.29	260.19
2015	临汾市	Linfen	1410	临汾市	1410	164.46	162.87	121.16	155.58	219.04	173.15	110.09	98.97	30.04	248.43
2015	吕梁市	Lvliang	1411	吕梁市	1411	159.8	156.66	114.01	146.56	213.83	164.39	98.35	95.89	17.65	253.35
2015	呼和浩特市	Hohhot	1501	呼和浩特市	1501	196.14	205.26	139.07	184.92	257.54	187	126.73	106.17	56.95	269.72
2015	包头市	Baotou	1502	包头市	1502	185.37	190.99	132.27	177.35	246.86	179.59	113.52	104.63	53	263.32
2015	乌海市	Wuhai	1503	乌海市	1503	189.21	190.72	129.75	174.98	286.36	174.36	121.53	81.89	36.13	292.23
2015	赤峰市	Chifeng	1504	赤峰市	1504	155.48	146.69	118.42	139.54	224.94	145.92	104.42	104.63	10.26	251.84
2015	通辽市	Tongliao	1505	通辽市	1505	157.76	144.46	112.94	138.31	230.87	133.01	80.05	102.47	23.96	283.11
2015	鄂尔多斯市	Ordos	1506	鄂尔多斯市	1506	179.94	185.48	125.66	164.49	257.11	175.35	122.05	85.35	31.28	260.24
2015	呼伦贝尔市	Hulunbuir	1507	呼伦贝尔市	1507	167.11	156.19	123.38	155.46	264.19	155.66	121.2	81.88	29.03	282.63
2015	巴彦淖尔市	Bayannaoer	1508	巴彦淖尔市	1508	163.18	165.54	114.22	141.94	223.57	139.75	88.64	103.44	17.4	244.37
2015	乌兰察布市	Ulanchab	1509	乌兰察布市	1509	155.51	148.92	108.72	143.15	209.46	148.21	108.96	79.7	18.87	262.28
2015	兴安盟	Hinggan	1522	兴安盟	1522	150.1	141.42	113.15	144.97	239.47	134	99.84	87.31	17.38	245.89
2015	锡林郭勒盟	Xilingol	1525	锡林郭勒盟	1525	169.08	167.91	125.44	153.32	260.97	148.24	112.57	94.58	33.48	252.24
2015	阿拉善盟	Alxa	1529	阿拉善盟	1529	179.56	185.55	130.01	164.13	292.17	167.85	129.41	79.8	26.56	249.83
2015	沈阳市	Shenyang	2101	沈阳市	2101	197.72	201.59	161.59	207.37	292.69	210.05	146.43	127.09	72.19	250.58
2015	大连市	Dalian	2102	大连市	2102	199.88	201.45	167.77	202.8	314.21	213.94	152.61	127.76	81.06	253.07
2015	鞍山市	Anshan	2103	鞍山市	2103	176.5	165.64	157.11	181.38	292.29	191.15	147.17	125.19	56.82	247.58
2015	抚顺市	Fushun	2104	抚顺市	2104	181.43	171.54	156.67	178.78	292.91	191.37	167.24	111.4	54.87	259.09
2015	本溪市	Benxi	2105	本溪市	2105	173.5	157.91	142.46	162.08	281.41	171.02	143.84	102.28	44.89	281.39
2015	丹东市	Dandong	2106	丹东市	2106	172.4	161.41	151.41	171.5	289.41	171.8	144.27	118.71	53.07	246.82
2015	锦州市	Jinzhou	2107	锦州市	2107	168.12	156.76	148.33	158.43	265.55	173.03	168.05	111.28	34.22	241.62
2015	营口市	Yingkou	2108	营口市	2108	176.74	167.98	145.44	168.35	294.77	167.62	125.84	114.6	50.76	262.55
2015	阜新市	Fuxin	2109	阜新市	2109	160.47	150.86	126.62	144.59	235.97	155.71	122.86	101.49	31.87	253.72
2015	辽阳市	Liaoyang	2110	辽阳市	2110	170.04	158.77	143.35	163.53	290.19	172.11	132.09	109.25	41.2	255.76
2015	盘锦市	Panjin	2111	盘锦市	2111	180.3	173.97	153.12	174.93	303.1	185.04	152.87	111.7	43.71	250.57
2015	铁岭市	Tieling	2112	铁岭市	2112	159.5	146.88	133.83	151.08	247.34	155.31	124.56	115.17	26.81	247.84
2015	朝阳市	Chaoyang	2113	朝阳市	2113	152.18	138.27	123.13	131.65	224	144.3	119.41	104.52	26.07	250.92
2015	葫芦岛市	Huludao	2114	葫芦岛市	2114	162.38	152.08	143.14	162.34	248.68	166.87	131.91	130.25	29.43	231.33
2015	长春市	Changchun	2201	长春市	2201	186.36	188.49	145.79	187.96	264.81	197.54	131.47	114.52	60.62	253.1
2015	吉林市	Jilin	2202	吉林市	2202	173.53	165.47	143.4	172.82	248.69	181.46	154.36	108.15	46.4	254.91
2015	四平市	Siping	2203	四平市	2203	155.93	142	129.53	150.37	243.31	158.49	135.43	99.07	22.9	249.89
2015	辽源市	Liaoyuan	2204	辽源市	2204	157.54	144.65	126.34	141.77	252.9	152.57	111.87	101.65	32.26	256.81
2015	通化市	Tonghua	2205	通化市	2205	161.96	151.85	132.6	160.63	245.75	164.08	122.83	110.4	29.9	248.67
2015	白山市	Baishan	2206	白山市	2206	165.9	152.99	148.82	163.77	287.95	171.74	138.35	120.44	41.18	239.57
2015	松原市	Songyuan	2207	松原市	2207	154.52	139.51	125.21	136.94	208.77	139.93	145.43	102.98	12.48	257.34
2015	白城市	Baicheng	2208	白城市	2208	152.45	140.07	115.6	140.81	215.36	133.4	117.05	92.3	20.23	260.29
2015	延边朝鲜族自治州	Yanbian	2224	延边朝鲜族自治州	2224	171.18	163.77	148.37	187.6	270.13	177.24	131.58	127.17	42.51	237.11
2015	哈尔滨市	Harbin	2301	哈尔滨市	2301	193.37	194.51	156.81	200.7	272.27	213.62	151.4	118.51	77.97	256.01
2015	齐齐哈尔市	Qiqihaer	2302	齐齐哈尔市	2302	154.73	139.83	129.1	155.2	257.02	167.45	121	96.48	34.9	250.48
2015	鸡西市	Jixi	2303	鸡西市	2303	160.21	146.51	134.65	151.64	247.77	163.79	146.96	98.55	36.09	251.9
2015	鹤岗市	Hegang	2304	鹤岗市	2304	165.1	150.56	134.48	159.56	246.7	165.32	153.49	91.11	43.73	268.78
2015	双鸭山市	Shuangyashan	2305	双鸭山市	2305	158.66	145.33	136.75	139.13	253.99	152.46	157.21	102.97	17.26	242.47
2015	大庆市	Daqing	2306	大庆市	2306	185.77	181.61	162.11	183.01	313.34	203.69	168.31	110.68	66.96	242.48
2015	伊春市	Yichun	2307	伊春市	2307	158.8	141.79	135.47	145.16	262.8	163.18	132.55	103.35	41.16	257.33
2015	佳木斯市	Jiamusi	2308	佳木斯市	2308	162.85	155.54	131.67	154.01	252.86	163.18	122.27	102.44	44.44	243.64
2015	七台河市	Qitaihe	2309	七台河市	2309	154.42	142.38	134.36	140.72	222.06	159.14	159.79	104.64	26.5	230.59
2015	牡丹江市	Mudanjiang	2310	牡丹江市	2310	171.31	163.03	147.91	174.51	263.72	182.94	142.69	119.19	52.81	241.17
2015	黑河市	Heihe	2311	黑河市	2311	156.27	142.83	133.84	145.47	245.28	153.74	150.97	97.37	35.5	241.39
2015	绥化市	Suihua	2312	绥化市	2312	144.78	124.53	119.93	138.26	238.6	142.62	103.54	101.98	18.52	256.82
2015	大兴安岭地区	Da Hinggan Ling	2327	大兴安岭地区	2327	157.04	143.41	131.13	139.72	251.75	155.34	144	94.69	27.27	249.14
2015	上海市	Shanghai	3100	上海市	3100	222.45	228.17	209.32	266.98	367.15	275.17	199.2	161.36	100	227.4
2015	南京市	Nanjing	3201	南京市	3201	217.24	225.66	193.05	251.48	341.62	264.18	177.94	146.98	100	233.36
2015	无锡市	Wuxi	3202	无锡市	3202	206.26	208.48	185.03	233.94	330.87	245.72	169.8	145.7	81.69	237.52
2015	徐州市	Xuzhou	3203	徐州市	3203	181.53	175.54	163.12	199.63	262.97	216.14	155.28	143.78	48.5	234.72
2015	常州市	Changzhou	3204	常州市	3204	206.67	205.89	190.56	235.14	348.11	247.28	172.23	147.47	95.02	238.54
2015	苏州市	Suzhou	3205	苏州市	3205	208.81	215.81	184.61	239.97	318.42	244.27	165.74	151.21	84.8	229.66
2015	南通市	Nantong	3206	南通市	3206	191.11	182.66	186.06	236.4	341.22	241.23	171.51	148.58	62.1	228.22
2015	连云港市	Lianyungang	3207	连云港市	3207	179.24	170.84	164.93	201.56	268.66	215.65	153.61	145.51	54.52	233
2015	淮安市	Huai'an	3208	淮安市	3208	175.22	167.46	159.53	198.11	265.2	213.01	145.02	138.34	58.15	229.37
2015	盐城市	Yancheng	3209	盐城市	3209	177.64	165.84	172.31	202.69	284.52	228.28	166.24	142.55	74.06	226.26
2015	扬州市	Yangzhou	3210	扬州市	3210	195.19	186.47	188.76	227.08	336.44	241.97	180.01	143.04	100	235.67
2015	镇江市	Zhenjiang	3211	镇江市	3211	197.83	191.1	190.46	230.31	352.12	238.3	183.31	143	84.89	233.47
2015	泰州市	Taizhou	3212	泰州市	3212	186.47	177.22	180.67	212.32	324.72	233.04	167.98	143.07	79.94	227.54
2015	宿迁市	Suqian	3213	宿迁市	3213	170.02	165.25	145.08	195.14	226.62	196.72	113.99	143.95	43.28	231.06
2015	杭州市	Hangzhou	3301	杭州市	3301	231.13	238.42	223.28	291	391.91	295.48	217.87	169.22	100	221.32
2015	宁波市	Ningbo	3302	宁波市	3302	213.31	216.16	197.33	250.9	373.18	254.51	174.6	151.85	88.65	232.98
2015	温州市	Wenzhou	3303	温州市	3303	211.38	212.68	194.51	269.2	339.88	260.13	171.45	157.84	87.16	237.75
2015	嘉兴市	Jiaxing	3304	嘉兴市	3304	205.98	203.44	198.72	252.67	365.03	249.5	177.65	160.42	77.7	227.58
2015	湖州市	Huzhou	3305	湖州市	3305	201.49	196.68	192.34	253.13	340.03	244.59	171.89	158.74	77.59	233.98
2015	绍兴市	Shaoxing	3306	绍兴市	3306	204.52	199.88	195.18	248.23	367.29	253.38	172.96	152.03	81.95	236.82
2015	金华市	Jinhua	3307	金华市	3307	209.87	210.77	204.33	287.31	354.35	263.22	179.61	172.03	77.93	216.99
2015	衢州市	Quzhou	3308	衢州市	3308	194.88	185.61	189.54	226.96	323.78	235.08	192.42	150.17	74.27	235.16
2015	舟山市	Zhoushan	3309	舟山市	3309	201.37	197.35	186.96	229.42	374.86	236.14	174.96	131.18	81.53	240.84
2015	台州市	Taizhou	3310	台州市	3310	203.35	200.61	192.18	252.73	336.01	243.26	171.66	160.97	75.48	232.66
2015	丽水市	Lishui	3311	丽水市	3311	194.73	188.2	186.07	239.02	323.58	232.52	169.27	156.35	70.68	232.05
2015	合肥市	Hefei	3401	合肥市	3401	201.48	205.32	176.7	231.6	310.82	242.77	152.92	142.07	89.32	233.82
2015	芜湖市	Wuhu	3402	芜湖市	3402	186.64	179.7	173.65	225.91	323.21	221.7	156.99	138.52	58.62	233.19
2015	蚌埠市	Bengbu	3403	蚌埠市	3403	174.68	160.3	168.34	195.61	281.93	207.89	183.53	133.52	45.96	233.72
2015	淮南市	Huainan	3404	淮南市	3404	176.98	165.25	158.45	188.29	302.93	206.54	155.63	114.38	60.58	249.37
2015	马鞍山市	Maanshan	3405	马鞍山市	3405	187.29	175.58	177.27	209.49	328.09	222.31	168.8	129.07	100	244.16
2015	淮北市	Huaibei	3406	淮北市	3406	168.8	159.42	146.74	168.35	240.25	196.36	156.53	111.6	66.82	239.88
2015	铜陵市	Tongling	3407	铜陵市	3407	191.15	181.57	177.51	204.13	323.08	228.93	199.26	119.31	69.67	247.59
2015	安庆市	Anqing	3408	安庆市	3408	167.7	151.43	161.95	182.93	272.22	209.13	168.26	130.57	51.68	231.85
2015	黄山市	Huangshan	3410	黄山市	3410	177.93	167.61	167.37	204.96	305.25	208.69	150.31	139.06	56.48	231.18
2015	滁州市	Cangzhou	3411	滁州市	3411	171.48	159.01	157.57	191.52	288.67	196.92	140	130.26	57.72	237.91
2015	阜阳市	Fuyang	3412	阜阳市	3412	156.31	141.53	141.84	165.01	235.38	180.87	120.2	122.93	84.5	231.42
2015	宿州市	Suzhou	3413	宿州市	3413	154.23	141.25	135.22	159.03	223.11	178.99	141.89	113.23	24.85	231.61
2015	六安市	Lu'an	3415	六安市	3415	161.42	141.97	156.31	185.72	273.04	196.83	151.9	130.72	41.15	234.9
2015	亳州市	Bozhou	3416	亳州市	3416	153.13	138.65	135.57	167.47	255.97	170.23	107.87	121.2	32.6	232.87
2015	池州市	Chizhou	3417	池州市	3417	172.78	160.18	159.8	186.73	287.13	205.2	151.38	128.32	58.16	237.97
2015	宣城市	Xuancheng	3418	宣城市	3418	175.35	161.93	166.66	197.16	308.09	202.12	146.67	140.27	56.92	235.45
2015	福州市	Fuzhou	3501	福州市	3501	209.4	217.15	179.81	241.63	316.12	236.62	150.33	150.64	85.39	237.58
2015	厦门市	Xiamen	3502	厦门市	3502	218.39	234.09	181.7	247.01	310.65	242.52	143.9	157.95	95	233.21
2015	莆田市	Putian	3503	莆田市	3503	187.9	190.1	156.26	229.58	255.12	217.53	115.35	151.9	47.66	238.09
2015	三明市	Sanmingshi	3504	三明市	3504	185.86	181.53	163.72	202.49	281.61	203.11	147	139.25	69.83	240.37
2015	泉州市	Quanzhou	3505	泉州市	3505	195.46	200.26	168.04	234.62	272.45	218.25	115.96	166.3	78.34	229.42
2015	漳州市	Zhangzhou	3506	漳州市	3506	184.33	182.67	157.93	214.35	279.96	202.91	109.98	146.02	76.34	237.77
2015	南平市	Nanping	3507	南平市	3507	183.49	177.89	162.83	198.28	282.79	200.03	137.25	145.69	62.66	239.51
2015	龙岩市	Longyan	3508	龙岩市	3508	189.5	190.2	158.46	198.24	262.08	210.03	130.84	142.82	72.56	243.55
2015	宁德市	Ningde	3509	宁德市	3509	193.58	192.43	169.63	226.15	294.59	213.16	121.91	157.46	84.76	240.9
2015	南昌市	Nanchang	3601	南昌市	3601	197.52	201.69	170.32	222.35	308.38	232.27	142.22	134.6	95.54	233.17
2015	景德镇市	Jingdezhen	3602	景德镇市	3602	177.29	161.52	175.15	210.77	322.76	216.18	149.91	147.87	66.27	233.25
2015	萍乡市	Pingxiang	3603	萍乡市	3603	170.19	153.36	162.21	185.83	291.81	204.5	161.85	126.94	54.7	240.26
2015	九江市	Jiujiang	3604	九江市	3604	173.13	159.77	160.26	200.76	294.19	210.05	138.32	129.45	70.65	240.63
2015	新余市	Xinyu	3605	新余市	3605	168.73	161.96	147.93	165.8	250.42	202.24	141.47	122.9	54.42	228.85
2015	鹰潭市	Yingtan	3606	鹰潭市	3606	169.63	153.78	163.33	197.28	330.75	207.26	144.56	123.14	54.89	233.41
2015	赣州市	Ganzhou	3607	赣州市	3607	169.64	157.02	156.55	190.77	279.04	191.69	113.9	148.07	63.71	235.08
2015	吉安市	ji'an	3608	吉安市	3608	158.32	140.85	151.55	181.05	281.67	195.16	134.26	127.7	38.53	228.28
2015	宜春市	Yichun	3609	宜春市	3609	160.96	144.39	147.7	181.14	274.19	195.77	128.13	121.63	50.08	239.79
2015	抚州市	Fuzhou	3610	抚州市	3610	160.97	142.64	154.93	190.16	284.12	199.93	144.82	125.11	44.9	232.48
2015	上饶市	Shangrao	3611	上饶市	3611	162.91	144.57	155.46	195.85	283.65	196.64	128.27	134.54	55.93	237.01
2015	济南市	Jinan	3701	济南市	3701	202.29	210.4	164.99	212.4	276.39	233.6	152.26	132.67	79	243.3
2015	青岛市	Qingdao	3702	青岛市	3702	202.27	205.18	175.92	221.66	316.05	230.21	158.62	137.95	87.05	240.52
2015	淄博市	Zibo	3703	淄博市	3703	190.4	184.76	172.14	194.47	353.19	214.67	157.21	127.9	53.72	242.19
2015	枣庄市	Zaozhuang	3704	枣庄市	3704	165.98	161.71	139.54	158.27	221.12	199.77	134.36	125.26	30.96	228.14
2015	东营市	Dongying	3705	东营市	3705	192.11	195.24	161.81	194.45	305.77	223.79	163.04	116.56	49.12	236.79
2015	烟台市	Yantai	3706	烟台市	3706	188.98	183.67	169.53	206.32	310.3	221.12	167.17	128.51	59.51	241.85
2015	潍坊市	Weifang	3707	潍坊市	3707	180.64	175.69	156.88	191.89	269.12	211.92	151.19	127.95	53.03	240.13
2015	济宁市	Jining	3708	济宁市	3708	167.55	164.17	136.06	165.6	227.27	192.14	129.5	116.98	32.01	235.93
2015	泰安市	Taian	3709	泰安市	3709	166.4	158.04	143.8	167.74	260.87	198.65	135.86	118.2	30.05	235.06
2015	威海市	Weihai	3710	威海市	3710	188.93	186.01	167.32	208.83	301.54	222.06	152.71	136.65	54.84	237.85
2015	日照市	Rizhao	3711	日照市	3711	181.06	176.04	157.99	187.73	254.25	213.43	151	125.05	100	239.53
2015	莱芜市	Laiwu	3712	莱芜市	3712	162.29	155.5	139.28	148.77	254.8	193.55	140.68	110.12	24.88	226.53
2015	临沂市	Linyi	3713	临沂市	3713	171.41	165.24	148.75	188.48	230.67	207.81	136.62	134.7	47.92	232.94
2015	德州市	Dezhou	3714	德州市	3714	155.68	146.14	132.73	155.16	216	186.64	134.88	116.98	11.3	228.87
2015	聊城市	Liaocheng	3715	聊城市	3715	159.09	153.58	127.46	156.55	203.48	188.62	112.94	119.82	20.71	234.75
2015	滨州市	Binzhou	3716	滨州市	3716	169.17	167.69	138.55	174.27	231.48	198.94	121.68	124.09	34.47	229.68
2015	菏泽市	Heze	3717	菏泽市	3717	152.92	142.64	127.92	156.36	198.61	182.68	131.82	115.88	4.92	232.33
2015	郑州市	Zhengzhou	4101	郑州市	4101	202.2	216.7	156.69	218.52	255.13	229.8	132.68	135.31	68.76	237.04
2015	开封市	Kaifeng	4102	开封市	4102	162.87	157.28	128.2	167.41	227.36	186.95	111.3	108.64	33.31	244.31
2015	洛阳市	Luoyang	4103	洛阳市	4103	178.11	179.47	146.55	189.47	242.71	200.45	141.75	121.63	48.14	230.94
2015	平顶山市	Pingdingshan	4104	平顶山市	4104	164.43	158.48	134.44	165.68	239.77	181.4	121.76	111.77	41.9	238.61
2015	安阳市	Anyang	4105	安阳市	4105	161.75	160.81	123.02	154.59	208.23	174.28	106.42	113.43	19.62	235.2
2015	鹤壁市	Hebi	4106	鹤壁市	4106	161.54	157.38	130.32	152.59	238.24	183.71	109.43	115.1	25.56	232.01
2015	新乡市	Xinxiang	4107	新乡市	4107	167.91	167.88	128.91	157.51	216.36	187.23	117.42	114.89	22.78	238.87
2015	焦作市	Jiaozuo	4108	焦作市	4108	171.53	174.66	131.95	174.63	225.72	189.44	112.41	117.82	30.85	233.1
2015	濮阳市	Puyang	4109	濮阳市	4109	160.54	155.77	129.17	159.22	218.21	180.59	126.01	111.76	16.45	233.3
2015	许昌市	Xuchang	4110	许昌市	4110	169.28	165.37	140.69	173.12	228.95	190.78	116.47	121.19	89.43	234.11
2015	漯河市	Luohe	4111	漯河市	4111	165.02	158.08	140.04	174.26	225.33	192.57	134.37	124.09	31.55	233.32
2015	三门峡市	Sanmenxia	4112	三门峡市	4112	171.78	168.77	135.1	165.83	244.39	184.82	130.73	106.62	36.15	248.41
2015	南阳市	Nanyang	4113	南阳市	4113	158.02	145.96	136.03	166.66	220.67	188.55	123.51	126.95	21.01	237.78
2015	商丘市	Shangqiu	4114	商丘市	4114	154	148.51	119.86	155.55	198.27	168.89	99.32	116.51	12.99	234.13
2015	信阳市	Xinyang	4115	信阳市	4115	161.77	148.83	144.91	176.15	252.55	191.04	137.84	122.01	36.15	235.13
2015	周口市	Zhoukou	4116	周口市	4116	149.17	138.16	122.54	151.04	202.8	168.83	118.36	111.38	6.46	233.96
2015	驻马店市	Zhumadian	4117	驻马店市	4117	154.13	145.34	125.35	155.13	207.74	173.47	120.16	111.6	16.6	235.44
2015	武汉市	Wuhan	4201	武汉市	4201	211.76	223.23	178.61	242.79	308.77	244.92	157.34	140.62	100	234.09
2015	黄石市	Huangshi	4202	黄石市	4202	175.48	174.31	145.27	181.46	256.64	197.1	139.8	116.52	43.09	234.26
2015	十堰市	Shiyan	4203	十堰市	4203	171.61	166.98	144.48	174.69	251.75	194.4	141.8	117.7	38.21	236.2
2015	宜昌市	Yichang	4205	宜昌市	4205	185.72	183.49	160.47	199.33	283.61	205.59	151.49	125.88	73.81	238.94
2015	襄阳市	Xiangyang	4206	襄阳市	4206	176.48	169.54	153.51	188.83	274.18	205.13	151.7	118.68	51.11	241.15
2015	鄂州市	Ezhou	4207	鄂州市	4207	180.67	178.73	154.1	195.13	275.34	208.25	141.32	123.01	59.91	235.34
2015	荆门市	Jingmen	4208	荆门市	4208	168.97	157	151.12	182.48	271.72	196.84	149.22	119.03	44.11	240.92
2015	孝感市	Xiaogan	4209	孝感市	4209	165.29	152.3	152.15	173.33	272.38	195.05	153.42	119.39	46.47	232.02
2015	荆州市	Jingzhou	4210	荆州市	4210	171.62	158.8	162.61	198.51	294.75	206.52	152.75	130.29	57.24	230.3
2015	黄冈市	Huanggang	4211	黄冈市	4211	164.66	151.3	144.96	177.2	261.31	191.06	134.03	116.96	50.98	244.55
2015	咸宁市	Xianning	4212	咸宁市	4212	171.91	164.75	150.16	189.5	260.95	199.15	138.97	124.56	51.71	235.08
2015	随州市	Suizhou	4213	随州市	4213	167.93	152.48	155.75	178.45	273.98	201.62	164.34	120.61	41.56	241.1
2015	恩施土家族苗族自治州	Enshi	4228	恩施土家族苗族自治州	4228	161.28	153.42	129.71	166.71	227.87	166.43	96.91	122	45.79	244.59
2015	长沙市	Changsha	4301	长沙市	4301	202.97	210.5	172.24	223.89	313.73	222.86	143.92	138.73	91.54	233.94
2015	株洲市	Zhuzhou	4302	株洲市	4302	176.71	166.47	160.79	197.92	270.42	202.95	141.61	141.06	67.04	239.46
2015	湘潭市	Xiangtan	4303	湘潭市	4303	176.14	168.23	155.9	190.82	285.42	194.94	136.1	130.54	56.48	239.05
2015	衡阳市	Hengyang	4304	衡阳市	4304	164.02	147.51	151.73	177.45	260.24	193.92	156.98	121.07	45.33	240.9
2015	邵阳市	Shaoyang	4305	邵阳市	4305	150.37	132.2	140.54	174.65	239.61	181.61	131.14	125.69	22.59	228.22
2015	岳阳市	Yueyang	4306	岳阳市	4306	164.23	148.27	153.05	183.26	271.28	190.03	141.85	128.14	51.68	237.25
2015	常德市	Changde	4307	常德市	4307	159.34	141.86	146.29	178.07	274.3	183.92	129.6	122.34	38.4	240.76
2015	张家界市	Zhangjiajie	4308	张家界市	4308	160.43	154.12	134.33	165.25	242.95	166.36	96.63	129.17	41.91	228.73
2015	益阳市	Yiyang	4309	益阳市	4309	158.1	138.69	155.08	183.55	275.1	188.28	139.41	134.36	49.23	227.68
2015	郴州市	Chenzhou	4310	郴州市	4310	159.7	148.52	136.41	165.29	211.55	187.81	132.7	125.01	24.78	238.92
2015	永州市	Yongzhou	4311	永州市	4311	153.88	136.07	142.81	168.29	258.9	174.69	132.18	123.55	27.2	232.79
2015	怀化市	Huaihua	4312	怀化市	4312	155.11	141.02	133.64	170.84	242	166.79	112.92	118.35	34.54	240.65
2015	娄底市	Loudi	4313	娄底市	4313	158.51	147.07	141.48	156.24	245.65	179.59	137.89	123.27	23.89	227.26
2015	湘西土家族苗族自治州	Xiangxi	4331	湘西土家族苗族自治州	4331	151.1	138.97	119.96	154.31	223.98	147.18	94.19	110.5	23.12	247.77
2015	广州市	Guangzhou	4401	广州市	4401	214.36	230.48	177.74	235.49	279.94	238.07	149.13	160.85	88.03	227.67
2015	韶关市	Shangqiu	4402	韶关市	4402	172.42	163.42	153.1	178.37	262.23	189.23	135.95	133.32	64.17	237.24
2015	深圳市	Shenzhen	4403	深圳市	4403	219.99	242.89	176.22	214.97	272.42	235.54	156.63	158.69	84.77	223.94
2015	珠海市	Zhuhai	4404	珠海市	4404	212.77	230.71	167.16	199.24	283.67	219.79	149.51	139.18	85.49	236.4
2015	汕头市	Shantou	4405	汕头市	4405	181.38	175.46	168.54	214.39	274.16	219.07	139.41	158.28	60.85	224.25
2015	佛山市	Foshan	4406	佛山市	4406	201.04	209.97	167.31	192.17	287.88	204.11	135.34	156.47	62.83	232.82
2015	江门市	Jiangmen	4407	江门市	4407	182.94	181.44	157.78	181.91	276.65	190.33	130.51	145.96	51.04	233.59
2015	湛江市	Zhanjiang	4408	湛江市	4408	166.44	154.7	146.73	175.56	242.33	181.52	133.09	130.71	55.49	241
2015	茂名市	Maomig	4409	茂名市	4409	157.67	148.58	127.67	155.23	186.99	165.69	108.42	128.68	41.76	242.21
2015	肇庆市	Zhaoqing	4412	肇庆市	4412	170.16	163.89	142.64	176.21	226.67	175.08	133.09	130.26	45.22	240.91
2015	惠州市	Huizhou	4413	惠州市	4413	191.44	197.79	156.98	204.16	249.79	197.93	123.11	152.89	63.52	233.11
2015	梅州市	Meizhou	4414	梅州市	4414	164.47	153.81	143.91	177.16	257.61	187.21	110.76	133.66	43.37	237.02
2015	汕尾市	Shanwei	4415	汕尾市	4415	165.06	154.31	145.33	194.09	218.87	183.97	107.71	149.07	62.71	236.45
2015	河源市	Heyuan	4416	河源市	4416	166.37	157.86	138.56	181.52	232.32	177.06	97.05	133.52	69.5	245.05
2015	阳江市	Yangjiang	4417	阳江市	4417	174.5	168.67	150.18	176.48	246.98	173.97	129.48	143.35	47.81	237.96
2015	清远市	Qingyuan	4418	清远市	4418	169.25	163.09	137.1	172.61	227.11	171.65	111.89	128.17	53.95	248.03
2015	东莞市	Dongguan	4419	东莞市	4419	199.99	214.08	158.54	191.63	247.78	207.83	141.14	148.26	53.93	228.75
2015	中山市	Zhongshan	4420	中山市	4420	202.44	212.72	169.03	204.17	279.15	208.35	142.12	159.66	57	229.23
2015	潮州市	Chaozhou	4451	潮州市	4451	178.42	162.12	174.63	226.86	292	224.76	149.78	157.6	60.89	239.11
2015	揭阳市	Jieyang	4452	揭阳市	4452	165.15	152.13	157	224.43	241.45	210.9	123.96	156.58	43.87	222.98
2015	云浮市	Yunfu	4453	云浮市	4453	160.13	153.42	132.72	164.22	235.5	162.16	100.87	128.23	33.87	232.09
2015	南宁市	Nnaning	4501	南宁市	4501	193.66	200.19	150.54	203.63	264.87	192.36	114.26	132.17	80.13	250.46
2015	柳州市	Liuzhou	4502	柳州市	4502	182.75	179.92	151.54	183.04	274.05	181.59	124.32	131.19	69.77	248.77
2015	桂林市	Guilin	4503	桂林市	4503	178.93	173.18	153.57	194.55	268.17	189.85	133.26	129.16	74.68	244.01
2015	梧州市	Wuzhou	4504	梧州市	4504	162.3	152	137.73	166.16	250.01	155.81	104.8	128.76	52.07	240.95
2015	北海市	Beihai	4505	北海市	4505	182.03	178.22	149.69	191.2	273.31	182.91	122.39	127.12	68.55	253.34
2015	防城港市	Fangchenggang	4506	防城港市	4506	174.17	165.87	152.12	186.19	285.13	174.6	120.75	135.87	52.21	241.65
2015	钦州市	Qinzhou	4507	钦州市	4507	158.49	143.35	131.34	163.78	222.49	152.47	115.67	120.38	40.17	257.85
2015	贵港市	Guigang	4508	贵港市	4508	153.71	139.52	126.82	161.42	210.38	149.83	96.03	126.27	43.57	249.44
2015	玉林市	Yulin	4509	玉林市	4509	152.42	141.85	126.44	156.97	203.47	157.64	96.64	127.42	41.85	234.56
2015	百色市	Baise	4510	百色市	4510	155.89	139.48	131.13	155.63	277.02	137.67	105.52	110.49	27.37	255.06
2015	贺州市	Hezhou	4511	贺州市	4511	156.25	142.01	134.34	175.57	243.88	158.2	100.35	126.98	40.46	243.05
2015	河池市	Hechi	4512	河池市	4512	151.28	135.95	123.53	152.65	220.59	138.94	102.52	115.5	30.26	252.32
2015	来宾市	Laibin	4513	来宾市	4513	155.06	140.26	125.39	167.84	239.59	143.22	87.4	116.27	44.05	257.84
2015	崇左市	Chongzuo	4514	崇左市	4514	156.18	144.68	129.57	171.06	238.79	142.02	98.88	120.58	41.33	242.5
2015	海口市	Haikou	4601	海口市	4601	205.83	211.12	160.14	194.52	305.31	194.77	142.01	119.23	93.87	271.41
2015	三亚市	Sanya	4602	三亚市	4602	197.26	197.44	159.69	218.2	341.29	197.96	133.32	104.47	97.94	264.89
2015	三沙市	Sanshashi	4603	三沙市	4603	200.11	200.05	95.92	63.31	193.35	40.26	64.67	102.86	42.11	389.65
2015	重庆市	Chongqing	5000	重庆市	5000	182.68	181.5	154.04	197.06	287.21	196.54	131.97	123.4	68.89	238.61
2015	成都市	Chengdu	5101	成都市	5101	205.3	213.41	172.01	225.08	297.83	221.83	151.97	138.33	96.05	239.02
2015	自贡市	Zigong	5103	自贡市	5103	167.16	150.91	154.49	174.39	297.13	176.97	146.91	118.29	61.98	243.84
2015	攀枝花市	Panzhihua	5104	攀枝花市	5104	172.42	165.66	135.04	156.23	271.85	159.18	132.02	101.2	29.83	262.69
2015	泸州市	Luzhou	5105	泸州市	5105	158.78	145.1	138.72	158.83	268.47	164.29	122.14	115.24	38.66	240.38
2015	德阳市	Deyang	5106	德阳市	5106	171.69	165.65	147.99	213.53	264.06	176.97	132.46	118.45	68.57	234.66
2015	绵阳市	Mianyang	5107	绵阳市	5107	174.21	166.83	149.66	175.43	276.63	182.16	135.79	119.46	65.98	243.21
2015	广元市	Guangyuan	5108	广元市	5108	156.34	145.75	130.47	144.16	237.25	151.04	129.71	108.72	26.81	238.3
2015	遂宁市	Suining	5109	遂宁市	5109	156.25	143.7	127.22	158.34	242.54	158.73	99.06	109.04	50.24	250.42
2015	内江市	Neijiang	5110	内江市	5110	156.69	137.7	140.07	160.25	255.1	163.95	128.81	115.91	53.67	249.57
2015	乐山市	Leshan	5111	乐山市	5111	170.1	158.07	148.7	174.93	277.73	173.02	137.72	116.39	67.57	248.75
2015	南充市	Nanchong	5113	南充市	5113	157.63	146.54	130.3	161.73	240.26	162.94	109	111.79	45.13	243.94
2015	眉山市	Meishan	5114	眉山市	5114	164.06	149.79	141.78	169.39	268	166.7	128.9	115.12	47.44	251.65
2015	宜宾市	Yibin	5115	宜宾市	5115	161.3	150.66	137.42	164.24	255.16	161.17	121.39	116.49	43.58	239.83
2015	广安市	Guang'an	5116	广安市	5116	157.61	145.51	131.7	158.3	237.44	163.83	123.94	108.23	40.79	244.63
2015	达州市	Dazhou	5117	达州市	5117	151.32	136.03	127.27	142.63	222.17	161.42	126.7	105.36	33.24	245.51
2015	雅安市	Ya'an	5118	雅安市	5118	162.82	149.29	141.42	173.88	282.6	163.12	122.72	111.78	49.13	246.38
2015	巴中市	Bazhong	5119	巴中市	5119	145.97	134.03	111.71	137.21	204.46	135.91	83.17	108.77	20.58	247.63
2015	资阳市	Ziyang	5120	资阳市	5120	156.38	137.43	146.51	161.08	249.14	168.61	162.68	114.78	43.88	236.9
2015	阿坝藏族羌族自治州	Aba	5132	阿坝藏族羌族自治州	5132	154.13	142.5	115.81	151.97	233.97	143.62	112.76	84.62	21.48	262.16
2015	甘孜藏族自治州	Ganzi	5133	甘孜藏族自治州	5133	148.32	131.14	128.09	147.92	261.39	145.08	118.71	101.32	22.52	241.83
2015	凉山彝族自治州	Liangshan	5134	凉山彝族自治州	5134	148	123.91	130.46	147.75	263.15	143.36	128.88	101.1	20	259.44
2015	贵阳市	Guiyang	5201	贵阳市	5201	190.92	196.03	143.98	182.21	286.21	178.53	122.49	112.58	53.02	259.36
2015	六盘水市	Liupanshui	5202	六盘水市	5202	161.83	143.79	121.73	139.67	242.52	132.16	116.49	98.32	17.92	294.24
2015	遵义市	Zunyi	5203	遵义市	5203	159.5	153.03	118.94	144.38	241.91	139.65	89.5	103.12	33.3	254.56
2015	安顺市	Anshun	5204	安顺市	5204	161.09	148.2	123.68	148.66	259.27	138.77	102.92	98.96	34.07	271.62
2015	毕节市	Bijie	5205	毕节市	5205	136.3	117.54	111.36	138.76	237.64	121	80.24	99.04	17.52	243.54
2015	铜仁市	Tongren	5206	铜仁市	5206	142.61	130.2	108.2	130.42	229.11	122.44	76.87	96.25	21.33	246.1
2015	黔西南布依族苗族自治州	Qianxinan	5223	黔西南布依族苗族自治州	5223	145.07	128.05	114.75	141.89	240.25	125.7	85.08	101.82	20.2	256.38
2015	黔东南苗族侗族自治州	Qiandongnan	5226	黔东南苗族侗族自治州	5226	155.47	144.31	121.25	145.61	227.88	130.88	104.27	107.18	31.39	254.52
2015	黔南布依族苗族自治州	Qiannan	5227	黔南布依族苗族自治州	5227	155.68	147.3	128.58	202.54	252.55	132.43	107.21	107.41	31.69	232.6
2015	昆明市	Kunming	5301	昆明市	5301	199.7	207.64	160.23	199.03	301.97	198.02	132.82	129.56	79.69	245.18
2015	曲靖市	Qujing	5303	曲靖市	5303	155.4	144.3	119.24	153.17	218.63	151.47	106.51	101.71	24.98	257.74
2015	玉溪市	Yuxi	5304	玉溪市	5304	169.03	161.71	127.57	145.43	260.14	152.6	114.32	101.25	26.78	268.57
2015	保山市	baoshan	5305	保山市	5305	149.76	131.95	132.75	154.02	270.3	146.03	102.21	119.85	22.14	239.44
2015	昭通市	Zhaotong	5306	昭通市	5306	140.47	119.21	118.73	136.44	232.76	134.02	118.24	94.19	15.12	250.19
2015	丽江市	Lijiang	5307	丽江市	5307	172.61	158.38	154.12	185.35	294.51	176.81	132.34	126.14	64.35	253.2
2015	普洱市	Puer	5308	普洱市	5308	150.42	120.93	140.61	177.78	302.2	146.14	120.64	107.87	39.15	265.62
2015	临沧市	Lincang	5309	临沧市	5309	148.54	118.77	133.56	149.53	274.64	128.99	141.09	98.3	21.22	274.1
2015	楚雄彝族自治州	Chuxiong	5323	楚雄彝族自治州	5323	152.04	135.29	122.69	145.6	241.99	135.95	107.6	105.2	19.3	260.67
2015	红河哈尼族彝族自治州	Honghe	5325	红河哈尼族彝族自治州	5325	157.3	142.3	130.24	162.65	264.13	147.65	103.55	111.19	31.88	255.99
2015	文山壮族苗族自治州	Wenshan	5326	文山壮族苗族自治州	5326	139.87	123.54	115.63	140.09	227.9	123.96	79.81	116.54	7.59	237.83
2015	西双版纳傣族自治州	Xishuangbanna	5328	西双版纳傣族自治州	5328	171.44	157.42	156.33	178.77	321.16	161.36	133.4	125.75	55.52	245.18
2015	大理白族自治州	Dali	5329	大理白族自治州	5329	165.07	146.97	142.06	165.34	276.41	163.61	130.44	114.49	39.08	266.65
2015	德宏傣族景颇族自治州	Dehong	5331	德宏傣族景颇族自治州	5331	161.23	144.74	147	175.21	319.95	157.87	108.75	121.46	46.09	241.51
2015	怒江傈僳族自治州	Nujiang	5333	怒江傈僳族自治州	5333	149.1	128.8	120.68	147.4	273.04	130.76	106.84	89.28	15.02	267.79
2015	迪庆藏族自治州	Diqing	5334	迪庆藏族自治州	5334	149.84	135.66	115.6	150.51	272.36	136.89	88.2	89.6	5.66	258.87
2015	拉萨市	Lhasa	5401	拉萨市	5401	188.35	190.12	150.92	181.47	331.6	195.57	124.42	107.33	54.6	250.5
2015	日喀则市	Shigatse	5402	日喀则市	5402	140.97	94.96	159.51	218.21	371.02	201.95	130.95	99.02	73.07	259.2
2015	昌都市	Changdu	5403	昌都市	5403	126.14	98.77	107.08	152.49	273.17	157.67	110.35	48.58	6.4	251.14
2015	林芝市	Linzhi	5404	林芝地区	5426	173.73	167.35	143.35	177.97	312.37	191.56	147.58	84.35	43.68	250.01
2015	山南市	Shannan	5405	山南地区	5422	152.78	137.63	130.59	161.06	300.34	171.61	141.53	65.49	42.51	243.15
2015	那曲市	Naqu	5406	那曲地区	5424	121.6	98.17	122.32	147.33	274.9	144.98	107.28	92.06	7.65	197.65
2015	阿里地区	Ali	5425	阿里地区	5425	166.51	141.93	117.5	142.83	263.88	156.31	119.79	67.39	34.64	336.73
2015	西安市	Xi'an	6101	西安市	6101	202.95	217.31	156.9	186.46	281.03	209.73	142.63	122.76	79.14	239.24
2015	铜川市	Tongchuan	6102	铜川市	6102	161.16	153.15	132.8	150.18	246.82	166.17	128.2	105.8	37.4	239.12
2015	宝鸡市	baoji	6103	宝鸡市	6103	167.66	161.99	138.43	155.31	240.85	174.56	142.99	110.32	41.29	239.49
2015	咸阳市	Xianyang	6104	咸阳市	6104	166.95	162.72	135.14	159.78	248.64	173.89	130.46	104.39	48.55	238.69
2015	渭南市	Weinan	6105	渭南市	6105	153.84	149.92	114.25	133.89	205.86	153.96	104.81	98.25	19.69	238.72
2015	延安市	Yan'an	6106	延安市	6106	159.19	159.96	114.8	147.19	224.01	147.46	97.85	97.37	15.45	237.28
2015	汉中市	Hanzhong	6107	汉中市	6107	162.78	151.53	134.11	149.7	244.4	160.62	140.31	105.16	30.26	252
2015	榆林市	Yulin	6108	榆林市	6108	162.43	163.03	123.7	148.35	264.08	150.93	106.27	92.48	35.27	230.81
2015	安康市	Ankang	6109	安康市	6109	155.87	145.73	124.37	143.08	225.09	149.75	117.51	105.15	30.59	246.58
2015	商洛市	Shangluo	6110	商洛市	6110	145.11	129.1	113.87	129.52	211.64	135.5	100.62	103.54	10.62	254.72
2015	兰州市	Lanzhou	6201	兰州市	6201	193.77	202.81	136.88	180.18	269.02	185.79	123.66	96.62	63.75	267.28
2015	嘉峪关市	Jiayuguan	6202	嘉峪关市	6202	167.42	161.31	102.21	117.82	222.24	136.65	111.36	54.42	42.11	306.1
2015	金昌市	Jinchang	6203	金昌市	6203	175.49	172.34	128.37	142.06	285.21	161.95	116.95	91.59	20.61	271.52
2015	白银市	Baiyin	6204	白银市	6204	159.97	150.87	115.2	139.99	234.59	153.83	112.5	84.13	15.59	271.35
2015	天水市	Tianshui	6205	天水市	6205	147.95	139.5	114.41	130.12	205.07	146.96	132.88	86.03	5.09	236.8
2015	武威市	Wuwei	6206	武威市	6206	144.62	144.43	99.3	130.59	188.4	141.76	90.79	79.53	13.95	227.63
2015	张掖市	Zhangye	6207	张掖市	6207	162.55	164.34	110.36	138.51	215.31	140.94	85.81	96.5	26.22	251.47
2015	平凉市	Pingliang	6208	平凉市	6208	153.05	142.27	103.65	127.21	202.64	135.57	94.32	86.36	5.22	278.41
2015	酒泉市	Jiuquan	6209	酒泉市	6209	180.25	180.59	127.95	156.19	283.04	164.28	117.39	86.1	32.2	274.12
2015	庆阳市	Qingyang	6210	庆阳市	6210	162.01	150.12	115.05	130.92	217.68	138.34	107.79	96.95	17.52	286.64
2015	定西市	Dingxi	6211	定西市	6211	140.96	129.72	103.68	133.97	188.48	134.08	80.03	100.7	7.17	245.79
2015	陇南市	Longnan	6212	陇南市	6212	140.97	128.62	96.58	119.92	192.8	119.17	82.75	84.35	0.53	262.4
2015	临夏回族自治州	Linxia	6229	临夏回族自治州	6229	134.16	123.75	103.01	118.33	206.92	113.31	96.79	87.39	0	225.1
2015	甘南藏族自治州	Gannan	6230	甘南藏族自治州	6230	144.4	131.38	90.49	121.37	196.21	116.79	80.13	67.98	4.3	285.36
2015	西宁市	Xining	6301	西宁市	6301	176.42	176.72	134.5	158.97	273.15	170.31	127.56	98.08	37.17	251.57
2015	海东市	Haidong	6302	海东市	6302	132.06	85.14	125.46	176.38	282.89	160.14	116.9	75	45.18	298.98
2015	海北藏族自治州	Haibei	6322	海北藏族自治州	6322	134.72	126.07	80.12	109.45	175.55	119.91	68.66	58.95	0	262.46
2015	黄南藏族自治州	Huangnan	6323	黄南藏族自治州	6323	139.66	115.01	97.14	106.5	224.34	120.28	64	85.24	4.39	298.34
2015	海南藏族自治州	Hainan	6325	海南藏族自治州	6325	126.21	118.49	100.85	112.54	198.97	125.01	122.67	66.82	0	197.75
2015	果洛藏族自治州	Guoluo	6326	果洛藏族自治州	6326	147.43	112.5	87.47	138	208.64	146.99	88.97	32.42	41.46	371.75
2015	玉树藏族自治州	Yushu	6327	玉树藏族自治州	6327	121.16	82.65	98.54	120.63	278.24	113.2	79.65	56.26	2.51	289.39
2015	海西蒙古族藏族自治州	Haixi	6328	海西蒙古族藏族自治州	6328	171.47	165.96	108.22	141.66	234.6	158.04	121.46	60.11	11.81	304.59
2015	银川市	Yinchuan	6401	银川市	6401	193.58	204.02	139.24	173.29	293.81	179.9	120.29	99.99	50.07	257.82
2015	石嘴山市	Shizuishan	6402	石嘴山市	6402	170.89	167.77	122.5	144.81	246.75	149.57	113.08	93.83	31.2	269.13
2015	吴忠市	Wuzhong	6403	吴忠市	6403	155.84	150.7	108.63	129.29	216.24	132.65	88.08	96.19	12.32	258.62
2015	固原市	Guyuan	6404	固原市	6404	146.23	133.84	92.72	116.01	195.56	124.31	82.4	73.05	0.07	284.39
2015	中卫市	Zhongwei	6405	中卫市	6405	147.22	145.46	100.77	128.34	200.92	134.03	84.86	86.67	2.24	237.47
2015	乌鲁木齐市	Urumqi	6501	乌鲁木齐市	6501	194.28	202.54	148.75	189.89	298.34	202.36	130.66	108.09	59.48	249.74
2015	克拉玛依市	Karamay	6502	克拉玛依市	6502	194.43	199.75	158.17	188.74	343.93	201.58	159.81	96.53	53.12	242.73
2015	吐鲁番市	Turpan	6504	吐鲁番地区	6521	166.33	145.93	117.71	149.57	250.59	161.53	118.1	75.11	26.52	322.07
2015	哈密市	Hami	6505	哈密地区	6522	174.9	173.34	125.08	166.69	274.55	176.94	129.58	74.07	20.02	270.57
2015	昌吉回族自治州	Changji	6523	昌吉回族自治州	6523	162.66	165.05	118.07	155.82	250.11	162.46	98.22	92.46	11.07	235.84
2015	博尔塔拉蒙古自治州	Bortala	6527	博尔塔拉蒙古自治州	6527	175.39	158.25	121.88	144.18	291.78	156.22	107.61	82.4	6.65	329.21
2015	巴音郭楞蒙古自治州	Bayinguoling	6528	巴音郭楞蒙古自治州	6528	179.39	168.55	132.33	165.77	286.02	177.9	128.71	84.84	34.86	300.72
2015	阿克苏地区	Aksu	6529	阿克苏地区	6529	151.42	137.1	133.05	154.67	297.24	162.56	120.85	89.75	39.68	232.09
2015	克孜勒苏柯尔克孜自治州	Kizilesu Kirgiz	6530	克孜勒苏柯尔克孜自治州	6530	150.28	116.81	155.45	168.87	320.28	170.96	141.72	121.48	41.79	251.39
2015	喀什地区	Kashi	6531	喀什地区	6531	147.43	111.48	124.75	161.04	287.68	161.57	118.15	74.33	35.57	307.32
2015	和田地区	Hetian	6532	和田地区	6532	136.3	100.13	128.57	159.29	303.4	157.26	133.18	75.06	11.86	269.79
2015	伊犁哈萨克自治州	Yili	6540	伊犁哈萨克自治州	6540	154.93	146.6	119.77	149.54	266.17	157.61	106.91	84.41	17.29	246.33
2015	塔城地区	Tacheng	6542	塔城地区	6542	161.96	138.25	107.85	143.84	257.57	147.86	112.75	58.56	4.83	338.58
2015	阿勒泰地区	Altay	6543	阿勒泰地区	6543	153.9	146.4	119.43	150.08	273.84	164.2	111.45	79.18	5.87	241.29
2016	北京市	Beijing	1100	北京市	1100	243.143	246.724	234.014	285.6	401.754	285.093	184.066	175.598	259.9	247.924
2016	天津市	Tianjin	1200	天津市	1200	213.3	200.964	211.098	249.151	386.316	251.836	153.197	165.774	207.482	258.048
2016	石家庄市	Shijiazhuang	1301	石家庄市	1301	204.081	198.892	193.705	242.72	316.308	254.49	136.411	165.339	190.129	240.086
2016	唐山市	Tangshan	1302	唐山市	1302	193.308	178.222	188.563	205.197	338.943	231.953	130.235	155.677	185.542	251.758
2016	秦皇岛市	Qinhuangdao	1303	秦皇岛市	1303	199.424	183.299	195.135	214.136	340.019	241.12	142.971	157.375	201.359	260.477
2016	邯郸市	Handan	1304	邯郸市	1304	185.701	169.2	173.883	194.277	284.128	224.919	117.86	153.218	175.858	261.673
2016	邢台市	Xingtai	1305	邢台市	1305	178.096	160.437	179.636	213.591	299.531	220.687	122.244	160.679	163.808	233.615
2016	保定市	baoji	1306	保定市	1306	184.76	167.852	186.011	223.07	295.851	245.53	132.442	162.599	180.466	238.326
2016	张家口市	Zhangjiakou	1307	张家口市	1307	187.134	164.184	190.027	200.24	339.233	230.3	137.295	155.393	186.309	257.667
2016	承德市	Chengde	1308	承德市	1308	185.263	164.963	182.036	191.527	328.65	215.743	122.25	155.318	174.376	258.168
2016	沧州市	Cangzhou	1309	沧州市	1309	180.099	161.331	181.093	198.7	301.909	218.99	136.014	156.193	164.723	240.278
2016	廊坊市	Langfang	1310	廊坊市	1310	205.894	197.678	200.467	234.173	346.973	247.799	136.955	167.643	206.487	242.897
2016	衡水市	Hengshui	1311	衡水市	1311	179.08	159.139	183.791	207.39	297.857	245.049	134.77	159.645	167.647	236.376
2016	太原市	Taiyuan	1401	太原市	1401	229.216	226.464	197.308	234.145	354.44	246.485	127.81	161.218	211.276	296.3
2016	大同市	Datong	1402	大同市	1402	185.975	173.793	192.189	201.335	351.189	223.273	134.849	158.379	187.574	214.918
2016	阳泉市	Yangquan	1403	阳泉市	1403	192.424	176.759	182.338	193.962	328.001	218.663	128.65	148.438	185.74	262.492
2016	长治市	Changzhi	1404	长治市	1404	192.218	172.942	180.813	195.772	315.411	218.585	125.234	151.346	187.272	276.606
2016	晋城市	Jincheng	1405	晋城市	1405	200.425	193.548	179.51	202.074	301.926	223.187	123.774	152.329	190.002	261.15
2016	朔州市	Shuozhou	1406	朔州市	1406	185.827	166.436	179.342	186.674	316.219	206.574	125.266	151.944	180.545	261.652
2016	晋中市	Jinzhong	1407	晋中市	1407	198.346	184.684	181.51	210.116	330.052	226.776	112.253	153.502	183.774	274.06
2016	运城市	Yuncheng	1408	运城市	1408	191.781	178.863	177.603	214.361	294.907	229.773	106.699	157.273	196.457	260.209
2016	忻州市	Xinzhou	1409	忻州市	1409	187.743	165.945	183.389	194.427	332.535	212.728	126.207	153.269	180.289	267.64
2016	临汾市	Linfen	1410	临汾市	1410	191.358	178.897	178.036	206.374	299.897	221.586	114.641	155.011	190.293	256.723
2016	吕梁市	Lvliang	1411	吕梁市	1411	185.915	168.483	171.652	188.535	299.505	213.468	103.011	152.832	177.446	269.403
2016	呼和浩特市	Hohhot	1501	呼和浩特市	1501	237.667	215.775	186.745	221.1	349.786	220.306	118.019	152.652	192.831	402.5
2016	包头市	Baotou	1502	包头市	1502	211.841	199.674	181.859	212.229	333.759	212.494	118.573	147.505	196.623	306.514
2016	乌海市	Wuhai	1503	乌海市	1503	197.935	200.863	184.535	204.208	364.777	209.116	134.162	138.216	176.107	212.63
2016	赤峰市	Chifeng	1504	赤峰市	1504	173.703	159.493	169.722	179.139	304.902	186.849	100.157	149.842	189.122	227.871
2016	通辽市	Tongliao	1505	通辽市	1505	171.711	158.138	167.088	186.464	316.743	184.052	89.0398	148.377	176.065	224.942
2016	鄂尔多斯市	Ordos	1506	鄂尔多斯市	1506	198.158	195.275	179.181	196.455	329.044	206.361	133.487	140.776	176.568	242.176
2016	呼伦贝尔市	Hulunbuir	1507	呼伦贝尔市	1507	178.749	168.006	182.243	193.602	357.637	196.717	123.402	146.116	173.813	207.884
2016	巴彦淖尔市	Bayannaoer	1508	巴彦淖尔市	1508	202.209	177.209	172.948	185.329	328.75	183.644	105.586	149.124	171.99	337.943
2016	乌兰察布市	Ulanchab	1509	乌兰察布市	1509	173.339	159.384	168.727	186.162	317.359	192.588	109.483	139.545	168.769	227.809
2016	兴安盟	Hinggan	1522	兴安盟	1522	169.221	155.857	169.478	187.553	337.39	180.121	97.131	142.581	171.012	212.892
2016	锡林郭勒盟	Xilingol	1525	锡林郭勒盟	1525	189.725	180.94	179.504	192.812	359.669	190.58	118.555	142.907	171.877	237.315
2016	阿拉善盟	Alxa	1529	阿拉善盟	1529	203.291	198.37	193.824	202.155	372.03	211.412	162.715	144.628	160.905	236.753
2016	沈阳市	Shenyang	2101	沈阳市	2101	219.418	216.259	205.955	238.971	373.515	243.886	140.91	165.836	216.41	254.323
2016	大连市	Dalian	2102	大连市	2102	221.998	216.027	212.184	239.987	400.042	245.668	147.73	166.43	215.449	259.565
2016	鞍山市	Anshan	2103	鞍山市	2103	192.177	174.585	201.018	215.573	374.457	224.271	133.943	164.342	211.31	234.21
2016	抚顺市	Fushun	2104	抚顺市	2104	200.644	178.548	198.837	212.513	368.546	222.461	139.265	158.727	209.571	276.902
2016	本溪市	Benxi	2105	本溪市	2105	194.261	170.197	193.044	194.755	368.525	211.758	132.485	154.996	197.453	275.947
2016	丹东市	Dandong	2106	丹东市	2106	192.671	169.224	195.36	206.327	378.148	209.681	129.59	158.229	196.521	265.216
2016	锦州市	Jinzhou	2107	锦州市	2107	185.442	167.132	197.98	200.697	349.788	217.24	164.294	156.511	185.294	223.128
2016	营口市	Yingkou	2108	营口市	2108	196.344	178.281	194.457	204.916	376.525	206.335	125.594	158.622	201.301	259.426
2016	阜新市	Fuxin	2109	阜新市	2109	182.466	158.284	182.081	190.578	338.794	197.584	123.844	152.35	178.024	263.023
2016	辽阳市	Liaoyang	2110	辽阳市	2110	192.178	169.89	192.37	191.79	361.021	210.434	132.466	157.18	196.51	265.434
2016	盘锦市	Panjin	2111	盘锦市	2111	205.753	187.512	200.572	208.899	385.753	218.007	148.635	155.122	194.276	275.412
2016	铁岭市	Tieling	2112	铁岭市	2112	175.68	150.728	184.676	185.673	343.583	198.089	120.229	158.808	182.43	241.731
2016	朝阳市	Chaoyang	2113	朝阳市	2113	168.804	141.61	173.366	163.132	313.391	186.62	115.259	152.394	171.552	250.317
2016	葫芦岛市	Huludao	2114	葫芦岛市	2114	174.755	157.791	194.868	203.143	343.305	211.669	142.727	167.187	180.243	194.232
2016	长春市	Changchun	2201	长春市	2201	207.283	199.24	196.64	229.626	354.548	236.419	131.41	159.761	209.386	253.191
2016	吉林市	Jilin	2202	吉林市	2202	193.452	175.978	190.494	209.171	339.743	220.223	133.982	156.647	196.232	256.534
2016	四平市	Siping	2203	四平市	2203	176.963	153.875	184.97	194.848	328.264	204.012	134.697	154.027	184.132	238.66
2016	辽源市	Liaoyuan	2204	辽源市	2204	177.419	152.949	181.088	195.673	338.236	200.936	114.034	153.299	185.542	251.56
2016	通化市	Tonghua	2205	通化市	2205	184.879	162.19	189.146	196.747	349.41	207.802	127.36	157.592	193.586	252.053
2016	白山市	Baishan	2206	白山市	2206	186.146	163.296	197.05	198.085	366.503	211.497	140.829	161.527	193.633	241.79
2016	松原市	Songyuan	2207	松原市	2207	171.876	151.327	171.062	175.878	313.672	181.011	102.719	152.235	178.163	241.218
2016	白城市	Baicheng	2208	白城市	2208	174.535	151.768	171.581	180.363	324.685	183.927	96.3893	151.557	180.425	255.089
2016	延边朝鲜族自治州	Yanbian	2224	延边朝鲜族自治州	2224	190.524	175.617	201.544	225.261	367.123	221.361	139.183	168.798	195.917	219.736
2016	哈尔滨市	Harbin	2301	哈尔滨市	2301	212.956	203.208	201.017	241.889	365.173	249.026	131.401	161.712	215.393	266.85
2016	齐齐哈尔市	Qiqihaer	2302	齐齐哈尔市	2302	179.599	151.481	182.257	197.913	340.89	212.898	114.382	152.492	186.58	267.621
2016	鸡西市	Jixi	2303	鸡西市	2303	183.53	155.871	187.447	188.711	346.992	206.167	132.731	154.705	182.607	267.755
2016	鹤岗市	Hegang	2304	鹤岗市	2304	185.729	161.91	185.998	189.207	344.432	210.527	129.445	153.187	183.224	263.9
2016	双鸭山市	Shuangyashan	2305	双鸭山市	2305	181.604	155.901	189.882	181.739	341.276	198.908	152.591	153.468	178.739	251.443
2016	大庆市	Daqing	2306	大庆市	2306	209.541	190.527	200.567	218.296	368.612	235.032	145.215	156.454	210.027	288.644
2016	伊春市	Yichun	2307	伊春市	2307	184.36	152.34	188.205	177.719	354.529	203.795	120.252	157.012	206.659	283.114
2016	佳木斯市	Jiamusi	2308	佳木斯市	2308	190.903	168.83	188.65	195.967	359.787	209.966	124.994	155.26	185.905	267.892
2016	七台河市	Qitaihe	2309	七台河市	2309	177.902	155.938	185.569	186.485	336.891	201.383	130.589	158.353	175.42	236.504
2016	牡丹江市	Mudanjiang	2310	牡丹江市	2310	191.625	174.523	197.261	216.269	364.88	226.144	131.276	164.291	194.508	237.865
2016	黑河市	Heihe	2311	黑河市	2311	183.725	152.423	191.668	188.126	344.669	201.863	122.482	156.028	251.698	272.662
2016	绥化市	Suihua	2312	绥化市	2312	167.914	134.893	170.363	181.215	319.209	191.655	92.1116	153.801	173.83	272.509
2016	大兴安岭地区	Da Hinggan Ling	2327	大兴安岭地区	2327	182.934	154.627	183.602	181.343	351.238	195.235	134.859	149.752	161.292	275.198
2016	上海市	Shanghai	3100	上海市	3100	238.957	238.011	244.55	306.484	434.638	301.599	191.898	184.498	239.738	231.933
2016	南京市	Nanjing	3201	南京市	3201	244.382	244.135	242.752	301.254	413.883	300.68	167.467	178.634	340.672	248.175
2016	无锡市	Wuxi	3202	无锡市	3202	230.504	230.357	225.695	277.064	406.534	280.741	168.194	176.261	213.02	239.742
2016	徐州市	Xuzhou	3203	徐州市	3203	210.53	205.572	207.32	253.572	357.356	260.621	146.152	173.591	196.218	232.744
2016	常州市	Changzhou	3204	常州市	3204	232.178	230.577	235.062	284.842	424.41	286.32	171.803	177.808	256.037	232.237
2016	苏州市	Suzhou	3205	苏州市	3205	236.991	240.75	226.152	289.988	392.888	278.976	161.17	178.475	243.895	244.286
2016	南通市	Nantong	3206	南通市	3206	217.014	209.458	223.864	278.396	410.531	276.768	163.97	176.682	199.365	229.528
2016	连云港市	Lianyungang	3207	连云港市	3207	213.447	202.804	213.044	252.904	372.306	260.401	149.535	174.317	218.631	249.336
2016	淮安市	Huai'an	3208	淮安市	3208	207.111	200.43	209.125	252.485	366.299	260.252	144.253	172.062	211.203	225.524
2016	盐城市	Yancheng	3209	盐城市	3209	211.964	195.642	221.16	255.033	384.877	269.084	160.026	174.386	246.546	249.158
2016	扬州市	Yangzhou	3210	扬州市	3210	226.784	214.677	234.745	271.005	414.33	278.902	172.212	173.873	293.423	252.308
2016	镇江市	Zhenjiang	3211	镇江市	3211	222.831	216.304	227.539	271.052	421.377	274.568	166.852	173.669	227.492	235.843
2016	泰州市	Taizhou	3212	泰州市	3212	220.161	206.701	228.884	261.194	409.964	273.42	165.926	174.309	263.751	248.766
2016	宿迁市	Suqian	3213	宿迁市	3213	206.025	200.455	201.939	252.407	347.307	248.644	125.222	175.481	211.689	231.857
2016	杭州市	Hangzhou	3301	杭州市	3301	246.919	248.47	251.422	336.069	452.676	325.298	190.687	190.587	231.619	233.627
2016	宁波市	Ningbo	3302	宁波市	3302	228.335	225.815	231.767	293.041	431.34	288.129	167.929	180.676	206.401	230.433
2016	温州市	Wenzhou	3303	温州市	3303	229.53	221.326	233.843	314.05	411.97	303.728	172.988	183.189	216.739	248.797
2016	嘉兴市	Jiaxing	3304	嘉兴市	3304	220.648	216.566	232.384	292.659	427.462	286.509	170.818	182.968	203.976	212.816
2016	湖州市	Huzhou	3305	湖州市	3305	218.385	209.091	227.51	305.842	417.609	285.169	156.692	182.832	202.083	232.507
2016	绍兴市	Shaoxing	3306	绍兴市	3306	220.603	211.115	229.318	287.949	425.96	290.187	166.147	179.705	199.583	236.112
2016	金华市	Jinhua	3307	金华市	3307	222.097	221.858	235.069	332.972	411.99	303.871	165.408	189.95	213.909	199.327
2016	衢州市	Quzhou	3308	衢州市	3308	210.356	196.84	220.779	269.856	402.107	269.762	158.666	177.336	200.865	236.058
2016	舟山市	Zhoushan	3309	舟山市	3309	222.24	207.868	230.564	268.031	453.999	270.576	177.705	168.578	201.99	254.581
2016	台州市	Taizhou	3310	台州市	3310	218.68	210.86	226.296	300.14	408.536	283.786	155.748	183.298	208.287	230.677
2016	丽水市	Lishui	3311	丽水市	3311	212.822	198.531	226.566	284.319	421.15	274.109	159.824	180.523	204.26	235.05
2016	合肥市	Hefei	3401	合肥市	3401	222.572	217.748	219.024	286.174	386.371	286.372	148.825	176.1	220.055	244.962
2016	芜湖市	Wuhu	3402	芜湖市	3402	206.817	190.834	214.6	262.776	392.216	267.565	152.569	170.03	202.508	245.46
2016	蚌埠市	Bengbu	3403	蚌埠市	3403	194.192	170.844	205.48	237.497	369.627	243.03	148.173	167.944	192.938	250.787
2016	淮南市	Huainan	3404	淮南市	3404	187.717	162.14	208.446	232.233	387.519	250.166	150.047	163.501	203.969	234.516
2016	马鞍山市	Maanshan	3405	马鞍山市	3405	207.937	186.838	221.421	256.745	401.617	264.946	155.225	168.264	259.711	253.119
2016	淮北市	Huaibei	3406	淮北市	3406	224.436	170.202	205.517	218.956	337.861	239.787	153.321	166.231	247.334	437.907
2016	铜陵市	Tongling	3407	铜陵市	3407	195.176	162.531	218.292	244.822	399.926	265.597	177.161	163.191	200.668	260.976
2016	安庆市	Anqing	3408	安庆市	3408	193.094	166.459	207.88	230.906	366.404	255.252	156.593	166.941	199.784	254.188
2016	黄山市	Huangshan	3410	黄山市	3410	197.974	177.767	215.014	244.593	399.964	252.38	154.504	171.801	200.191	233.746
2016	滁州市	Cangzhou	3411	滁州市	3411	196.144	172.056	209.24	239.209	386.033	246.319	138.517	170.104	217.284	251.897
2016	阜阳市	Fuyang	3412	阜阳市	3412	183.149	154.269	203.969	214.611	342.249	231.424	132.407	164.869	289.387	240.686
2016	宿州市	Suzhou	3413	宿州市	3413	181.817	152.033	187.513	208.128	325.892	226.15	124.233	158.814	201.27	269.826
2016	六安市	Lu'an	3415	六安市	3415	190.726	160.775	208.351	233.436	375.934	246.797	151.355	168.657	200.169	257.606
2016	亳州市	Bozhou	3416	亳州市	3416	180.11	150.525	188.418	209.186	345.643	221.215	120.493	162.098	178.448	262.711
2016	池州市	Chizhou	3417	池州市	3417	198.555	171.735	203.84	231.903	358.549	251.021	146.804	166.766	199.384	277.523
2016	宣城市	Xuancheng	3418	宣城市	3418	192.922	173.545	210.277	242.611	397.512	245.693	139.325	173.2	194.553	225.38
2016	福州市	Fuzhou	3501	福州市	3501	226.293	225.375	227.82	291.524	415.817	283.532	153.916	180.616	230.469	226.564
2016	厦门市	Xiamen	3502	厦门市	3502	238.03	244.641	229.824	295.581	412.218	284.403	153.901	183.537	242.736	231.131
2016	莆田市	Putian	3503	莆田市	3503	212.21	201.302	214.323	284.536	382.44	273.206	133.176	177.033	224.043	244.402
2016	三明市	Sanmingshi	3504	三明市	3504	209.717	189.903	212.118	252.452	386.167	255.656	139.508	171.628	225.838	270.794
2016	泉州市	Quanzhou	3505	泉州市	3505	214.545	209.478	221.588	294.689	393.387	270.97	134.213	185.523	241.137	218.489
2016	漳州市	Zhangzhou	3506	漳州市	3506	204.193	191.156	215.251	274.611	397.025	261.974	129.749	176.465	232.191	227.157
2016	南平市	Nanping	3507	南平市	3507	204.163	185.236	214.596	254.108	399.089	250.962	141.666	173.719	218.934	247.71
2016	龙岩市	Longyan	3508	龙岩市	3508	212.795	198.042	212.354	259.379	382.309	260.174	129.755	176.371	234.714	262.324
2016	宁德市	Ningde	3509	宁德市	3509	213.548	200.055	223.416	275.885	407.392	270.296	137.251	181.219	254.315	240.182
2016	南昌市	Nanchang	3601	南昌市	3601	218.741	213.578	213.408	269.932	389.683	273.839	141.621	170.237	214.091	245.496
2016	景德镇市	Jingdezhen	3602	景德镇市	3602	196.712	173.745	217.512	259.295	404.671	259.67	148.528	176.444	203.879	234.761
2016	萍乡市	Pingxiang	3603	萍乡市	3603	195.973	164.55	202.345	225.089	365.181	239.873	140.679	165.362	204.584	288.162
2016	九江市	Jiujiang	3604	九江市	3604	196.784	172.992	205.295	245.801	380.121	254.279	133.978	167.025	202.582	259.895
2016	新余市	Xinyu	3605	新余市	3605	192.849	172.777	194.979	215.239	347.936	239.291	130.474	162.984	197.727	255.268
2016	鹰潭市	Yingtan	3606	鹰潭市	3606	196.195	163.512	210.889	238.572	402.486	245.155	152.355	166.319	188.552	277.425
2016	赣州市	Ganzhou	3607	赣州市	3607	195.145	171.111	204.733	238.038	379.364	243.592	123.081	172.882	213.155	257.092
2016	吉安市	ji'an	3608	吉安市	3608	184.468	151.137	199.461	219.467	373.214	235.177	135.715	163.418	188.307	267.294
2016	宜春市	Yichun	3609	宜春市	3609	190.637	156.109	202.694	216.561	366.445	235.445	132.469	162.765	242.8	282.749
2016	抚州市	Fuzhou	3610	抚州市	3610	186.062	152.913	202.431	230.332	378.126	240.182	140.88	164.517	185.199	265.785
2016	上饶市	Shangrao	3611	上饶市	3611	186.362	155.246	203.865	236.962	379.892	241.495	136.147	168.616	189.184	257.313
2016	济南市	Jinan	3701	济南市	3701	222.982	220.872	209.461	262.644	362.939	273.066	146.48	168.285	216.204	254.533
2016	青岛市	Qingdao	3702	青岛市	3702	221.471	216.057	216.51	262.597	394.976	265.863	151.802	171.85	213.255	248.379
2016	淄博市	Zibo	3703	淄博市	3703	205.547	195.033	199.799	233.974	340.145	250.193	146.484	163.874	199.85	250.721
2016	枣庄市	Zaozhuang	3704	枣庄市	3704	192.155	175.145	199.144	225.798	332.311	247.137	142.172	165.237	216.742	235.633
2016	东营市	Dongying	3705	东营市	3705	217.563	206.25	203.172	234.795	355.854	257.006	156.121	158.612	199.796	281.08
2016	烟台市	Yantai	3706	烟台市	3706	209.512	195.282	210.982	240.848	388.361	256.535	156.733	164.261	200.578	253.842
2016	潍坊市	Weifang	3707	潍坊市	3707	202.077	188.198	202.327	234.479	342.964	250.188	151.082	165.355	203.218	247.462
2016	济宁市	Jining	3708	济宁市	3708	191.688	175.827	189.984	212.04	317.528	238.179	140.865	158.941	187.897	247.171
2016	泰安市	Taian	3709	泰安市	3709	190.904	171.087	191.584	220.236	323.273	244.271	140.929	159.472	185.145	255.116
2016	威海市	Weihai	3710	威海市	3710	207.563	197.477	209.358	241.288	380.33	256.852	148.551	168.597	200.673	237.619
2016	日照市	Rizhao	3711	日照市	3711	206.715	188.83	210.803	235.577	348.971	255.022	149.699	165.198	278.417	258.354
2016	莱芜市	Laiwu	3712	莱芜市	3712	187.719	167.96	185.515	199.963	322.22	231.637	132	156.168	177.951	256.977
2016	临沂市	Linyi	3713	临沂市	3713	195.414	178.312	199.124	243.386	326.787	255.344	136.877	169.298	210.331	245.155
2016	德州市	Dezhou	3714	德州市	3714	182.763	158.07	184.957	197.423	301.879	233.897	138.784	158.506	178.534	260.323
2016	聊城市	Liaocheng	3715	聊城市	3715	191.283	167.181	184.866	208.953	298.699	234.9	128.911	162.557	186.295	282.538
2016	滨州市	Binzhou	3716	滨州市	3716	194.613	179.697	190.621	216.284	323.112	241.356	134.264	162.057	186.119	251.132
2016	菏泽市	Heze	3717	菏泽市	3717	179.206	155.062	181.577	202.722	299.578	228.809	128.294	160.324	168.773	254.627
2016	郑州市	Zhengzhou	4101	郑州市	4101	228.162	231.013	203.925	266.17	343.206	273.958	133.895	169.947	215.411	262.805
2016	开封市	Kaifeng	4102	开封市	4102	184.523	172.003	181.733	213.636	308.158	232.947	118.322	158.375	181.661	230.944
2016	洛阳市	Luoyang	4103	洛阳市	4103	198.027	191.524	193.018	231.477	324.271	241.874	136.353	162.565	194.184	228.614
2016	平顶山市	Pingdingshan	4104	平顶山市	4104	195.321	171.2	191.936	210.45	352.558	228.823	127.016	157.297	199.087	281.129
2016	安阳市	Anyang	4105	安阳市	4105	188.335	174.006	175.715	203.463	284.53	223.184	113.76	157.499	184.546	258.595
2016	鹤壁市	Hebi	4106	鹤壁市	4106	188.314	172.068	179.97	206.039	299.812	229.041	117.987	157.558	187.028	257.134
2016	新乡市	Xinxiang	4107	新乡市	4107	193.081	180.585	182.664	217.236	311.241	237.734	118.141	157.931	183.581	253.286
2016	焦作市	Jiaozuo	4108	焦作市	4108	196.02	187.288	187	223.234	321.014	237.803	118.56	162.912	188.593	241.258
2016	濮阳市	Puyang	4109	濮阳市	4109	187.805	169.162	180.897	201.167	297.88	224.831	125.344	158.121	183.616	261.93
2016	许昌市	Xuchang	4110	许昌市	4110	200.458	179.804	198.543	221.96	320.616	241.279	124.497	162.84	287.766	272.151
2016	漯河市	Luohe	4111	漯河市	4111	189.436	173.032	191.899	225.527	343.598	236.812	124.053	163.113	186.697	239.137
2016	三门峡市	Sanmenxia	4112	三门峡市	4112	196.911	181.997	188.154	211.61	317.608	233.32	134.042	157.428	195.586	262.084
2016	南阳市	Nanyang	4113	南阳市	4113	185.859	159.564	187.934	210.725	313.772	236.04	132.688	161.645	185.471	268.921
2016	商丘市	Shangqiu	4114	商丘市	4114	183.613	162.945	180.159	204.462	293.551	222.217	109.929	159.341	217.13	258.144
2016	信阳市	Xinyang	4115	信阳市	4115	189.062	160.787	197.382	219.572	348.929	238.505	142.573	163.933	184.974	267.319
2016	周口市	Zhoukou	4116	周口市	4116	176.349	151.513	175.55	196.445	301.085	217.206	113.145	156.957	167.036	259.819
2016	驻马店市	Zhumadian	4117	驻马店市	4117	180.581	154.342	181.387	196.465	315.688	220.017	121.627	156.517	180.657	265.769
2016	武汉市	Wuhan	4201	武汉市	4201	232.496	234.713	222.431	295.783	381.619	288.521	159.71	175.627	230.707	243.478
2016	黄石市	Huangshi	4202	黄石市	4202	200.131	183.575	200.853	232.8	353.51	242.737	147.442	162.067	198.86	253.5
2016	十堰市	Shiyan	4203	十堰市	4203	199.621	178.212	197.203	222.262	347.972	238.019	147.935	158.662	190.579	274.722
2016	宜昌市	Yichang	4205	宜昌市	4205	206.648	191.131	210.339	240.592	398.182	241.788	147.795	164.392	209.857	251.193
2016	襄阳市	Xiangyang	4206	襄阳市	4206	200.306	179.444	202.95	233.799	369.537	246.755	149.498	159.754	194.976	264.402
2016	鄂州市	Ezhou	4207	鄂州市	4207	210.892	190.307	210.721	248.125	390.441	255.958	154.298	163.408	201.265	279.188
2016	荆门市	Jingmen	4208	荆门市	4208	194.462	166.382	202.857	227.437	369.052	238.679	151.328	160.774	194.239	271.937
2016	孝感市	Xiaogan	4209	孝感市	4209	191.667	161.676	203.823	229.029	361.544	239.287	157.78	162.419	192.372	268.62
2016	荆州市	Jingzhou	4210	荆州市	4210	191.693	168.52	210.332	249.004	383.881	250.544	149.508	167.481	207.309	234.351
2016	黄冈市	Huanggang	4211	黄冈市	4211	190.304	160.783	200.126	226.719	357.414	240.18	143.716	162.396	197.679	269.946
2016	咸宁市	Xianning	4212	咸宁市	4212	201.408	175.778	208.918	240.051	399.42	249.063	139.431	165.742	205.058	272.405
2016	随州市	Suizhou	4213	随州市	4213	195.371	163.053	214.198	228.537	412.366	243.455	166.698	162.67	189.287	267.887
2016	恩施土家族苗族自治州	Enshi	4228	恩施土家族苗族自治州	4228	190.129	166.789	188.824	216.954	354.496	222.21	106.203	160.711	205.341	269.579
2016	长沙市	Changsha	4301	长沙市	4301	223.626	223.428	216.14	266.158	399	262.098	142.267	174.014	219.581	237.896
2016	株洲市	Zhuzhou	4302	株洲市	4302	192.822	175.189	204.875	241.347	356.33	242.286	141.402	171.703	209.411	229.155
2016	湘潭市	Xiangtan	4303	湘潭市	4303	196.775	176.912	203.434	231.169	378.168	238.81	137.293	165.692	200.076	250.27
2016	衡阳市	Hengyang	4304	衡阳市	4304	181.816	155.903	199.445	224.176	348.237	237.424	143.54	164.197	201.896	235.356
2016	邵阳市	Shaoyang	4305	邵阳市	4305	174.685	139.978	190.827	218.472	339.538	227.938	125.968	160.805	195.138	259.966
2016	岳阳市	Yueyang	4306	岳阳市	4306	185.67	157.731	202.166	225.338	376.884	232.222	133.61	166.717	201.454	247.958
2016	常德市	Changde	4307	常德市	4307	181.059	150.291	200.13	214.34	377.668	224.503	137.435	162.989	194.227	248.015
2016	张家界市	Zhangjiajie	4308	张家界市	4308	185.706	163.579	188.246	209.815	355.286	217.901	104.112	163.914	197.152	254.169
2016	益阳市	Yiyang	4309	益阳市	4309	172.213	145.899	204.198	225.211	377.602	230.988	142.771	169.451	188.16	200.993
2016	郴州市	Chenzhou	4310	郴州市	4310	185.275	160.687	192.169	218.832	325.57	235.3	131.031	163.087	204.504	253.949
2016	永州市	Yongzhou	4311	永州市	4311	180.427	144.414	194.769	210.013	352.582	221.303	131.74	163.586	196.512	273.288
2016	怀化市	Huaihua	4312	怀化市	4312	180.109	150.803	189.649	208.162	345.007	213.154	122.32	160.634	198.287	259.552
2016	娄底市	Loudi	4313	娄底市	4313	179.551	155.215	190.131	209.696	338.406	226.149	123.524	163.027	192.518	240.698
2016	湘西土家族苗族自治州	Xiangxi	4331	湘西土家族苗族自治州	4331	177.85	149.554	179.894	194.059	333.498	198.635	111.319	156.065	179.583	267.58
2016	广州市	Guangzhou	4401	广州市	4401	232.638	240.147	224.413	292.559	379.293	279.977	157.924	184.312	232.325	222.801
2016	韶关市	Shangqiu	4402	韶关市	4402	195.145	172.516	200.45	223.309	352.833	234.64	137.343	167.339	210.211	260.238
2016	深圳市	Shenzhen	4403	深圳市	4403	238.046	254.126	221.001	276.476	366.417	271.907	156.158	182.95	240.396	215.941
2016	珠海市	Zhuhai	4404	珠海市	4404	236.098	242.084	213.94	255.089	383.418	258.275	149.96	172.254	217.117	256.61
2016	汕头市	Shantou	4405	汕头市	4405	200.661	182.944	220.953	289.764	389.924	285.171	140.434	182.062	231.049	222.3
2016	佛山市	Foshan	4406	佛山市	4406	218.442	219.842	217.213	253.822	400.478	247.067	146.324	179.516	211.709	216.065
2016	江门市	Jiangmen	4407	江门市	4407	202.685	190.515	206.595	231.564	367.476	234.474	143.548	173.252	206.739	235.773
2016	湛江市	Zhanjiang	4408	湛江市	4408	188.813	163.753	194.141	226.086	322.428	232.885	132.632	166.781	209.52	261.888
2016	茂名市	Maomig	4409	茂名市	4409	181.424	154.975	184.908	207.691	297.968	220.955	117.403	166.265	211.833	262.435
2016	肇庆市	Zhaoqing	4412	肇庆市	4412	191.773	172.536	193.597	223.811	332.967	224.721	126.217	167.132	208.192	251.992
2016	惠州市	Huizhou	4413	惠州市	4413	213.896	211.26	208.252	252.763	358.402	243.316	135.436	177.651	226.405	232.868
2016	梅州市	Meizhou	4414	梅州市	4414	188.64	160.706	203.824	227.402	374.49	241.023	127.809	170.379	215.761	253.296
2016	汕尾市	Shanwei	4415	汕尾市	4415	189.308	163.485	205.281	246.337	364.153	243.71	115.175	178.618	236.986	245.561
2016	河源市	Heyuan	4416	河源市	4416	194.09	169.103	196.08	234.298	349.953	235.882	110.906	167.897	229.55	272.993
2016	阳江市	Yangjiang	4417	阳江市	4417	192.647	176.015	201.261	233.588	347.274	222.76	134.949	173.116	214.274	231.923
2016	清远市	Qingyuan	4418	清远市	4418	194.097	173.66	194.544	222.95	339.767	222.833	125.063	165.616	217.024	260.781
2016	东莞市	Dongguan	4419	东莞市	4419	221.336	227.623	204.902	240.173	340.046	247.837	143.906	174.691	214.875	230.454
2016	中山市	Zhongshan	4420	中山市	4420	220.818	224.419	215.7	251.101	392.602	247.072	142.838	180.372	215.74	218.244
2016	潮州市	Chaozhou	4451	潮州市	4451	199.729	173.452	224.47	280.283	414.105	276.937	145.959	183.142	219.063	241.55
2016	揭阳市	Jieyang	4452	揭阳市	4452	184.502	160.756	211.154	298.287	371.507	275.389	118.437	182.904	217.014	214.49
2016	云浮市	Yunfu	4453	云浮市	4453	185.662	161.886	188.988	211.74	338.943	216.729	112.571	164.112	208.569	258.135
2016	南宁市	Nnaning	4501	南宁市	4501	218.427	210.498	201.388	252.893	354.902	244.997	122.769	168.743	227.997	275.587
2016	柳州市	Liuzhou	4502	柳州市	4502	208.497	192.227	199.101	231.686	353.462	231.178	130.494	165.109	219.972	279.309
2016	桂林市	Guilin	4503	桂林市	4503	201.798	182.129	202.697	241.637	356.174	238.807	134.799	165.691	229.387	265.124
2016	梧州市	Wuzhou	4504	梧州市	4504	183.287	156.346	187.553	207.978	327.839	212.467	113.474	163.624	215.842	264.508
2016	北海市	Beihai	4505	北海市	4505	205.63	191.261	200.516	238.949	357.369	236.314	124.366	165.394	235.646	262.383
2016	防城港市	Fangchenggang	4506	防城港市	4506	198.591	175.765	205.18	222.391	381.141	223.966	137.442	169.249	212.01	262.002
2016	钦州市	Qinzhou	4507	钦州市	4507	177.741	144.633	186.166	208.716	330.626	207.156	118.988	160.19	200.041	271.763
2016	贵港市	Guigang	4508	贵港市	4508	175.846	140.979	185.805	211.114	309.393	208.948	115.428	166.437	213.076	272.89
2016	玉林市	Yulin	4509	玉林市	4509	178.033	144.384	184.398	209.738	312.685	212.157	111.97	163.793	211.067	277.587
2016	百色市	Baise	4510	百色市	4510	178.829	146.199	178.373	196.046	329.963	189.836	102.775	157.575	190.352	287.414
2016	贺州市	Hezhou	4511	贺州市	4511	179.153	147.97	186.657	214.349	328.567	214.685	116.581	162.01	200.065	268.493
2016	河池市	Hechi	4512	河池市	4512	172.696	139.11	180.072	193.691	320.717	193.394	114.539	157.101	193.159	270.203
2016	来宾市	Laibin	4513	来宾市	4513	176.892	144.682	180.676	211.014	324.23	198.27	97.534	160.619	212.055	276.385
2016	崇左市	Chongzuo	4514	崇左市	4514	178.867	149.819	185.051	213.94	342.627	201.217	108.233	160.273	197.929	263.558
2016	海口市	Haikou	4601	海口市	4601	222.072	223.961	206.66	238.899	397.376	236.823	141.511	156.502	224.085	243.852
2016	三亚市	Sanya	4602	三亚市	4602	210.995	208.046	202.975	238.383	399.545	231.973	144.953	153.114	191.647	235.318
2016	重庆市	Chongqing	5000	重庆市	5000	205.162	192.104	199.6	238.879	363.725	236.801	131.848	162.762	207.566	258.397
2016	成都市	Chengdu	5101	成都市	5101	225.057	222.027	214.473	271.089	371.14	263.275	151.17	171.684	231.056	254.311
2016	自贡市	Zigong	5103	自贡市	5103	185.712	159.82	199.529	219.143	365.471	222.831	141.152	160.429	207.097	246.109
2016	攀枝花市	Panzhihua	5104	攀枝花市	5104	193.479	176.277	184.444	191.985	331.789	200.413	126.492	155.526	191.545	266.713
2016	泸州市	Luzhou	5105	泸州市	5105	182.821	154.683	188.056	201.105	345.075	208.265	126.67	157.067	191.191	266.228
2016	德阳市	Deyang	5106	德阳市	5106	196.989	175.344	193.987	223.68	348.721	221.937	128.851	159.807	210.2	273.927
2016	绵阳市	Mianyang	5107	绵阳市	5107	190.967	176.429	196.169	222.385	345.306	227.699	135.824	163.45	202.979	229.531
2016	广元市	Guangyuan	5108	广元市	5108	181.912	154.839	178.389	186.589	307.181	198.367	120.901	153.673	194.952	277.719
2016	遂宁市	Suining	5109	遂宁市	5109	182.555	151.625	183.415	204.311	334.064	208.728	111.277	156.183	202.542	283.133
2016	内江市	Neijiang	5110	内江市	5110	178.807	146.207	190.809	207.904	345.063	212.512	126.67	159.566	203.473	264.656
2016	乐山市	Leshan	5111	乐山市	5111	191.198	168.491	193.278	215.768	354.558	217.186	128.673	159.345	202.488	262.408
2016	南充市	Nanchong	5113	南充市	5113	182.466	155.418	184.784	210.138	331.758	215.28	114.227	158.65	196.438	267.578
2016	眉山市	Meishan	5114	眉山市	5114	185.751	159.627	192.089	218.534	346.64	216.789	130.648	158.295	201.382	260.507
2016	宜宾市	Yibin	5115	宜宾市	5115	181.235	159.413	190.097	206.04	343.578	209.019	125.484	160.613	200.744	237.198
2016	广安市	Guang'an	5116	广安市	5116	183.04	153.614	185.247	203.654	326.317	214.37	126.884	155.371	193.975	276.205
2016	达州市	Dazhou	5117	达州市	5117	175.811	143.182	184.679	204.095	322.591	211.032	132.6	154.246	186.221	267.447
2016	雅安市	Ya'an	5118	雅安市	5118	184.788	157.957	189.501	212.234	354.17	210.895	122.994	155.178	201.048	264.834
2016	巴中市	Bazhong	5119	巴中市	5119	171.04	143.306	170.547	184.473	298.066	192.924	102.507	150.295	194.456	263.521
2016	资阳市	Ziyang	5120	资阳市	5120	184.246	158.509	195.249	212.25	330.015	214.263	153.842	159.367	201.639	249.247
2016	阿坝藏族羌族自治州	Aba	5132	阿坝藏族羌族自治州	5132	181.668	152.724	178.904	188.26	331.65	190.138	129.533	145.427	175.661	282.274
2016	甘孜藏族自治州	Ganzi	5133	甘孜藏族自治州	5133	174.639	139.801	183.822	183.289	352.216	196.088	135.113	147.585	168.161	272.995
2016	凉山彝族自治州	Liangshan	5134	凉山彝族自治州	5134	171.606	134.607	182.185	183.036	332.875	189.071	131.839	152.81	175.423	274.563
2016	贵阳市	Guiyang	5201	贵阳市	5201	213.398	207.529	191.722	221.189	367.887	217.869	112.707	158.383	206.528	272.18
2016	六盘水市	Liupanshui	5202	六盘水市	5202	179.177	158.148	170.804	176.349	317.419	179.248	107.133	147.867	176.199	263.842
2016	遵义市	Zunyi	5203	遵义市	5203	188.299	168.618	177.269	190.812	341.708	192.069	94.0719	155.393	191.507	273.337
2016	安顺市	Anshun	5204	安顺市	5204	184.609	163.309	181.179	189.51	349.212	190.054	106.333	154.883	191.729	261.184
2016	毕节市	Bijie	5205	毕节市	5205	166.091	132.946	169.341	172.799	333.473	172.072	91.4581	151.311	168.198	269.642
2016	铜仁市	Tongren	5206	铜仁市	5206	172.245	145.826	168.384	178.225	331.564	177.799	83.1172	152.128	173.407	266.509
2016	黔西南布依族苗族自治州	Qianxinan	5223	黔西南布依族苗族自治州	5223	179.738	157.575	173.174	184.451	334.029	180.598	87.803	154.601	191.605	264.862
2016	黔东南苗族侗族自治州	Qiandongnan	5226	黔东南苗族侗族自治州	5226	183.598	158.676	180.764	185.944	328.109	186.92	118.115	155.229	193.954	271.051
2016	黔南布依族苗族自治州	Qiannan	5227	黔南布依族苗族自治州	5227	182.532	163.454	175.688	187.775	341.631	183.216	95.1508	154.178	184.78	257.974
2016	昆明市	Kunming	5301	昆明市	5301	221.859	219.82	204.167	234.785	374.647	233.875	138.462	165.056	214.062	260.753
2016	曲靖市	Qujing	5303	曲靖市	5303	181.16	155.502	175.068	192.436	309.815	195.65	109.958	151.968	190.727	276.966
2016	玉溪市	Yuxi	5304	玉溪市	5304	195.12	171.671	186.548	197.845	350.052	194.888	126.057	156.497	181.911	288.137
2016	保山市	baoshan	5305	保山市	5305	174.87	143.538	180.094	180.632	344.967	183.824	112.613	156.216	174.732	268.847
2016	昭通市	Zhaotong	5306	昭通市	5306	167.063	131.902	171.501	175.471	314.821	182.581	106.848	150.393	176.61	275.111
2016	丽江市	Lijiang	5307	丽江市	5307	194.615	171.705	199.488	226.653	380.539	229.703	120.327	164.721	210.733	261.421
2016	普洱市	Puer	5308	普洱市	5308	173.791	135.845	190.674	199.673	380.207	188.183	123.075	158.094	179.934	268.418
2016	临沧市	Lincang	5309	临沧市	5309	167.815	131.594	181.959	186.443	358.31	176.893	119.196	151.935	173.936	261.723
2016	楚雄彝族自治州	Chuxiong	5323	楚雄彝族自治州	5323	176.162	148.315	181.025	181.638	332.113	181.358	125.32	153.666	183.582	259.285
2016	红河哈尼族彝族自治州	Honghe	5325	红河哈尼族彝族自治州	5325	181.34	154.317	185.571	199.256	357.682	192.419	120.952	154.857	180.009	262.892
2016	文山壮族苗族自治州	Wenshan	5326	文山壮族苗族自治州	5326	168.825	138.055	172.705	178.634	326.982	177.375	93.1847	158.048	176.154	263.392
2016	西双版纳傣族自治州	Xishuangbanna	5328	西双版纳傣族自治州	5328	193.844	169.671	198.755	208.939	399.259	203.126	124.58	163.85	190.946	264.749
2016	大理白族自治州	Dali	5329	大理白族自治州	5329	186.764	158.567	190.318	198.49	359.317	203.427	127.079	158.74	187.899	273.425
2016	德宏傣族景颇族自治州	Dehong	5331	德宏傣族景颇族自治州	5331	188.322	157.845	197.642	206.744	396.17	203.81	130.086	160.168	185.574	272.036
2016	怒江傈僳族自治州	Nujiang	5333	怒江傈僳族自治州	5333	176.078	142.109	184.139	181.901	361.014	179.375	126.409	151.385	175.806	273.603
2016	迪庆藏族自治州	Diqing	5334	迪庆藏族自治州	5334	179.001	148.885	178.774	166.933	369.699	179.109	118.892	146.522	152.445	278.867
2016	拉萨市	Lhasa	5401	拉萨市	5401	211.137	206.631	196.843	220.279	388.642	230.8	140.138	149.781	181.098	252
2016	日喀则市	Shigatse	5402	日喀则市	5402	168.744	120.582	200.627	238.807	423.777	232.907	156.397	135.404	167.955	269.848
2016	昌都市	Changdu	5403	昌都市	5403	155.02	114.589	176.002	196.051	349.463	195.404	142.185	129.781	139.901	250.405
2016	林芝市	Linzhi	5404	林芝地区	5426	187.042	171.604	186.105	201.313	365.477	212.155	153.14	138.827	140.348	239.731
2016	山南市	Shannan	5405	山南地区	5422	181.701	155.32	186.36	205.423	376.104	218.61	148.591	134.112	149.414	260.359
2016	那曲市	Naqu	5406	那曲地区	5424	154.351	115.563	174.431	191.669	359.876	194.643	129.386	130.695	138.493	245.95
2016	阿里地区	Ali	5425	阿里地区	5425	180.26	160.171	183.188	204.85	363.76	211.002	139.579	135.056	161.396	241.284
2016	西安市	Xi'an	6101	西安市	6101	225.477	229.014	203.139	239.783	353.903	248.39	143.552	164.083	216.399	254.405
2016	铜川市	Tongchuan	6102	铜川市	6102	186.759	162.703	187.222	186.749	344.993	204.275	138.748	152.066	180.635	265.362
2016	宝鸡市	baoji	6103	宝鸡市	6103	190.568	172.011	185.46	193.145	323.908	211.03	137.785	154.184	183.89	261.139
2016	咸阳市	Xianyang	6104	咸阳市	6104	194.458	174.938	184.897	202.108	327.301	216.94	128.693	153.633	190.05	276.301
2016	渭南市	Weinan	6105	渭南市	6105	183.092	161.023	174.62	185.521	303.127	203.276	115.373	151.567	183.018	271.373
2016	延安市	Yan'an	6106	延安市	6106	190.277	173.592	175.884	186.355	326.045	195.383	110.869	152.761	170.574	271.54
2016	汉中市	Hanzhong	6107	汉中市	6107	185.383	162.73	185.28	185.361	332.539	200.337	136.601	153.035	185.843	260.381
2016	榆林市	Yulin	6108	榆林市	6108	191.076	174.691	178.395	181.322	332.087	194.575	120.308	150.455	173.878	268.237
2016	安康市	Ankang	6109	安康市	6109	176.796	155.671	181.282	178.97	324.466	194.522	123.118	156.687	185.005	238.412
2016	商洛市	Shangluo	6110	商洛市	6110	162.679	138.151	175.651	170.583	316.654	185.823	116.039	157.107	166.563	220.107
2016	兰州市	Lanzhou	6201	兰州市	6201	211.901	220.527	185.302	214.666	340.943	222.093	128.52	145.914	193.59	231.765
2016	嘉峪关市	Jiayuguan	6202	嘉峪关市	6202	194.842	207.699	173.837	190.142	330.21	199.76	132.033	135.72	151.342	190.568
2016	金昌市	Jinchang	6203	金昌市	6203	196.434	188.421	181.494	183.507	325.925	201.132	138.724	144.344	186.743	250.052
2016	白银市	Baiyin	6204	白银市	6204	178.818	163.317	171.524	182.604	306.101	195.624	114.66	143.217	187.168	243.265
2016	天水市	Tianshui	6205	天水市	6205	169.024	146.795	162.165	164.237	288.687	182.875	115.943	137.872	154.83	254.9
2016	武威市	Wuwei	6206	武威市	6206	171.95	156.494	162.179	170.875	282.731	184.644	108.441	139.105	174.442	240.752
2016	张掖市	Zhangye	6207	张掖市	6207	180.425	178.97	170.212	189.394	304.213	189.972	106.441	145.107	191.103	203.799
2016	平凉市	Pingliang	6208	平凉市	6208	169.041	151.217	162.299	167.189	295.127	178.986	102.734	141.776	165.198	240.16
2016	酒泉市	Jiuquan	6209	酒泉市	6209	195.862	196.775	179.807	196.991	330.536	203.989	128.916	143.106	184.226	222.033
2016	庆阳市	Qingyang	6210	庆阳市	6210	172.169	157.244	165.295	171.411	302.633	184.229	103.731	141.156	177.805	233.952
2016	定西市	Dingxi	6211	定西市	6211	162.143	141.657	161.693	166.913	291.652	180.219	103.371	143.604	155.481	230.616
2016	陇南市	Longnan	6212	陇南市	6212	167.507	137.993	160.215	155.566	299.557	165.557	106.45	141.612	142.336	278.225
2016	临夏回族自治州	Linxia	6229	临夏回族自治州	6229	153.142	133.037	157.171	156.662	294.871	159.175	102.444	136.468	152.631	212.219
2016	甘南藏族自治州	Gannan	6230	甘南藏族自治州	6230	159.322	145.777	157.781	159.24	300.418	162.701	114.577	125.363	158.578	206.854
2016	西宁市	Xining	6301	西宁市	6301	196.232	194.715	182.103	195.608	339.045	205.88	125.938	147.646	183.084	226.926
2016	海东市	Haidong	6302	海东市	6302	142.828	100.447	172.686	183.622	340.958	187.337	119.524	137.816	156.698	228.523
2016	海北藏族自治州	Haibei	6322	海北藏族自治州	6322	169.415	136.641	146.336	150.748	287.779	166.174	81.0934	127.869	140.078	319.582
2016	黄南藏族自治州	Huangnan	6323	黄南藏族自治州	6323	147.555	124.512	149.149	147.322	299.191	158.856	94.4959	122.749	142.168	220.753
2016	海南藏族自治州	Hainan	6325	海南藏族自治州	6325	155.784	128.554	154.611	143.389	288.233	159.445	121.821	126.682	132.174	247.835
[truncated: 2,033 more rows]

## Sheet: Counties
year	county_name_year14	county_code_year14	prov_code	prov_name	pref_code	pref_name	index_aggregate	coverage_breadth	usage_depth	payment	insurance	monetary_fund	investment	credit	credit_investigation	digitization_level
2014	密云县	110228	11	北京市	1100	北京市	77.41	84.75	83.75	96.35	79.39	99.69	72.18	89.07		41.64
2014	延庆县	110229	11	北京市	1100	北京市	68.38	70.04	75.76	86.92	77.53	99.98	77.82	68.37		49.5
2014	宁河县	120221	12	天津市	1200	天津市	56.48	57.72	66.83	78.51	79.72	73.86	76.78	52.45		33.57
2014	静海县	120223	12	天津市	1200	天津市	68.7	74.5	76.65	89.31	74.57	80.05	61.71	85.33		35.07
2014	蓟县	120225	12	天津市	1200	天津市	55.21	52.42	71.71	82.28	83.65	78.88	74.01	62.83		34.47
2014	井陉县	130121	13	河北省	1301	石家庄市	49.4	47.42	61.03	26.99	62	56.51	71.03	58.65		34.8
2014	正定县	130123	13	河北省	1301	石家庄市	73.73	92.37	62.39	58.03	49.99	68.46	49.56	75.42		32.81
2014	行唐县	130125	13	河北省	1301	石家庄市	31.49	29.84	43.63	15	11.39	37.23	43.45	61.49		14.86
2014	灵寿县	130126	13	河北省	1301	石家庄市	43.81	44.05	51.38	6.04	24.71	24.51	68.13	61.13		29.26
2014	高邑县	130127	13	河北省	1301	石家庄市	46.47	57.25	43.55	34.79	10.91	53.37	38.59	59.75		16.21
2014	深泽县	130128	13	河北省	1301	石家庄市	55.57	59.4	65.23	71.5	45.79	75.17	56.04	76.98		25.37
2014	赞皇县	130129	13	河北省	1301	石家庄市	38.37	35.65	44.25	7.9	18.56	28.78	48.95	58.56		36.66
2014	无极县	130130	13	河北省	1301	石家庄市	42.42	50.26	47.85	20.02	12.71	31.83	46.41	69.24		6.68
2014	平山县	130131	13	河北省	1301	石家庄市	50.33	47.79	47.16	32.2	6.66	42.2	43.78	68.78		64.48
2014	元氏县	130132	13	河北省	1301	石家庄市	43.67	48.74	45.04	16.42	9.81	30.96	23.32	79.53		24.4
2014	赵县	130133	13	河北省	1301	石家庄市	48.44	41.48	40.76	7.97	33.84	32.84	32.92	53.78		85.38
2014	辛集市	130181	13	河北省	1301	石家庄市	53.83	57.97	70.75	56.2	50.39	79.8	59.66	86.62		9.41
2014	晋州市	130183	13	河北省	1301	石家庄市	52.88	58.67	56.37	54.96	23.41	71.59	56.8	67.44		27.41
2014	新乐市	130184	13	河北省	1301	石家庄市	49.4	57.83	54.21	34.01	23.04	37.67	34.73	85		12.85
2014	滦县	130223	13	河北省	1302	唐山市	51.58	53.99	62.28	36.87	53.57	48.66	63.66	70.14		24.16
2014	滦南县	130224	13	河北省	1302	唐山市	45.53	51.22	46.63	22.05	90.48	27.1	37.91	40.08		24.75
2014	乐亭县	130225	13	河北省	1302	唐山市	50.91	60.72	50.54	36.09	55.53	50.86	52.7	48.61		19.21
2014	迁西县	130227	13	河北省	1302	唐山市	44.78	55.1	39.39	11.67	27.99	27.18	46.51	44.63		20.48
2014	玉田县	130229	13	河北省	1302	唐山市	52.09	61.66	51.35	43.41	25.71	49.93	56.02	60.11		21.84
2014	迁安市	130283	13	河北省	1302	唐山市	64.58	74.61	58.8	36.51	42.45	56.42	59.22	68.25		41.98
2014	青龙满族自治县	130321	13	河北省	1303	秦皇岛市	19.11	18.19	21.77	2.05	3.57	16.1	20.39	33.43		17.32
2014	昌黎县	130322	13	河北省	1303	秦皇岛市	49.27	51.79	58.72	21.18	38.08	34.5	69.15	68.76		23.78
2014	抚宁县	130323	13	河北省	1303	秦皇岛市	59.83	58.68	58.58	22.39	43.6	36.17	63.38	69.49		65.86
2014	卢龙县	130324	13	河北省	1303	秦皇岛市	37.93	36.26	42.91	2.08	79.83	23.14	29.8	43.98		34.4
2014	邯郸县	130421	13	河北省	1304	邯郸市	76.7	89.71	70.92	76.8	56.34	93.6	70.74	72.66		44.27
2014	临漳县	130423	13	河北省	1304	邯郸市	35.07	33.76	44.91	12.6	10.88	35.28	50.94	60.4		21.51
2014	成安县	130424	13	河北省	1304	邯郸市	40.77	45.64	38.64	15.11	10.21	28.84	26.72	62.57		28.56
2014	大名县	130425	13	河北省	1304	邯郸市	27.06	17.31	38.98	21.24	16.37	37.26	30.51	56.23		37.61
2014	涉县	130426	13	河北省	1304	邯郸市	56.02	60.42	43.89	26.35	33.09	53.34	46.6	47		63.51
2014	磁县	130427	13	河北省	1304	邯郸市	44.2	43.96	49.67	15.62	3.4	34.61	50.72	74.61		35.04
2014	肥乡县	130428	13	河北省	1304	邯郸市	37.07	37.36	35.76	6.32	1.56	9.75	24.93	64.77		38.53
2014	永年县	130429	13	河北省	1304	邯郸市	42.1	46.36	40.28	29.8	23.69	44.27	28.57	55.38		31.37
2014	邱县	130430	13	河北省	1304	邯郸市	33.98	39.14	22.32	4.85	2.19	29.83	38.78	20.63		38.15
2014	鸡泽县	130431	13	河北省	1304	邯郸市	34.56	39.85	26.39	8.9	8.21	35.5	22.27	37.1		31.92
2014	广平县	130432	13	河北省	1304	邯郸市	38.98	39.02	28.96	18.45	14.67	26.83	40.78	28.71		57.08
2014	馆陶县	130433	13	河北省	1304	邯郸市	43.66	44.29	41.12	20.49	2.91	38.83	37.48	62.13		46.17
2014	魏县	130434	13	河北省	1304	邯郸市	30.77	22.1	38.02	6.68	3.95	27.03	44.48	53.36		46.26
2014	曲周县	130435	13	河北省	1304	邯郸市	40.29	34.13	45.45	17.49	4.96	30.75	51.02	64.29		51.29
2014	武安市	130481	13	河北省	1304	邯郸市	52.02	63.76	46.18	15.36	46.44	36.28	45.32	51.75		23.86
2014	邢台县	130521	13	河北省	1305	邢台市	38.36	36.19	46.66	12.46	36.94	38.88	47.29	55.45		30.46
2014	临城县	130522	13	河北省	1305	邢台市	45.1	39.09	37.25	10.93	44.23	34.84	41.81	34.69		79.2
2014	内丘县	130523	13	河北省	1305	邢台市	43.32	45.21	53.7	9.78	28.64	45.2	51.46	71.96		18.2
2014	柏乡县	130524	13	河北省	1305	邢台市	43.69	43.85	42.46	27.62	13	51.47	52.21	48.52		45.38
2014	隆尧县	130525	13	河北省	1305	邢台市	41.94	40.82	47.79	6.91	12.97	29.45	58.46	62.99		35.02
2014	任县	130526	13	河北省	1305	邢台市	47.16	62.31	39.43	0	4.63	23.41	44.95	57.43		11.19
2014	南和县	130527	13	河北省	1305	邢台市	42.32	50.36	30.36	10.99	0.91	30.62	30.79	44.48		37.53
2014	宁晋县	130528	13	河北省	1305	邢台市	40.39	45.53	42.6	14.72	23.09	36.52	44.25	53.8		19.4
2014	巨鹿县	130529	13	河北省	1305	邢台市	38.26	32.91	34.41	15.84	19.66	35.76	20.89	51.26		62.94
2014	新河县	130530	13	河北省	1305	邢台市	36.06	39.14	44.45	4.71	28.1	40.88	52.9	50.79		10.64
2014	广宗县	130531	13	河北省	1305	邢台市	32.92	23.85	38.72	8.47	0.16	32.4	33.92	62.38		52.34
2014	平乡县	130532	13	河北省	1305	邢台市	56.5	62.99	57.76	39.2	20.71	50.36	65.52	71.46		32.79
2014	威县	130533	13	河北省	1305	邢台市	25.48	27.53	31.77	1.28	16.74	22.37	16.75	52.86		7.27
2014	清河县	130534	13	河北省	1305	邢台市	57.49	77.32	41.84	8.85	5.48	50.01	23.8	71.15		20.45
2014	临西县	130535	13	河北省	1305	邢台市	37	50.63	26.11	0	4.26	23.06	23.05	40.65		11.81
2014	南宫市	130581	13	河北省	1305	邢台市	59.01	77.32	49.07	17.21	5.48	46.27	31.64	82.7		16.63
2014	沙河市	130582	13	河北省	1305	邢台市	56.08	58.68	50.54	19.61	44.33	45.15	46.78	59.96		57.52
2014	涞水县	130623	13	河北省	1306	保定市	44.8	48.72	42.44	37.99	36.95	52.19	34.64	48.69		36.13
2014	阜平县	130624	13	河北省	1306	保定市	45.71	31.77	65.15	10.72	49.83	28.66	63.14	85.07		56.44
2014	定兴县	130626	13	河北省	1306	保定市	47.17	44.98	59.02	41.04	41.95	53.58	46.53	77.25		32.85
2014	唐县	130627	13	河北省	1306	保定市	41.06	38.73	36.69	22.59	15.38	42.07	45.98	40.18		56.7
2014	高阳县	130628	13	河北省	1306	保定市	59.04	60.45	68.5	64.57	65.73	79.97	55.05	76.98		37.23
2014	容城县	130629	13	河北省	1306	保定市	57.6	65.87	60.55	66.97	37.63	68.17	56.23	70.93		24.97
2014	涞源县	130630	13	河北省	1306	保定市	38.26	40.92	40.8	0.69	3.4	7.92	22.3	78.51		24.84
2014	望都县	130631	13	河北省	1306	保定市	45.87	48.85	44.3	24.35	20.9	49	34.37	62.02		38.86
2014	安新县	130632	13	河北省	1306	保定市	52.4	54.12	47.58	33.05	54.63	41.25	43.01	50.33		55.5
2014	易县	130633	13	河北省	1306	保定市	43.23	34.79	56.24	27.32	62.85	44.61	52.46	61.13		47.48
2014	曲阳县	130634	13	河北省	1306	保定市	32.84	33.1	25.36	22.5	0.36	17.92	10.64	46.99		45.58
2014	蠡县	130635	13	河北省	1306	保定市	46.22	50.3	48.41	41.42	19.32	52.45	42.39	64.6		28.76
2014	顺平县	130636	13	河北省	1306	保定市	37.15	35.5	51.02	37.96	15.48	62.59	53.22	63.92		17.4
2014	博野县	130637	13	河北省	1306	保定市	31.54	37.73	27.91	22.16	1.79	26.27	25.47	41.31		17.67
2014	雄县	130638	13	河北省	1306	保定市	56.17	64.67	58.74	57.05	46.77	58.16	45.39	72.76		23.39
2014	定州市	130682	13	河北省	1306	保定市	35.61	26.68	47.53	16.81	14.89	37.64	45.63	67.5		43.39
2014	安国市	130683	13	河北省	1306	保定市	48.49	51.81	55.33	45.95	27.18	66.65	68.8	57.4		25.08
2014	高碑店市	130684	13	河北省	1306	保定市	66.06	76.26	79.69	95.98	80.8	99.35	78.06	75.17		7.6
2014	宣化区	130705	13	河北省	1307	张家口市	32.56	34.47	34.88	8.66	3.49	15.56	40.57	50.41		22.03
2014	张北县	130722	13	河北省	1307	张家口市	36.87	43.2	37.73	27.07	8.46	28.8	41.9	49.9		14.43
2014	康保县	130723	13	河北省	1307	张家口市	15.19	12.13	24.61	2.98	5.91	12.36	2.53	51.34		8.2
2014	沽源县	130724	13	河北省	1307	张家口市	34.98	44.59	19.33	41.16	27.64	26.33	19.05	12.44		31.68
2014	尚义县	130725	13	河北省	1307	张家口市	16.84	23.3	7.92	1.24	21.79	6.21	5.17	4.95		11.73
2014	蔚县	130726	13	河北省	1307	张家口市	43.16	41.68	59.25	23.11	56.01	45.26	66.5	62.25		18.77
2014	阳原县	130727	13	河北省	1307	张家口市	34.92	34.7	39.72	12.26	38.57	19.09	28.19	54.27		26.94
2014	怀安县	130728	13	河北省	1307	张家口市	32.73	38.16	26.99	14.74	22.16	24.28	39.57	22.61		25.19
2014	万全县	130729	13	河北省	1307	张家口市	44.58	52.42	37.77	20.81	25.62	32.64	53.45	35.34		31.04
2014	怀来县	130730	13	河北省	1307	张家口市	54.25	61.23	57.88	39.46	30.32	49.88	59.71	71.58		24.62
2014	赤城县	130732	13	河北省	1307	张家口市	37.35	32.14	25.69	21.25	68.76	27.76	23.45	9.32		75.76
2014	崇礼县	130733	13	河北省	1307	张家口市	43.2	58.84	24.24	30.53	13.17	48.23	8.94	34.15		25.99
2014	承德县	130821	13	河北省	1308	承德市	41.42	43.98	50.14	33.63	33.86	32.25	35.13	71.61		17.11
2014	兴隆县	130822	13	河北省	1308	承德市	46.04	44.06	68.46	21.31	57.27	30.82	74	81.09		11.82
2014	平泉县	130823	13	河北省	1308	承德市	37.23	38.56	47.54	18.48	8.18	31.46	65.31	58.27		14.13
2014	滦平县	130824	13	河北省	1308	承德市	46.67	46.55	49.65	23.04	26.22	34	54.5	61.86		41.66
2014	隆化县	130825	13	河北省	1308	承德市	37.52	37.56	43.73	25.67	58.47	27.32	69.36	25.56		26.13
2014	丰宁满族自治县	130826	13	河北省	1308	承德市	39.49	41.12	42.25	28.31	59.74	31.07	29.7	46.61		29.11
2014	宽城满族自治县	130827	13	河北省	1308	承德市	40.46	55.8	28.53	0.51	12.14	0.26	10.4	55.11		11.52
2014	围场满族蒙古族自治县	130828	13	河北省	1308	承德市	36.13	37.77	44.38	19.09	23.52	20.87	48.54	57.12		15.75
2014	沧县	130921	13	河北省	1309	沧州市	36.93	33.36	46.03	15.33	22.18	42.49	60.24	50.71		32.21
2014	青县	130922	13	河北省	1309	沧州市	56.43	60.04	69.47	37.62	58.05	65.51	69.85	78.21		20.84
2014	东光县	130923	13	河北省	1309	沧州市	45.1	44.51	44.5	8.12	41.21	40.12	39.88	53.71		48.17
2014	海兴县	130924	13	河北省	1309	沧州市	40.24	37.73	45.64	13.2	33.53	42.9	60.79	44.87		38.74
2014	盐山县	130925	13	河北省	1309	沧州市	43.63	41.96	45.56	27.52	26.39	42.86	40.5	59.34		45.63
2014	肃宁县	130926	13	河北省	1309	沧州市	56.92	61.17	58.02	56.27	45.9	76.2	61.85	57.72		40.88
2014	南皮县	130927	13	河北省	1309	沧州市	47.67	38.55	53.68	11.27	41.58	36.37	56.44	64.56		66.86
2014	吴桥县	130928	13	河北省	1309	沧州市	37.29	27.77	48.14	11.86	30.62	50.15	69.64	45.1		49.01
2014	献县	130929	13	河北省	1309	沧州市	40.63	38.05	45.65	24.06	2.15	39.35	40.64	70.54		40.01
2014	孟村回族自治县	130930	13	河北省	1309	沧州市	46.94	50.23	55.48	16.12	44.42	41.76	71.19	56.51		20.54
2014	泊头市	130981	13	河北省	1309	沧州市	46.54	46.11	53.09	41.47	25.95	58.54	50.03	66.8		36.06
2014	任丘市	130982	13	河北省	1309	沧州市	67	75.59	74.07	66.1	92.91	88.77	80.51	60.42		25.81
2014	黄骅市	130983	13	河北省	1309	沧州市	71.43	82.3	60.78	35.55	51.37	55.62	64.79	65.76		54.87
2014	河间市	130984	13	河北省	1309	沧州市	47.14	43.71	57.24	31.38	52.31	58.11	49.31	67.23		40.1
2014	固安县	131022	13	河北省	1310	廊坊市	71.78	85.02	72.67	82.55	53.01	91.94	65.98	80.91		26.44
2014	永清县	131023	13	河北省	1310	廊坊市	50.95	56.65	47.47	32.05	11.56	42.53	49.95	63.37		38.42
2014	香河县	131024	13	河北省	1310	廊坊市	83.86	94.39	80.53	83.62	82.18	88.15	63.67	89.26		55.14
2014	大城县	131025	13	河北省	1310	廊坊市	49	56.91	45.84	32.64	12.75	47.86	48.22	59.22		28.6
2014	文安县	131026	13	河北省	1310	廊坊市	55.88	63.81	51.18	30.11	40.77	37.19	54	58.38		38.24
2014	大厂回族自治县	131028	13	河北省	1310	廊坊市	81.22	97.23	81.54	90.47	96.79	98.85	70.47	78.53		27.8
2014	霸州市	131081	13	河北省	1310	廊坊市	72.83	87.05	70.89	64.1	59.13	65.51	63.12	82.55		29.41
2014	三河市	131082	13	河北省	1310	廊坊市	82.09	98.17	84.28	94.46	73.24	100	75.6	90.78		25
2014	枣强县	131121	13	河北省	1311	衡水市	48.74	52.99	55.61	31.69	25.02	54.25	57.97	69.74		22.23
2014	武邑县	131122	13	河北省	1311	衡水市	38.42	29.49	64.02	20.36	61.78	50	39.7	88.11		21.4
2014	武强县	131123	13	河北省	1311	衡水市	37.16	37.21	49.01	19.4	34.74	48.57	40.59	63.87		15.44
2014	饶阳县	131124	13	河北省	1311	衡水市	37.32	35.72	48.5	19.95	11.27	46.03	56.01	62.72		22.27
2014	安平县	131125	13	河北省	1311	衡水市	61.27	65.63	70.35	52.91	58.36	62.24	57.56	87.03		30.41
2014	故城县	131126	13	河北省	1311	衡水市	37.72	40.29	40.02	11.55	3.59	37.56	34.99	62.11		25.06
2014	景县	131127	13	河北省	1311	衡水市	31.05	33.64	36.24	8.7	18.68	45.6	31.45	48.23		13.09
2014	阜城县	131128	13	河北省	1311	衡水市	35.22	17.68	54.42	12.33	79.28	50.98	68.48	40.13		58.24
2014	冀州市	131181	13	河北省	1311	衡水市	57.21	77.32	43.74	19.42	10.52	63.52	31.16	65.24		15.3
2014	深州市	131182	13	河北省	1311	衡水市	30.29	29.33	36.97	9.64	11.35	38.53	59.66	35.6		21.34
2014	清徐县	140121	14	山西省	1401	太原市	56.47	69.94	36.02	26.84	41.98	46.92	43.56	27.8		49.15
2014	阳曲县	140122	14	山西省	1401	太原市	44.97	62.95	27.4	24.17	6.36	38.65	19.95	39.54		17.5
2014	娄烦县	140123	14	山西省	1401	太原市	42.62	57.3	28.85	12.15	16.77	32.88	48.19	22.42		19.16
2014	古交市	140181	14	山西省	1401	太原市	68.28	86.04	45.49	35.18	80.16	59.78	67.51	15.36		51.08
2014	阳高县	140221	14	山西省	1402	大同市	29.85	25.89	34.18	4.88	2.24	26.86	30.43	54.46		35.04
2014	天镇县	140222	14	山西省	1402	大同市	23.86	25.79	28.06	29.82	29.55	13.79	23.12	32.88		9.87
2014	广灵县	140223	14	山西省	1402	大同市	41.72	36.19	55.6	11.19	23.79	19.19	48.12	84.84		34.73
2014	灵丘县	140224	14	山西省	1402	大同市	47.79	44.48	58.35	10.41	42.65	18.92	46.12	84.89		39.54
2014	浑源县	140225	14	山西省	1402	大同市	31.25	23.37	51.06	12.16	30.32	17.08	38.35	78.09		21.27
2014	大同县	140227	14	山西省	1402	大同市	31.8	30.37	36.94	9.08	20.64	18.14	57.08	36.83		27.17
2014	平定县	140321	14	山西省	1403	阳泉市	48.04	60.85	37.45	4.37	10.47	29.82	35.97	54.66		24.99
2014	盂县	140322	14	山西省	1403	阳泉市	46.33	57.77	43.12	5.52	33.59	21.56	57.92	45.23		14.37
2014	长治县	140421	14	山西省	1404	长治市	52.58	57.14	45.19	7.66	32.55	35.31	65.61	42.95		50.96
2014	襄垣县	140423	14	山西省	1404	长治市	65.23	72	70.55	30.83	93.07	56.17	66.33	70.76		33.23
2014	屯留县	140424	14	山西省	1404	长治市	55.05	60.64	52.06	8.34	46.85	25.57	56.67	60.55		42.03
2014	平顺县	140425	14	山西省	1404	长治市	23.31	22.46	24.23	0.81	29.9	23.65	45.57	10.6		24.45
2014	黎城县	140426	14	山西省	1404	长治市	40.05	44.68	37.44	12.62	18.5	39.5	56.43	35.34		29.53
2014	壶关县	140427	14	山西省	1404	长治市	36.8	29.61	48.92	0.59	27.35	15.83	37.97	76.05		38.49
2014	长子县	140428	14	山西省	1404	长治市	37.79	43.99	34.21	9.31	21.57	28.67	53.86	30.33		23.86
2014	武乡县	140429	14	山西省	1404	长治市	40.03	38.25	41.05	3.54	53.3	20.98	26.04	53.34		44.07
2014	沁县	140430	14	山西省	1404	长治市	40.03	36.46	51.95	5.29	43.25	26.84	38.92	73.54		30.14
2014	沁源县	140431	14	山西省	1404	长治市	50.51	58.73	49.31	7.78	23.77	21.54	60.26	62.1		25.57
2014	潞城市	140481	14	山西省	1404	长治市	59.19	66.47	61.05	30.98	58.72	53.6	54.79	70.73		31.78
2014	沁水县	140521	14	山西省	1405	晋城市	66.34	77.39	59.81	28.45	40.47	57.26	61.56	70.68		41.76
2014	阳城县	140522	14	山西省	1405	晋城市	65.69	75.99	58.56	29.95	36.39	54.41	68.95	64.91		44.65
2014	陵川县	140524	14	山西省	1405	晋城市	43.24	49.28	37.61	7.56	17.14	30.49	55.46	39.02		33.51
2014	泽州县	140525	14	山西省	1405	晋城市	52.56	62.69	43.75	28.81	54.45	51.54	50.74	35.08		35.12
2014	高平市	140581	14	山西省	1405	晋城市	55.42	68.46	36.59	23	38.43	38.1	53.72	25.87		46.6
2014	山阴县	140621	14	山西省	1406	朔州市	48.67	45.79	52.45	14.44	76.45	35.71	45.92	53.76		51.35
2014	应县	140622	14	山西省	1406	朔州市	38.91	32.46	56.91	10.96	59.72	18.31	33.18	82.89		27.53
2014	怀仁县	140624	14	山西省	1406	朔州市	53.87	65.67	47.89	28.48	49.01	40.89	50.34	49.16		25.8
2014	和顺县	140723	14	山西省	1407	晋中市	49.81	63.92	37.99	22.54	27.3	36.78	49.65	36.75		24.69
2014	昔阳县	140724	14	山西省	1407	晋中市	51.85	50.83	53.38	22.03	51.5	37.17	65.33	52.57		52.44
2014	寿阳县	140725	14	山西省	1407	晋中市	59.16	70.61	53.79	21.34	57.6	36.78	65.16	51.24		31.11
2014	太谷县	140726	14	山西省	1407	晋中市	64.94	74.95	51.21	20.93	35.43	45.26	53.2	60.88		56.84
2014	祁县	140727	14	山西省	1407	晋中市	55.36	62.16	53.29	26.1	58.01	53.58	46.74	58.6		36.68
2014	平遥县	140728	14	山西省	1407	晋中市	45.59	49.92	49.9	37.48	29.72	51.65	39.79	66.05		23.47
2014	灵石县	140729	14	山西省	1407	晋中市	56.97	72.52	50.3	27.12	18.15	47.03	67.6	55.53		17.77
2014	介休市	140781	14	山西省	1407	晋中市	61.85	73.73	60.05	38.46	71.83	57.61	70.88	50.88		25.87
2014	临猗县	140821	14	山西省	1408	运城市	50.46	47.77	44.68	28.46	26.11	46.89	44.17	54.2		69.87
2014	万荣县	140822	14	山西省	1408	运城市	45.07	48.69	44.57	23.25	20.06	39.15	38.36	62.17		34.01
2014	闻喜县	140823	14	山西省	1408	运城市	48.69	54.46	46.28	28.53	18.08	50.46	48.77	57.7		34.02
2014	稷山县	140824	14	山西省	1408	运城市	52.21	56.75	42.65	34.18	38.92	54.05	34.35	48.67		54.58
2014	新绛县	140825	14	山西省	1408	运城市	51.85	49.3	63.54	17.23	58.12	35.36	55.6	80.91		39.04
2014	绛县	140826	14	山西省	1408	运城市	51.72	55.37	44.74	37.72	18.37	44.39	62.68	44.85		52.34
2014	垣曲县	140827	14	山西省	1408	运城市	53.25	57.37	47.46	34.78	52.19	62.4	69.86	29.75		50.17
2014	夏县	140828	14	山西省	1408	运城市	43.57	42.1	44.81	17.58	33.9	37.25	67.86	38.59		46.21
2014	平陆县	140829	14	山西省	1408	运城市	52.76	52.47	55.51	31.9	61.83	48.87	48.41	61.28		48.73
2014	芮城县	140830	14	山西省	1408	运城市	50.3	49.03	42.75	38.19	26.81	53.8	44.41	46.96		68.21
2014	永济市	140881	14	山西省	1408	运城市	54.01	57.42	64.88	55.96	32.41	64.06	83.81	67.16		23
2014	河津市	140882	14	山西省	1408	运城市	56.87	74.25	41.46	41.18	28.5	63.34	38.93	44.88		27.52
2014	定襄县	140921	14	山西省	1409	忻州市	52.11	58.69	34.23	25.75	34.2	40.59	32.96	34.96		62.91
2014	五台县	140922	14	山西省	1409	忻州市	46.03	47.85	44.2	22.47	14.06	38.97	48.14	57.5		43.34
2014	代县	140923	14	山西省	1409	忻州市	52.75	57.35	36.74	25.11	32.43	31.68	39	39.22		66.67
2014	繁峙县	140924	14	山西省	1409	忻州市	47.73	55.02	41.41	17.18	43.26	19.4	47.6	42.99		35.16
2014	宁武县	140925	14	山西省	1409	忻州市	45.41	52.83	20.56	27.62	21.76	37.26	33.54	7.97		66.09
2014	静乐县	140926	14	山西省	1409	忻州市	36.59	33.05	42.38	30.97	71.34	21.1	62.19	22.16		37.81
2014	神池县	140927	14	山西省	1409	忻州市	40	48.81	15.61	8.09	9.29	25.34	9.15	21.68		55.21
2014	五寨县	140928	14	山西省	1409	忻州市	44.68	57.87	33.03	18.96	32.26	40.04	27.08	37.65		22.3
2014	岢岚县	140929	14	山西省	1409	忻州市	60.29	58.52	43.96	31.38	74.19	58.65	74.09	10.57		95.81
2014	河曲县	140930	14	山西省	1409	忻州市	60.87	74.82	57.94	41.78	86.89	52.34	83.3	32		20.11
2014	保德县	140931	14	山西省	1409	忻州市	58.44	69.19	46.53	28.21	63.19	42.48	49.51	40.36		44.61
2014	偏关县	140932	14	山西省	1409	忻州市	36.79	42.09	33.29	9.88	64.39	41.35	53.91	8.08		25.65
2014	原平市	140981	14	山西省	1409	忻州市	49.73	59.85	43.01	34.69	37.17	50.15	53.52	38.3		28.53
2014	曲沃县	141021	14	山西省	1410	临汾市	53.43	58.04	40.47	23.68	68.68	38.79	44.82	28.02		61.78
2014	翼城县	141022	14	山西省	1410	临汾市	46.41	55.72	38.74	21.81	35.45	46.34	36.97	41.89		29.64
2014	襄汾县	141023	14	山西省	1410	临汾市	40.39	52.97	25.96	8.38	11.22	25.71	24.33	35.19		25.1
2014	洪洞县	141024	14	山西省	1410	临汾市	42.26	45.68	41.7	27.4	26.88	39.56	55.3	40.94		32
2014	古县	141025	14	山西省	1410	临汾市	47.95	60.45	35.4	16.09	88.52	38.01	28.32	19.59		29.52
2014	安泽县	141026	14	山西省	1410	临汾市	54.33	66.62	31.7	6.56	38.1	20.63	68.21	9.79		54.9
2014	浮山县	141027	14	山西省	1410	临汾市	43.29	47.99	26.93	54.95	6.05	28.79	60.06	10.51		57.51
2014	吉县	141028	14	山西省	1410	临汾市	42.81	47.83	33.57	8.16	57.28	17.78	63.89	9.31		43.05
2014	乡宁县	141029	14	山西省	1410	临汾市	46.43	48.43	38.02	14.45	62.09	35.61	57.94	17.99		55.11
2014	大宁县	141030	14	山西省	1410	临汾市	36.14	40.04	26.62	1.92	50.85	12.88	48.56	7.22		40.53
2014	隰县	141031	14	山西省	1410	临汾市	49.11	57.08	25.18	40.03	77.08	23.83	10.48	11.71		66.28
2014	永和县	141032	14	山西省	1410	临汾市	35.52	40.71	33.93	1.66	3.4	18.6	68.07	30.49		21.3
2014	蒲县	141033	14	山西省	1410	临汾市	62.02	62.87	42.42	16.31	9.03	30.09	53.52	54.07		94.82
2014	汾西县	141034	14	山西省	1410	临汾市	22.36	23.04	17.09	0.13	0	14.49	54.15	2.29		29.72
2014	侯马市	141081	14	山西省	1410	临汾市	70.88	85.3	65.46	51.96	67.99	76.68	63.82	65.1		33.12
2014	霍州市	141082	14	山西省	1410	临汾市	68.4	69	53.5	24.69	72.67	47.99	67.72	40.35		93.5
2014	文水县	141121	14	山西省	1411	吕梁市	40.46	49.36	29.51	23.22	27.98	45.86	25.96	30.45		30.95
2014	交城县	141122	14	山西省	1411	吕梁市	54.86	69.26	45.17	25.56	32.71	49.26	39.46	55.61		24.91
2014	兴县	141123	14	山西省	1411	吕梁市	42.49	41.94	47.8	24.28	26.83	49.33	81.36	36.97		34.62
2014	临县	141124	14	山西省	1411	吕梁市	31.93	23.78	39	7.68	35.1	29.35	40.8	44.57		45.99
2014	柳林县	141125	14	山西省	1411	吕梁市	64.03	68.31	41.2	19.42	22.74	39.37	46.74	48.02		91.37
2014	石楼县	141126	14	山西省	1411	吕梁市	40.81	37.79	40.09	17.42	11.55	27.33	11.22	75.56		52.09
2014	岚县	141127	14	山西省	1411	吕梁市	39.9	45.19	33.01	7.63	30.12	23.79	42.37	32.46		34.98
2014	方山县	141128	14	山西省	1411	吕梁市	43.76	50.24	30.63	6.37	33.23	23.48	61.72	13.09		46.24
2014	中阳县	141129	14	山西省	1411	吕梁市	57.99	77.06	28.5	21.48	17.84	53.11	41.39	21.18		48.59
2014	交口县	141130	14	山西省	1411	吕梁市	48.42	63.99	35.37	6.22	21.41	37.34	52.3	33.05		20.73
2014	孝义市	141181	14	山西省	1411	吕梁市	66.32	84.85	54.9	38.19	55.41	51.06	51.04	59.72		25.87
2014	汾阳市	141182	14	山西省	1411	吕梁市	53.76	60.05	47.73	20.73	40.16	40.78	41.34	59.27		43.95
2014	土默特左旗	150121	15	内蒙古自治区	1501	呼和浩特市	61.4	72.14	23.54	30.4	17.76	30.16	16.87	28.44		94.7
2014	托克托县	150122	15	内蒙古自治区	1501	呼和浩特市	47.04	57.3	26.61	35.91	40.3	44.52	48.69	2.41		50.31
2014	和林格尔县	150123	15	内蒙古自治区	1501	呼和浩特市	61.25	79.38	6.99	23.9	0.98	22.58	14.61	0		100
2014	清水河县	150124	15	内蒙古自治区	1501	呼和浩特市	46.45	47.61	43.74	18.69	2.8	16.96	35.67	73.39		47.53
2014	武川县	150125	15	内蒙古自治区	1501	呼和浩特市	53.13	54.53	26.12	20.92	6.22	19.23	42.32	25.54		97.56
2014	土默特右旗	150221	15	内蒙古自治区	1502	包头市	57.12	61.4	40.82	42.99	51.48	59.8	38.83	34.26		72.63
2014	固阳县	150222	15	内蒙古自治区	1502	包头市	35.04	40.52	18.92	38.04	37.85	21.93	14.59	11.22		46.2
2014	达尔罕茂明安联合旗	150223	15	内蒙古自治区	1502	包头市	39.4	54.29	6.86	50.99	7.86	32.36	0	1.72		49.38
2014	阿鲁科尔沁旗	150421	15	内蒙古自治区	1504	赤峰市	29.26	39.65	11.03	5.52	29.12	0	7.22	8.44		28.1
2014	巴林左旗	150422	15	内蒙古自治区	1504	赤峰市	34.03	29.59	28.44	5.32	30.55	6.24	31.21	32.05		58.88
2014	巴林右旗	150423	15	内蒙古自治区	1504	赤峰市	44.12	53.78	42.85	11.84	13.78	3	30.13	73.44		14.54
2014	林西县	150424	15	内蒙古自治区	1504	赤峰市	38.26	43.75	46.83	5.52	22.54	1.78	43.66	71.21		4.56
2014	克什克腾旗	150425	15	内蒙古自治区	1504	赤峰市	41.77	51.29	27.36	11.96	11.53	17.98	24.61	39.05		36.55
2014	翁牛特旗	150426	15	内蒙古自治区	1504	赤峰市	32.83	19.62	42.08	4.1	5.66	9.24	32	73.64		59.66
2014	喀喇沁旗	150428	15	内蒙古自治区	1504	赤峰市	36.26	34.93	42.65	17.38	21.11	43.51	57.23	44.77		29.07
2014	宁城县	150429	15	内蒙古自治区	1504	赤峰市	36.29	27.08	35.6	19.27	3.94	12.11	6.84	73.4		67.99
2014	敖汉旗	150430	15	内蒙古自治区	1504	赤峰市	30.52	19.99	26.14	6.04	29.87	11.86	15.96	35.89		73.28
2014	科尔沁左翼中旗	150521	15	内蒙古自治区	1505	通辽市	18.53	8.76	7.11	0.58	3.57	0	0	15.15		71.54
2014	科尔沁左翼后旗	150522	15	内蒙古自治区	1505	通辽市	23.84	20.03	24.3	15.33	16.19	6	0	47.65		35.58
2014	开鲁县	150523	15	内蒙古自治区	1505	通辽市	30.14	24.71	41.68	0.63	24.72	7.16	30.61	66.38		27.11
2014	库伦旗	150524	15	内蒙古自治区	1505	通辽市	17.64	23.41	6.54	0.22	3.49	0	4.55	10.92		18.72
2014	奈曼旗	150525	15	内蒙古自治区	1505	通辽市	33.13	25.14	38.04	5.77	86.42	1.13	30.24	32.75		50.62
2014	扎鲁特旗	150526	15	内蒙古自治区	1505	通辽市	34.76	37.21	2.77	9.94	10.16	2.71	0	0.7		84.78
2014	霍林郭勒市	150581	15	内蒙古自治区	1505	通辽市	67.98	91.92	44.58	33.12	76.49	38.94	49.52	30.26		31.45
2014	达拉特旗	150621	15	内蒙古自治区	1506	鄂尔多斯市	58.94	72.07	25.65	43.61	36.13	44.76	25.41	16.23		76.08
2014	鄂托克前旗	150623	15	内蒙古自治区	1506	鄂尔多斯市	75.9	91.7	67.4	40.56	84.93	48.77	71.93	63.25		39.16
2014	鄂托克旗	150624	15	内蒙古自治区	1506	鄂尔多斯市	64.75	96.36	22.6	46.26	22.48	40.82	45.33	2.06		36.99
2014	杭锦旗	150625	15	内蒙古自治区	1506	鄂尔多斯市	71.75	85.54	31.13	48.54	26.15	52.09	30.59	28.1		100
2014	乌审旗	150626	15	内蒙古自治区	1506	鄂尔多斯市	80.87	97.08	45.84	59.8	60.46	79.96	83.49	7.83		91.02
2014	伊金霍洛旗	150627	15	内蒙古自治区	1506	鄂尔多斯市	80.3	100	52.13	71.92	62.7	78.25	58.29	37.09		66.42
2014	阿荣旗	150721	15	内蒙古自治区	1507	呼伦贝尔市	31.7	32.92	33.65	17.58	11.29	18.37	33.82	47.21		24.12
2014	莫力达瓦达斡尔族自治旗	150722	15	内蒙古自治区	1507	呼伦贝尔市	26.29	35.59	17.94	7.06	15.9	2.55	3.38	32.12		10.76
2014	鄂伦春自治旗	150723	15	内蒙古自治区	1507	呼伦贝尔市	47.71	52.13	60.5	31.01	65.93	30.82	58.62	67.75		9.84
2014	鄂温克族自治旗	150724	15	内蒙古自治区	1507	呼伦贝尔市	69.95	86.96	47.01	52.28	79.14	55.34	67.74	18.05		55.47
2014	陈巴尔虎旗	150725	15	内蒙古自治区	1507	呼伦贝尔市	59.88	83.6	37.09	25.64	19.63	34.79	32.1	49.3		22.97
2014	新巴尔虎左旗	150726	15	内蒙古自治区	1507	呼伦贝尔市	42.86	59.69	14.08	18.37	20.44	15.27	17.48	8.53		39.55
2014	满洲里市	150781	15	内蒙古自治区	1507	呼伦贝尔市	58.57	77.47	53.08	71.03	69.88	77.78	60.4	35.12		6.16
2014	牙克石市	150782	15	内蒙古自治区	1507	呼伦贝尔市	52.45	55.53	68.5	48.99	67.47	51.89	87.61	61.39		13.13
2014	扎兰屯市	150783	15	内蒙古自治区	1507	呼伦贝尔市	42.94	47.04	40.35	32.29	30.16	38.87	53.63	37.05		34.12
2014	额尔古纳市	150784	15	内蒙古自治区	1507	呼伦贝尔市	49.77	51.3	30.62	35.26	52.19	31.26	54.59	5.3		79.48
2014	根河市	150785	15	内蒙古自治区	1507	呼伦贝尔市	54.42	74.18	39.1	27.65	48.04	36.56	69.81	16.98		17.05
2014	五原县	150821	15	内蒙古自治区	1508	巴彦淖尔市	50.26	58.03	27.97	36.07	17.16	23.32	40.22	24.34		65.11
2014	磴口县	150822	15	内蒙古自治区	1508	巴彦淖尔市	53.6	64.7	48.62	34.82	42.46	35.59	46.24	56.47		26.05
2014	乌拉特前旗	150823	15	内蒙古自治区	1508	巴彦淖尔市	53.39	59.45	17.93	26.67	16.58	22.28	43.59	0		97.82
2014	乌拉特中旗	150824	15	内蒙古自治区	1508	巴彦淖尔市	61.16	67	61.95	31.91	68.04	33.47	60.95	68.2		40.43
2014	乌拉特后旗	150825	15	内蒙古自治区	1508	巴彦淖尔市	57.99	81.93	33.25	35.15	65.05	41.4	44.58	10.98		23.9
2014	杭锦后旗	150826	15	内蒙古自治区	1508	巴彦淖尔市	47.75	58.64	26.29	31.09	36.78	23.57	26.6	21.62		50.76
2014	化德县	150922	15	内蒙古自治区	1509	乌兰察布市	32.51	38.51	23.77	6.86	5.03	16.36	8.7	44.59		28.58
2014	商都县	150923	15	内蒙古自治区	1509	乌兰察布市	23.19	24.34	23.47	11.06	8.89	23.92	38.54	21		18.86
2014	兴和县	150924	15	内蒙古自治区	1509	乌兰察布市	39.69	34.17	49.06	28.46	56.16	21.17	12.67	76.89		40.89
2014	察哈尔右翼前旗	150926	15	内蒙古自治区	1509	乌兰察布市	27.24	28.74	15.8	3.13	3.12	14.32	30.38	13.22		43.06
2014	察哈尔右翼中旗	150927	15	内蒙古自治区	1509	乌兰察布市	15.84	15.89	2.62	0	1.32	0.28	8.5	0		39.67
2014	察哈尔右翼后旗	150928	15	内蒙古自治区	1509	乌兰察布市	35.42	34.44	31.72	13.42	10.58	27.94	29.55	44.65		45.33
2014	四子王旗	150929	15	内蒙古自治区	1509	乌兰察布市	46.65	40.91	28.55	19.31	27.92	16.35	2.89	48.7		98.48
2014	丰镇市	150981	15	内蒙古自治区	1509	乌兰察布市	44.85	41.93	55.77	22.19	78.56	30.55	60.97	50.84		34.62
2014	乌兰浩特市	152201	15	内蒙古自治区	1522	兴安盟	66.72	87.67	53.94	45.46	41.73	42.48	40.68	70.58		20.78
2014	科尔沁右翼前旗	152221	15	内蒙古自治区	1522	兴安盟	35.26	17.48	38.85	40.92	27.86	34.77	48.23	37.74		87.46
2014	科尔沁右翼中旗	152222	15	内蒙古自治区	1522	兴安盟	27.01	26.79	27.61	36.81	25.74	9.18	36.53	24.6		26.69
2014	扎赉特旗	152223	15	内蒙古自治区	1522	兴安盟	35.02	20.07	40.37	23.01	22.64	1.4	27.28	64.81		74.65
2014	突泉县	152224	15	内蒙古自治区	1522	兴安盟	25.38	20.9	33	13.49	34.48	20.03	44.59	29.16		26.32
2014	二连浩特市	152501	15	内蒙古自治区	1525	锡林郭勒盟	62.42	76.42	40.86	41.54	24.73	49.93	49.23	40.52		55.33
2014	锡林浩特市	152502	15	内蒙古自治区	1525	锡林郭勒盟	76.71	97.04	68.37	52.58	63.24	54.78	65.83	76.22		24.73
2014	苏尼特右旗	152524	15	内蒙古自治区	1525	锡林郭勒盟	74.5	71.11	67.76	34.84	85.41	38.12	68.81	68.35		97.93
2014	太仆寺旗	152527	15	内蒙古自治区	1525	锡林郭勒盟	43.52	39.45	41.32	12.77	53.3	31.61	66.41	24.71		60.98
2014	正镶白旗	152529	15	内蒙古自治区	1525	锡林郭勒盟	39.04	44.91	37.72	13.33	26.01	21.38	45.18	43.18		22.08
2014	正蓝旗	152530	15	内蒙古自治区	1525	锡林郭勒盟	54.55	62.13	21.56	24.95	31.2	29.61	36.84	5.81		89.48
2014	阿拉善左旗	152921	15	内蒙古自治区	1529	阿拉善盟	72.68	95.91	55.07	47.41	65.53	51.78	47.89	56.82		27.98
2014	额济纳旗	152923	15	内蒙古自治区	1529	阿拉善盟	82.54	94.69	52.36	70.93	98.36	94.99	80.15	5.75		97.25
2014	辽中县	210122	21	辽宁省	2101	沈阳市	43.3	40.19	42.37	32.93	40.56	36.83	58.44	34.59		55.26
2014	康平县	210123	21	辽宁省	2101	沈阳市	40.07	36.9	58.32	30.33	37.98	18.27	50.66	81.66		17.4
2014	法库县	210124	21	辽宁省	2101	沈阳市	37.45	36.03	35.61	31.88	29.35	31.02	32.49	41.44		45.5
2014	新民市	210181	21	辽宁省	2101	沈阳市	44.63	39.5	51.61	41.13	61.14	40.91	51.86	50.42		48.9
2014	长海县	210224	21	辽宁省	2102	大连市	68.06	77.37	60.17	44.17	91.65	42.93	62.35	50.3		51.61
2014	瓦房店市	210281	21	辽宁省	2102	大连市	66.71	67.15	68.86	64.28	94.49	68.65	59.53	64.83		61.36
2014	普兰店市	210282	21	辽宁省	2102	大连市	55.36	60.61	63.25	49.13	87.26	51.47	60.53	58.57		23.7
2014	台安县	210321	21	辽宁省	2103	鞍山市	38.09	39.36	33.01	30.94	39.32	24.89	22.7	38.72		43.08
2014	岫岩满族自治县	210323	21	辽宁省	2103	鞍山市	40.79	30.82	62.29	45.18	52.26	50.88	43.64	82.52		34.63
2014	海城市	210381	21	辽宁省	2103	鞍山市	50.16	51.93	62.73	63.33	51.48	61.52	52.42	74.32		21.46
2014	抚顺县	210421	21	辽宁省	2104	抚顺市	18.12	7.77	27.26	0.86	0	0.55	16.03	53.42		35.67
2014	新宾满族自治县	210422	21	辽宁省	2104	抚顺市	48.12	41.18	64.6	31.83	32.82	36.36	66.43	85.05		41.1
2014	清原满族自治县	210423	21	辽宁省	2104	抚顺市	42.75	45.32	32.46	35.37	31	42.32	38.04	27.44		52.92
2014	本溪满族自治县	210521	21	辽宁省	2105	本溪市	40.67	40.42	60.33	37.03	64.13	37.01	71.1	58.2		5.79
2014	桓仁满族自治县	210522	21	辽宁省	2105	本溪市	45.06	40.42	64.56	31.84	84.84	39.67	73.68	57.96		24.94
2014	宽甸满族自治县	210624	21	辽宁省	2106	丹东市	37.27	32.44	44.74	29.03	41.5	26.43	22.99	65.16		39.65
2014	东港市	210681	21	辽宁省	2106	丹东市	51.37	56.67	55.07	44.32	52.17	44.85	56.87	58.03		27.16
2014	凤城市	210682	21	辽宁省	2106	丹东市	46.15	45.35	62.39	40.34	83.37	44.97	66.96	56.03		19.29
2014	黑山县	210726	21	辽宁省	2107	锦州市	27.15	21.16	43.84	5.08	30.8	13.75	60.57	47.71		16.63
2014	义县	210727	21	辽宁省	2107	锦州市	31.36	23.7	53.99	12.68	61.17	13.88	53.4	62.72		15.51
2014	凌海市	210781	21	辽宁省	2107	锦州市	36.99	34.94	42.04	21.04	52.36	29.53	41.08	42.8		34.58
2014	北镇市	210782	21	辽宁省	2107	锦州市	34.53	31.18	41.26	6.22	40.43	8.3	42.35	50.34		33.35
2014	盖州市	210881	21	辽宁省	2108	营口市	41.41	33.55	54.36	39.11	78.21	33.22	32.7	63.83		43.83
2014	大石桥市	210882	21	辽宁省	2108	营口市	55.82	53.91	60.68	43.98	65.79	41.21	56.28	66.56		53.3
2014	阜新蒙古族自治县	210921	21	辽宁省	2109	阜新市	25.56	14.83	41.82	1.34	21.27	3.06	41.08	61.89		31.46
2014	彰武县	210922	21	辽宁省	2109	阜新市	29.06	28.52	18.83	14.75	41.54	18.64	16.26	11.53		49.45
2014	辽阳县	211021	21	辽宁省	2110	辽阳市	27.63	24.1	36.16	26.38	48.3	32.91	40.58	29.85		23.8
2014	灯塔市	211081	21	辽宁省	2110	辽阳市	39.5	39.33	42.8	39.12	31.03	43.9	45.98	45.86		34.07
2014	大洼县	211121	21	辽宁省	2111	盘锦市	58.05	66.62	49.84	37.3	61.58	35.62	51.33	47.75		44.7
2014	盘山县	211122	21	辽宁省	2111	盘锦市	35.73	35.24	36.53	11.98	58.45	19.84	44.97	27.41		35.93
2014	铁岭县	211221	21	辽宁省	2112	铁岭市	48.46	50.81	48.76	35.3	61.17	47.15	47.09	46.46		40.19
2014	西丰县	211223	21	辽宁省	2112	铁岭市	37.89	29.43	52.96	20.91	59.16	30.3	51.9	58.45		38.46
2014	昌图县	211224	21	辽宁省	2112	铁岭市	29.85	19.57	30.42	11.01	20.2	14.33	26.87	41.87		62.75
2014	调兵山市	211281	21	辽宁省	2112	铁岭市	57.99	66.68	67.59	29.42	65.01	48.52	69.88	74.65		11.87
2014	开原市	211282	21	辽宁省	2112	铁岭市	43.13	40.8	54.27	32.11	92.09	36.83	71.39	32.69		30.58
2014	朝阳县	211321	21	辽宁省	2113	朝阳市	13.2	5.42	28.85	0	0	0	22.86	52.87		10.46
2014	建平县	211322	21	辽宁省	2113	朝阳市	30.33	31.85	41.55	13.09	26.64	33.14	67.4	35.45		4.95
2014	喀喇沁左翼蒙古族自治县	211324	21	辽宁省	2113	朝阳市	27.24	28.55	32.3	2.44	37.25	5.91	41.05	32.27		13.74
2014	北票市	211381	21	辽宁省	2113	朝阳市	40.48	32.46	57.92	18.02	58.82	26.2	58.66	66.84		35.3
2014	凌源市	211382	21	辽宁省	2113	朝阳市	37.23	36.72	49.76	25.11	33.19	34.03	69.4	49.21		16.15
2014	绥中县	211421	21	辽宁省	2114	葫芦岛市	40.6	44.76	46.49	24.45	32.81	33.11	35.4	64.17		16.16
2014	建昌县	211422	21	辽宁省	2114	葫芦岛市	20.07	10.46	44.05	2.99	25.97	7.66	40.05	64.89		8.25
2014	兴城市	211481	21	辽宁省	2114	葫芦岛市	60.3	63.66	59.3	53.9	44.09	49.33	36.25	83.01		51
2014	农安县	220122	22	吉林省	2201	长春市	22.24	21.06	26.23	7.62	9.4	14.19	42.9	26.44		18.89
2014	榆树市	220182	22	吉林省	2201	长春市	19.78	12.41	36.39	5	4.98	8.51	44.56	52.33		13.92
2014	德惠市	220183	22	吉林省	2201	长春市	34.29	33.79	41.14	20.54	87.16	20.01	35.6	31.42		23.46
2014	永吉县	220221	22	吉林省	2202	吉林市	39.54	36.17	52.65	10.96	39.47	21.26	50.83	69.25		26.86
2014	蛟河市	220281	22	吉林省	2202	吉林市	42.69	41.38	48.33	24.53	20.73	30.14	48.24	65.63		36.77
2014	桦甸市	220282	22	吉林省	2202	吉林市	43.89	44.88	55.52	28.69	25.67	30.62	46.67	80.93		19.48
2014	舒兰市	220283	22	吉林省	2202	吉林市	32.45	24.59	49.16	19.3	34.66	27.59	52.27	60.12		28.05
2014	磐石市	220284	22	吉林省	2202	吉林市	46.84	40.82	62.21	26.89	62.6	26.9	43.43	84.2		38.8
2014	梨树县	220322	22	吉林省	2203	四平市	27.07	13.24	37.88	4.72	6.13	5.98	30.82	64.8		53.09
2014	伊通满族自治县	220323	22	吉林省	2203	四平市	24.47	16.12	33.56	10.14	30.4	10.66	28.94	44.35		35.56
2014	公主岭市	220381	22	吉林省	2203	四平市	42.6	31.5	48.81	25.86	57.51	25.88	46.57	53.05		67.94
2014	双辽市	220382	22	吉林省	2203	四平市	44.52	34.46	61.37	25.54	89.77	17.79	48.43	69.3		47.11
2014	东丰县	220421	22	吉林省	2204	辽源市	37.71	36.9	47.79	18.89	47.58	27.63	38.75	60.42		22.08
2014	东辽县	220422	22	吉林省	2204	辽源市	15.07	7.66	22.45	0	22	5.33	16.25	32.07		26.11
2014	通化县	220521	22	吉林省	2205	通化市	44.5	40.44	58.7	22.34	45.5	35.34	37.19	86.26		32.12
2014	辉南县	220523	22	吉林省	2205	通化市	44.78	39.08	34.84	25.7	35.2	34.83	18.25	46.58		81.62
2014	柳河县	220524	22	吉林省	2205	通化市	40.34	41.66	35.33	24.97	34.4	26.52	43.7	32.86		45.11
2014	梅河口市	220581	22	吉林省	2205	通化市	51.48	47.67	53.45	42.03	36.97	49.5	48.91	65.24		60.47
2014	集安市	220582	22	吉林省	2205	通化市	55.18	47.93	58.8	39.7	60.54	44.09	57.99	63.21		72.55
2014	抚松县	220621	22	吉林省	2206	白山市	60.23	64.59	77.05	55.43	69.83	57.6	71.56	89.34		15.24
2014	靖宇县	220622	22	吉林省	2206	白山市	51.65	54.79	59.39	27.82	76.66	33.53	59.04	60.29		27.19
2014	长白朝鲜族自治县	220623	22	吉林省	2206	白山市	51.87	67.46	39.3	31.07	33.87	41.72	68.44	23		23.23
2014	临江市	220681	22	吉林省	2206	白山市	51.09	52.29	58.87	37.61	80.48	65.28	74.69	40.81		32.99
2014	前郭尔罗斯蒙古族自治县	220721	22	吉林省	2207	松原市	41.59	36.95	43.06	12.34	8.36	14.04	44.09	65.15		54.21
2014	长岭县	220722	22	吉林省	2207	松原市	20.99	12.19	31.45	0.14	14.58	1.62	47.29	36.63		31.04
2014	乾安县	220723	22	吉林省	2207	松原市	29.77	27.33	30.21	2.28	16.46	2.92	43	35.26		37.02
2014	扶余市	220781	22	吉林省	2207	松原市	21.56	15.51	34.17	54.83	38.31	33	28.17	34.26		18.61
2014	镇赉县	220821	22	吉林省	2208	白城市	25.55	33.5	23.79	12.94	15.96	9.71	48.68	14.32		2.47
2014	通榆县	220822	22	吉林省	2208	白城市	31.59	27.48	42.68	18.66	19.4	5.99	53.36	54.25		24.97
2014	洮南市	220881	22	吉林省	2208	白城市	29.62	29.12	35.3	21.39	22.48	18.56	57.52	30.46		20.92
2014	大安市	220882	22	吉林省	2208	白城市	33	28.05	34.31	9.83	29.8	5.88	34.58	43.5		46.96
2014	延吉市	222401	22	吉林省	2224	延边朝鲜族自治州	80.19	95.65	75.2	73.31	59.94	74.42	68.38	86.36		38.25
2014	图们市	222402	22	吉林省	2224	延边朝鲜族自治州	50.37	50.17	69.32	43.62	90.75	55.03	66.43	67.54		16.6
2014	敦化市	222403	22	吉林省	2224	延边朝鲜族自治州	48.88	55.92	55.6	43.21	68.55	44.75	55.86	53.22		13.43
2014	珲春市	222404	22	吉林省	2224	延边朝鲜族自治州	62.14	78.84	58.65	50.89	48.63	47.19	55.75	67.52		13.38
2014	龙井市	222405	22	吉林省	2224	延边朝鲜族自治州	40.82	36.1	49.12	33.33	51.42	49.13	84.1	27.03		41.31
2014	和龙市	222406	22	吉林省	2224	延边朝鲜族自治州	40.27	35.84	61.55	37.64	67.88	43.29	48.39	73.27		16.25
2014	汪清县	222424	22	吉林省	2224	延边朝鲜族自治州	43.38	43.24	58.18	35.32	56.08	43.64	46.32	71.81		16.94
2014	安图县	222426	22	吉林省	2224	延边朝鲜族自治州	48.83	58.04	51.29	54.25	55.47	50.12	44.37	53.95		13.96
2014	双城区	230113	23	黑龙江省	2301	哈尔滨市	32.74	23.14	53.67	27.46	80.06	22.52	59.14	47.23		26.43
2014	依兰县	230123	23	黑龙江省	2301	哈尔滨市	36.37	31	36.26	24.61	13.94	23.24	44.34	43.77		54.31
2014	方正县	230124	23	黑龙江省	2301	哈尔滨市	42.53	42.7	52.16	30.45	24.78	35.06	46.93	72.31		24.45
2014	宾县	230125	23	黑龙江省	2301	哈尔滨市	39.24	34.93	34.73	11.53	6.99	11.17	27.52	57.56		61.68
2014	巴彦县	230126	23	黑龙江省	2301	哈尔滨市	30.78	20.42	42.43	17.86	9.3	15.21	13.28	82.63		43.85
2014	木兰县	230127	23	黑龙江省	2301	哈尔滨市	25.17	16.04	9.94	7.44	8.6	0	16.57	8.12		82.97
2014	通河县	230128	23	黑龙江省	2301	哈尔滨市	32.28	37.68	26.81	23.13	36.26	18.06	31.42	21.74		24.38
2014	延寿县	230129	23	黑龙江省	2301	哈尔滨市	32.74	36.51	36.63	24.82	57.87	22.74	34.13	33.05		13.2
2014	尚志市	230183	23	黑龙江省	2301	哈尔滨市	41.89	38.8	59.94	47.04	45.75	47.02	58.25	70.57		19.28
2014	五常市	230184	23	黑龙江省	2301	哈尔滨市	31.71	24.45	45.54	27.04	15.3	31.29	42.97	64.31		30.56
2014	龙江县	230221	23	黑龙江省	2302	齐齐哈尔市	22.81	17.21	28.24	12.47	13.48	21.33	20.77	42.21		31.41
2014	依安县	230223	23	黑龙江省	2302	齐齐哈尔市	13.91	5.31	32.02	14.28	7.16	23.4	61.13	26.76		9.39
2014	泰来县	230224	23	黑龙江省	2302	齐齐哈尔市	28.98	25.9	36.33	5.37	7.92	11.55	1.38	78.67		25.84
2014	甘南县	230225	23	黑龙江省	2302	齐齐哈尔市	28.98	29.23	19.64	16.98	13.86	9.25	0	36.95		45.13
2014	富裕县	230227	23	黑龙江省	2302	齐齐哈尔市	37.37	28.76	26.04	15.01	32.72	24.95	49.13	9.56		86.37
2014	克山县	230229	23	黑龙江省	2302	齐齐哈尔市	28.33	10.6	43.62	4.41	46.01	5.51	40.04	55.73		59.1
2014	克东县	230230	23	黑龙江省	2302	齐齐哈尔市	23.92	10.48	41.87	8.88	54.13	20.89	50.24	38.48		35.7
2014	拜泉县	230231	23	黑龙江省	2302	齐齐哈尔市	23.52	6.45	58.61	2.94	86.48	0.43	28.81	82.48		16.15
2014	讷河市	230281	23	黑龙江省	2302	齐齐哈尔市	23.2	19.73	31.75	20.2	12.14	14.96	35.92	41.3		19.12
2014	鸡东县	230321	23	黑龙江省	2303	鸡西市	34.25	36.62	42.08	14.59	24.39	14.58	39.5	58.83		12.22
2014	虎林市	230381	23	黑龙江省	2303	鸡西市	48.96	57.52	51.17	28.73	86.21	34.7	68.54	30.45		16.69
2014	密山市	230382	23	黑龙江省	2303	鸡西市	53.05	48.16	53.3	27.03	59.62	35.09	53.12	56.78		68.7
2014	萝北县	230421	23	黑龙江省	2304	鹤岗市	45.78	60.58	42.9	26.48	36.34	32.08	38.24	52.33		2.14
2014	绥滨县	230422	23	黑龙江省	2304	鹤岗市	36.73	46.11	22.13	7.06	13.23	4.39	21.03	31.22		32.31
2014	集贤县	230521	23	黑龙江省	2305	双鸭山市	44.96	45.19	47.54	16.58	47.02	17.99	49.99	54.57		39.52
2014	友谊县	230522	23	黑龙江省	2305	双鸭山市	57.98	76.79	52.15	31.48	54.03	44	72.3	41.85		6.47
2014	宝清县	230523	23	黑龙江省	2305	双鸭山市	53.12	47.3	55.56	24.03	36.97	24.82	55.06	72.33		67.93
2014	饶河县	230524	23	黑龙江省	2305	双鸭山市	47.52	54.35	31.81	31.87	48.57	29.06	17.52	34.63		53.5
2014	肇州县	230621	23	黑龙江省	2306	大庆市	38.16	29.04	57.71	25.03	28.82	33.41	60.88	75.42		32.74
2014	肇源县	230622	23	黑龙江省	2306	大庆市	37.09	32.65	49.61	15.04	12.79	14.54	42.12	79.62		29.03
2014	林甸县	230623	23	黑龙江省	2306	大庆市	30.46	26.47	43.54	12.25	7.68	22.44	68.08	49.47		19.87
2014	杜尔伯特蒙古族自治县	230624	23	黑龙江省	2306	大庆市	36.36	36.77	43.64	27.84	35.12	26.46	39.82	54.36		21.76
2014	嘉荫县	230722	23	黑龙江省	2307	伊春市	44.85	58.49	39.72	11.71	80.14	22.69	48.64	23.01		9.15
2014	铁力市	230781	23	黑龙江省	2307	伊春市	37.79	40.32	44.88	28.56	30.79	34.25	64.55	41.48		16.57
2014	桦南县	230822	23	黑龙江省	2308	佳木斯市	36.72	19.74	44.21	15.83	40.2	24.28	47.11	50.5		79.18
2014	桦川县	230826	23	黑龙江省	2308	佳木斯市	33.33	39.42	19.64	1.56	25.77	8.75	37.57	9.19		38.1
2014	汤原县	230828	23	黑龙江省	2308	佳木斯市	44.43	30.04	55.91	21.27	52.4	24.06	32.61	81.84		71.1
2014	抚远县	230833	23	黑龙江省	2308	佳木斯市	47.79	52.17	42.93	6.08	33.05	10.01	10.87	77.68		42.17
2014	同江市	230881	23	黑龙江省	2308	佳木斯市	46.72	60.42	46.44	23.25	26.16	11.84	23.5	78.32		1.97
2014	富锦市	230882	23	黑龙江省	2308	佳木斯市	50.57	50.34	56.16	26.45	77.35	27	58.33	54.1		41.16
2014	勃利县	230921	23	黑龙江省	2309	七台河市	45.27	33.63	56.37	9.05	48.73	24.96	46.81	76.37		63.52
2014	东宁县	231024	23	黑龙江省	2310	牡丹江市	52.65	60.99	45.77	32.67	33.85	37.72	51.78	49.61		37.59
2014	林口县	231025	23	黑龙江省	2310	牡丹江市	29.95	23.43	50.05	16.03	35.18	26.45	65.84	53.68		14.96
2014	绥芬河市	231081	23	黑龙江省	2310	牡丹江市	66.86	83.86	61.68	87.32	59.96	62.52	43.39	71.37		20.12
2014	海林市	231083	23	黑龙江省	2310	牡丹江市	43.91	40.44	57.8	32.94	46.4	47.11	53.17	70.17		30.11
2014	宁安市	231084	23	黑龙江省	2310	牡丹江市	45.34	33.09	67.19	28	86.46	35.93	46.45	82.36		46.07
2014	穆棱市	231085	23	黑龙江省	2310	牡丹江市	39.33	33.51	59.61	20.21	38.32	32.93	64.75	74		21.7
2014	嫩江县	231121	23	黑龙江省	2311	黑河市	36.35	36.77	47.17	14.2	26	17.49	61.71	55.14		15.27
2014	逊克县	231123	23	黑龙江省	2311	黑河市	55.41	56.32	44.9	12.57	18.57	18.39	47.31	62.37		71.5
2014	孙吴县	231124	23	黑龙江省	2311	黑河市	42.7	48.64	14.75	9.67	24.7	25.83	10.87	11.85		73.88
2014	北安市	231181	23	黑龙江省	2311	黑河市	48.09	43.35	41.66	30.36	49.99	40.85	75.41	17.5		75.4
2014	五大连池市	231182	23	黑龙江省	2311	黑河市	30.35	28.36	49.49	8.06	54.19	22.66	32.1	68.05		2.16
2014	望奎县	231221	23	黑龙江省	2312	绥化市	17.23	15.27	21.13	8.1	26.81	9.54	19.81	23.02		16.59
2014	兰西县	231222	23	黑龙江省	2312	绥化市	29.69	16.99	40.61	7.79	5.15	15.22	42.57	62.04		51.76
2014	青冈县	231223	23	黑龙江省	2312	绥化市	21.03	8.94	40.87	4.85	18.76	1.76	49.19	55.22		24.92
2014	庆安县	231224	23	黑龙江省	2312	绥化市	27.81	27.7	34.89	12.82	83.6	13.14	24.78	27.31		15.33
2014	明水县	231225	23	黑龙江省	2312	绥化市	26.04	16.56	50.14	5.99	7.88	3.96	51.47	79.57		13.52
2014	绥棱县	231226	23	黑龙江省	2312	绥化市	27.78	24.42	43.75	3.03	12.2	14.97	43.64	66.36		9.84
2014	安达市	231281	23	黑龙江省	2312	绥化市	41.5	31.68	64.09	47.63	38.25	35.07	66.75	79.84		32.85
2014	肇东市	231282	23	黑龙江省	2312	绥化市	46.58	22.89	67.39	35.26	87.3	35.24	53.92	76.89		86.97
2014	海伦市	231283	23	黑龙江省	2312	绥化市	22.1	11.27	23.65	11.69	10.05	12.78	15.17	38.03		55.06
2014	呼玛县	232721	23	黑龙江省	2327	大兴安岭地区	66.94	81.65	62.95	26.91	43.74	54.53	85.99	61.33		25.63
2014	塔河县	232722	23	黑龙江省	2327	大兴安岭地区	43.79	52.7	42.71	13.79	20.24	42.83	48.5	51.5		16.34
2014	漠河县	232723	23	黑龙江省	2327	大兴安岭地区	60	72.7	37.91	9.19	48.81	27.66	39.68	37.14		58.19
2014	崇明县	310230	31	上海市	3100	上海市	65.43	66.8	83.09	100	100	100	83.56	71		28.82
2014	江阴市	320281	32	江苏省	3202	无锡市	84.74	98.05	91.02	100	99.19	100	79.44	92.69		29.39
2014	宜兴市	320282	32	江苏省	3202	无锡市	84.93	98.06	89.14	100	99.26	100	86.5	83.61		33.92
2014	丰县	320321	32	江苏省	3203	徐州市	53.51	63.54	55.79	44.85	44.47	57.5	42.26	70.3		16.29
2014	沛县	320322	32	江苏省	3203	徐州市	59.7	68.13	68.87	42.18	65.32	64.39	68.18	74.54		15.2
2014	睢宁县	320324	32	江苏省	3203	徐州市	58.37	69.31	69.41	94.26	47.25	73.3	56.22	83.85		2.2
2014	新沂市	320381	32	江苏省	3203	徐州市	59.31	71.21	59.93	62.11	42.27	73.82	51.48	70.27		18.9
2014	邳州市	320382	32	江苏省	3203	徐州市	53.73	60.23	61.82	59.63	39.02	65.1	55.68	75.05		17.56
2014	溧阳市	320481	32	江苏省	3204	常州市	82.15	92.71	89.5	98.95	99.01	100	81.24	88.13		33.94
2014	常熟市	320581	32	江苏省	3205	苏州市	80.65	95.21	92.81	100	96.58	100	84.56	94.63		10.47
2014	张家港市	320582	32	江苏省	3205	苏州市	84.84	97.95	90.79	99.26	99.43	100	92.14	83.81		30.76
2014	昆山市	320583	32	江苏省	3205	苏州市	84.24	97.99	90.54	99.87	93.21	100	81.24	92.88		27.41
2014	太仓市	320585	32	江苏省	3205	苏州市	79.19	93.21	88.51	99.61	98.81	100	77.71	88.12		15.96
2014	海安县	320621	32	江苏省	3206	南通市	77.35	82.07	93.36	99.03	99.18	100	88.84	92.14		32.65
2014	如东县	320623	32	江苏省	3206	南通市	69.75	71.2	90.03	92.93	99.68	100	94.46	81.11		28.13
2014	启东市	320681	32	江苏省	3206	南通市	75.33	80.04	86.2	100	92.94	99.94	87.97	78.38		40.04
2014	如皋市	320682	32	江苏省	3206	南通市	73.1	78.24	86.02	90.12	90.32	100	76.45	87.68		32.66
2014	海门市	320684	32	江苏省	3206	南通市	69.35	76.53	85.4	97.68	75.96	95.28	79.11	90.43		16.46
2014	东海县	320722	32	江苏省	3207	连云港市	60.74	73.26	65.51	82.02	36.54	78.07	50.36	83.57		10.73
2014	灌云县	320723	32	江苏省	3207	连云港市	49.32	57.38	58.1	63.28	32.96	63.75	41.43	77.97		6.76
2014	灌南县	320724	32	江苏省	3207	连云港市	56.17	57.38	68.32	69.18	48.29	73.4	70.3	74.44		30.07
2014	涟水县	320826	32	江苏省	3208	淮安市	46.73	45.19	58.76	54.08	38.89	66.18	58.4	66.57		29.94
2014	洪泽县	320829	32	江苏省	3208	淮安市	60.96	64.36	79.98	83.31	97.46	86.57	57.53	85.91		15.19
2014	盱眙县	320830	32	江苏省	3208	淮安市	60.2	62.45	82.39	86.29	82.7	73.47	71.35	90.55		12.45
2014	金湖县	320831	32	江苏省	3208	淮安市	60.81	68.13	70.05	78.02	65.67	90.47	73.81	65.11		19.83
2014	响水县	320921	32	江苏省	3209	盐城市	54.01	59.24	59.18	69.79	37.71	71.05	49.37	71.39		27.35
2014	滨海县	320922	32	江苏省	3209	盐城市	49.24	48.35	67.82	65.34	52.04	71.79	55.06	82.36		18.4
2014	阜宁县	320923	32	江苏省	3209	盐城市	52.53	51.47	71.51	71.13	47.89	86.32	72.82	78.07		21.55
2014	射阳县	320924	32	江苏省	3209	盐城市	51.17	54.17	64.21	56.21	27.94	75.16	52.55	86.04		17.59
2014	建湖县	320925	32	江苏省	3209	盐城市	57.17	60.06	72.09	59.16	47.3	84.11	71.87	82.01		20.52
2014	东台市	320981	32	江苏省	3209	盐城市	66.32	65.64	90.59	95.84	97	100	80.44	92.41		24.45
2014	大丰市	320982	32	江苏省	3209	盐城市	67.97	70.8	84.31	83.22	88.93	99.83	80.53	82.38		28.92
2014	宝应县	321023	32	江苏省	3210	扬州市	63.68	64.4	83.01	83.54	84.51	97.79	69.01	89.02		26.13
2014	仪征市	321081	32	江苏省	3210	扬州市	76.12	86.38	87.41	97.18	99.85	100	87.39	79.03		21.71
2014	高邮市	321084	32	江苏省	3210	扬州市	64.53	68.19	79.53	86.94	81.93	98.39	71.68	79.69		25.15
2014	丹阳市	321181	32	江苏省	3211	镇江市	80.56	92.35	92.9	100	98.12	100	84.71	94.1		19.21
2014	扬中市	321182	32	江苏省	3211	镇江市	80.06	95.7	80.35	100	99.94	100	82.76	65.1		27.92
2014	句容市	321183	32	江苏省	3211	镇江市	73.49	83.69	84.99	97.68	85.85	99.8	79.04	84.64		18.95
2014	兴化市	321281	32	江苏省	3212	泰州市	72.88	63.9	88.4	78.36	94.53	86.23	80.65	92.42		74.29
2014	靖江市	321282	32	江苏省	3212	泰州市	79.17	89.93	89.31	99.38	99.15	100	83.55	86.05		25.23
2014	泰兴市	321283	32	江苏省	3212	泰州市	71.4	79.7	80.97	97.52	74.97	100	74.33	82.77		26.57
2014	沭阳县	321322	32	江苏省	3213	宿迁市	58.34	66.3	62.61	71.14	32.19	64.72	49.47	82.59		24.28
2014	泗阳县	321323	32	江苏省	3213	宿迁市	58.94	62.69	69.18	61.65	45.1	70.01	64.79	82.8		27.92
2014	泗洪县	321324	32	江苏省	3213	宿迁市	55.11	56.47	65.58	66.79	35.22	70.97	54.73	84.31		31.61
2014	富阳区	330111	33	浙江省	3301	杭州市	84.9	98.9	90.22	100	98.56	100	77.64	92.24		29.01
2014	桐庐县	330122	33	浙江省	3301	杭州市	83.5	98.93	92.3	100	99.13	100	82.19	93.92		16.57
2014	淳安县	330127	33	浙江省	3301	杭州市	87.23	86.8	87.07	99.88	97.54	99.16	88.39	78.37		88.94
2014	建德市	330182	33	浙江省	3301	杭州市	81.47	93.25	91.01	100	99.5	100	85.49	88.56		25.22
2014	临安市	330185	33	浙江省	3301	杭州市	85.79	98.82	94.04	100	98.97	100	89.25	93.45		27.81
2014	象山县	330225	33	浙江省	3302	宁波市	84.67	100	85.41	100	98.75	96.24	69.64	86.72		32.7
2014	宁海县	330226	33	浙江省	3302	宁波市	84.66	99.01	90.44	100	99.41	100	71.57	96.37		26.77
2014	余姚市	330281	33	浙江省	3302	宁波市	85.11	98.91	94.13	100	99.66	100	89.38	93.29		23.13
2014	慈溪市	330282	33	浙江省	3302	宁波市	85.96	98.82	95.2	100	99.39	100	90.59	95.12		26.73
2014	奉化市	330283	33	浙江省	3302	宁波市	83.8	99.23	87.79	100	99.01	100	82.34	83.26		25.62
2014	洞头县	330322	33	浙江省	3303	温州市	82.28	97.61	82.6	100	88.75	100	53.66	94.12		31.11
2014	永嘉县	330324	33	浙江省	3303	温州市	83.05	96.45	93.44	100	94.12	100	98.97	87.71		19.91
2014	平阳县	330326	33	浙江省	3303	温州市	77.62	91.91	86.81	98.88	82.72	100	89.18	83.41		13.73
2014	苍南县	330327	33	浙江省	3303	温州市	78.07	94.97	80.4	100	80.26	100	80.07	75.19		18.02
2014	文成县	330328	33	浙江省	3303	温州市	80.13	79.65	80.32	99.49	97.36	100	82.87	66.1		81.35
2014	泰顺县	330329	33	浙江省	3303	温州市	75.95	93.94	65.66	100	65.68	96.9	48.67	67.7		35.23
2014	瑞安市	330381	33	浙江省	3303	温州市	82.91	97.05	90	100	96.25	100	85.9	87.29		23.31
2014	乐清市	330382	33	浙江省	3303	温州市	83.51	98.07	86.15	100	97.77	100	82.19	80.02		30.68
2014	嘉善县	330421	33	浙江省	3304	嘉兴市	84.25	97.92	89.12	100	99.49	100	83.26	85.59		30.26
2014	海盐县	330424	33	浙江省	3304	嘉兴市	84.93	98.17	94.63	100	99.9	100	87.47	95.61		23.6
2014	海宁市	330481	33	浙江省	3304	嘉兴市	83.21	97.49	92.72	100	100	100	84.96	92.74		18.77
2014	平湖市	330482	33	浙江省	3304	嘉兴市	77.06	90.49	88.57	98.71	92.79	100	82.92	87.45		11.79
2014	桐乡市	330483	33	浙江省	3304	嘉兴市	79.87	93.81	93.15	99.67	97.54	100	85.54	94.42		9.74
2014	德清县	330521	33	浙江省	3305	湖州市	84.76	98.89	91.86	100	99.5	100	81.28	93.32		25.22
2014	长兴县	330522	33	浙江省	3305	湖州市	82.3	94.66	87.32	94.23	88.28	100	80.78	88.29		32.36
2014	安吉县	330523	33	浙江省	3305	湖州市	85.63	97.92	95.95	100	99.62	100	89.96	97.2		26.33
2014	新昌县	330624	33	浙江省	3306	绍兴市	84.02	97.32	93.75	100	99.13	100	83.61	96.4		22.43
2014	嵊州市	330683	33	浙江省	3306	绍兴市	78.92	89.24	90.19	100	99.36	100	78.4	91.33		24.38
2014	武义县	330723	33	浙江省	3307	金华市	82.54	97.9	94.06	100	87.96	100	93.41	95.36		10.86
2014	浦江县	330726	33	浙江省	3307	金华市	80.01	96.89	89.55	99.81	88.68	100	91.6	85.66		6.98
2014	磐安县	330727	33	浙江省	3307	金华市	75.52	87.84	81.49	97.77	84	93.92	67.78	85.5		24.03
2014	兰溪市	330781	33	浙江省	3307	金华市	73.6	84.23	84.1	100	92.81	100	68.9	85.97		19.45
2014	义乌市	330782	33	浙江省	3307	金华市	81.06	96.69	94.42	100	95.88	100	93.46	92.88		5.21
2014	东阳市	330783	33	浙江省	3307	金华市	83.61	99.61	90.25	100	97.56	100	80.97	90.54		18.73
2014	永康市	330784	33	浙江省	3307	金华市	81.33	95.6	95.24	100	94.99	100	93.9	94.9		8.91
2014	常山县	330822	33	浙江省	3308	衢州市	68.89	76.03	81.7	90.6	64.94	97.92	66.5	94.93		22.02
2014	开化县	330824	33	浙江省	3308	衢州市	62.86	69.07	76.25	85.67	70.31	95.73	67.02	80.45		18.02
2014	龙游县	330825	33	浙江省	3308	衢州市	72.78	81.13	88.17	99.16	90.17	100	84.75	86.36		17.24
2014	江山市	330881	33	浙江省	3308	衢州市	73.01	83.01	84.69	98.31	95.44	100	71.33	84.86		18.77
2014	岱山县	330921	33	浙江省	3309	舟山市	80.41	87.41	69.82	91.83	100	100	84.49	40.11		76.56
2014	嵊泗县	330922	33	浙江省	3309	舟山市	80.4	94.54	52.5	86.05	75.39	99.51	76.17	15.82		84.44
2014	玉环县	331021	33	浙江省	3310	台州市	84.76	98.98	88.79	100	93.12	100	86.9	85.1		30.48
2014	三门县	331022	33	浙江省	3310	台州市	77.37	92.68	83.47	99.54	79.29	99.92	77.55	84.54		15.72
2014	天台县	331023	33	浙江省	3310	台州市	73.35	88.93	78.07	97.8	68.18	97.48	68.82	82.8		13.31
2014	仙居县	331024	33	浙江省	3310	台州市	76.69	94.3	79.44	99.65	88.26	100	74.21	73.47		13.57
2014	温岭市	331081	33	浙江省	3310	台州市	79.64	97.46	87.64	100	95.51	100	86.92	81.37		6.25
2014	临海市	331082	33	浙江省	3310	台州市	80.43	97.35	85.57	100	92.59	100	76.45	84.58		15.21
2014	青田县	331121	33	浙江省	3311	丽水市	73.37	89	76.65	100	72.84	100	72.41	74.48		15.81
2014	缙云县	331122	33	浙江省	3311	丽水市	77.6	89.94	92.4	99.11	97.36	100	82.61	94.72		9.95
2014	遂昌县	331123	33	浙江省	3311	丽水市	77.94	88.5	90.03	100	92.59	99.81	81.43	91.83		21.15
2014	松阳县	331124	33	浙江省	3311	丽水市	74.71	85.26	88.1	99.88	98.99	100	85.37	82.03		15.54
2014	云和县	331125	33	浙江省	3311	丽水市	77.4	92.65	87.01	100	87.59	100	92.5	79.56		9.59
2014	庆元县	331126	33	浙江省	3311	丽水市	71.77	89.07	75.68	99.75	70.99	100	58.07	82.39		7.55
2014	景宁畲族自治县	331127	33	浙江省	3311	丽水市	70.56	82.51	79.38	90.93	60.18	87	71.98	89.66		15.08
2014	龙泉市	331181	33	浙江省	3311	丽水市	71.28	88.04	74.58	99.44	71.88	99.48	70.87	71.17		9.99
2014	长丰县	340121	34	安徽省	3401	合肥市	65.58	74.62	66.82	57.67	35.78	75.18	76.24	73.23		33.48
2014	肥东县	340122	34	安徽省	3401	合肥市	57.78	60.71	66.74	56.29	57	78.24	58.82	75.24		31.83
2014	肥西县	340123	34	安徽省	3401	合肥市	76.87	91.01	76.51	77.63	70.74	87.99	54.69	91.14		30.82
2014	庐江县	340124	34	安徽省	3401	合肥市	41.17	35.83	68.42	74.4	70.65	82.55	73.98	60.82		9.29
2014	巢湖市	340181	34	安徽省	3401	合肥市	63.93	67.01	74.83	25.89	90.22	80.8	85.22	66.1		33.95
2014	芜湖县	340221	34	安徽省	3402	芜湖市	68.08	81.47	67.23	66.66	79.69	73.52	50.98	71.67		25.44
2014	繁昌县	340222	34	安徽省	3402	芜湖市	70.51	77.86	85.83	76.59	99.38	85.28	78.45	86.13		18.37
2014	南陵县	340223	34	安徽省	3402	芜湖市	60.5	65.62	69.84	70.45	80.77	77.01	67.96	65.24		26.61
2014	无为县	340225	34	安徽省	3402	芜湖市	43.36	24.74	80.36	74.35	96.58	85.88	91.76	65.87		37.6
2014	怀远县	340321	34	安徽省	3403	蚌埠市	48.97	42	66.08	39.99	58.67	48.69	59.55	79.27		40.87
2014	五河县	340322	34	安徽省	3403	蚌埠市	44.25	40.78	51.64	41.78	38.36	48.57	37.16	68.28		42.24
2014	固镇县	340323	34	安徽省	3403	蚌埠市	43.31	42.4	62.47	25.05	31.92	41.21	73.45	75.79		11.51
2014	凤台县	340421	34	安徽省	3404	淮南市	49.85	48.69	65.24	46.45	83.31	56.94	56.91	66.64		25.71
2014	当涂县	340521	34	安徽省	3405	马鞍山市	57.21	60.32	65.91	65.05	73.32	72.36	58.24	66.85		31.13
2014	含山县	340522	34	安徽省	3405	马鞍山市	51.47	42.47	69.29	60.85	77.58	72.83	72.35	64.19		48.82
2014	和县	340523	34	安徽省	3405	马鞍山市	47.62	31.48	71.96	64.49	98.86	72.34	70.1	62.72		56.66
2014	濉溪县	340621	34	安徽省	3406	淮北市	49.6	47.79	52.32	28.69	54.64	48.62	58.63	50.49		50.65
2014	铜陵县	340721	34	安徽省	3407	铜陵市	61.59	66.45	60.24	59.47	64.79	83.48	61.22	53.88		48.01
2014	怀宁县	340822	34	安徽省	3408	安庆市	53.95	40.33	71.36	67.64	49.18	78.57	81.57	73.14		67.29
2014	枞阳县	340823	34	安徽省	3408	安庆市	33.93	22.19	63.61	47.17	54.31	71.96	70.66	63.32		18.77
2014	潜山县	340824	34	安徽省	3408	安庆市	50.06	49.43	62.13	60.58	51.56	81.8	73.71	55.83		30.2
2014	太湖县	340825	34	安徽省	3408	安庆市	53.46	47.74	68.99	56.38	37.02	65.17	84.65	74.13		44.15
2014	宿松县	340826	34	安徽省	3408	安庆市	49.8	54.34	67.78	78.86	41.56	64.7	66.11	79.09		2.11
2014	望江县	340827	34	安徽省	3408	安庆市	42.26	37.76	63.75	58.91	58.49	68.34	66.87	63.68		18.06
2014	岳西县	340828	34	安徽省	3408	安庆市	52.79	59.68	62.05	54.39	59.15	65.54	58.93	65.59		13.21
2014	桐城市	340881	34	安徽省	3408	安庆市	58.9	55.12	79.91	73.66	88.93	90.29	89.4	68.89		33.2
2014	歙县	341021	34	安徽省	3410	黄山市	55.91	47.76	78.48	77.68	87.19	85.17	99.68	59.94		41.8
2014	休宁县	341022	34	安徽省	3410	黄山市	60.15	62.84	61.57	58.65	60.06	65.75	45.24	72.52		48.68
2014	黟县	341023	34	安徽省	3410	黄山市	64.72	70.36	80.7	68.81	99.53	88.35	83.89	70.8		17.08
2014	祁门县	341024	34	安徽省	3410	黄山市	64.76	55.85	78.77	56.45	97.55	73.04	76.95	75.58		68.74
2014	来安县	341122	34	安徽省	3411	滁州市	63.87	58.87	62.74	62.53	47.18	68.92	62.08	68.65		82.43
2014	全椒县	341124	34	安徽省	3411	滁州市	66.04	66.87	80.15	64.26	65.22	72.34	83.27	87.43		37.7
2014	定远县	341125	34	安徽省	3411	滁州市	43.18	38.31	55.68	44.52	57	53.31	61.63	52.88		36.55
2014	凤阳县	341126	34	安徽省	3411	滁州市	55.7	55.92	61.11	44.82	55.51	52.25	60.32	67.27		45.18
2014	天长市	341181	34	安徽省	3411	滁州市	65.16	70.97	79.28	82.34	65.82	87.72	85.74	78.92		20.29
2014	明光市	341182	34	安徽省	3411	滁州市	48.61	46.3	68.49	54.9	76.82	53.07	72.45	66.52		20.11
2014	临泉县	341221	34	安徽省	3412	阜阳市	38.54	29.39	60.84	34.31	48.19	44.93	64.81	69.16		28.26
2014	太和县	341222	34	安徽省	3412	阜阳市	45.46	38.23	59.12	42.42	52.45	57.75	51.39	69.08		44.52
2014	阜南县	341225	34	安徽省	3412	阜阳市	33.37	27.36	53.36	39.59	28.24	40.19	45.82	72.52		16.91
2014	颍上县	341226	34	安徽省	3412	阜阳市	42.12	33.39	57.19	40.85	46.46	48.44	44.95	72.98		43.57
2014	界首市	341282	34	安徽省	3412	阜阳市	55.23	55.31	69.21	52.88	61.03	63.75	69.53	75.16		29.56
2014	砀山县	341321	34	安徽省	3413	宿州市	48.14	44.61	56.36	31.48	55.02	46.74	53.98	62.88		44.86
2014	萧县	341322	34	安徽省	3413	宿州市	40.42	32.96	51.38	24.4	30.87	41.99	59.02	59.52		45.17
2014	灵璧县	341323	34	安徽省	3413	宿州市	40.54	38.54	51.12	31.1	46.67	40.36	41.12	63.57		27.89
2014	泗县	341324	34	安徽省	3413	宿州市	37.75	33.26	52.71	38.2	33.64	36.83	43	71.32		25.4
2014	寿县	341521	34	安徽省	3415	六安市	36.18	24.56	69.02	52.08	71.82	64.65	71.53	68.84		14.85
2014	霍邱县	341522	34	安徽省	3415	六安市	39.47	24.61	59.19	44.73	56.5	50.39	60	62.88		52.72
2014	舒城县	341523	34	安徽省	3415	六安市	53.71	47.56	84.77	72.57	88.14	82.19	83.87	85.76		17.54
2014	金寨县	341524	34	安徽省	3415	六安市	48.02	45.27	61.05	51.83	51.9	66.5	51.97	70.94		33.43
2014	霍山县	341525	34	安徽省	3415	六安市	65.72	55.23	80.28	60.77	70.97	80.96	97.77	74.8		73.87
2014	涡阳县	341621	34	安徽省	3416	亳州市	44.15	32.8	66.62	50.72	72.4	50.47	62.48	71.4		40.78
2014	蒙城县	341622	34	安徽省	3416	亳州市	45.82	40.78	65.7	42.69	66.03	52.95	50.31	80.35		26.32
2014	利辛县	341623	34	安徽省	3416	亳州市	34.41	28.91	54.9	58.75	39.89	46.08	52.4	63.84		15.37
2014	东至县	341721	34	安徽省	3417	池州市	48.15	41.99	78.69	60.54	86.19	78.1	60.56	89.57		12.97
2014	石台县	341722	34	安徽省	3417	池州市	54.51	59.28	68.83	47.66	39.54	71.52	74.78	79.07		12.76
2014	青阳县	341723	34	安徽省	3417	池州市	66.64	69.69	78.36	72.84	82.84	89.42	80.12	74.1		35.29
2014	郎溪县	341821	34	安徽省	3418	宣城市	57.97	59.03	67.29	53.22	64.09	53.54	60.31	77.07		37.54
2014	广德县	341822	34	安徽省	3418	宣城市	65.48	61.65	70.79	68.75	79.62	75.72	56.23	76.03		68.49
2014	泾县	341823	34	安徽省	3418	宣城市	72.6	63.13	84.21	78.48	97.76	93.8	76.52	82.62		82.81
2014	绩溪县	341824	34	安徽省	3418	宣城市	58.25	63.54	70.74	73.46	60.67	89.64	81.58	64.37		18.06
2014	旌德县	341825	34	安徽省	3418	宣城市	61.36	64.5	79.41	82.07	66.21	91.75	86.21	78.11		18.18
2014	宁国市	341881	34	安徽省	3418	宣城市	71.08	81.96	79.59	73.53	76.68	77.2	78.52	82.59		19.69
2014	闽侯县	350121	35	福建省	3501	福州市	82.24	98.05	77.71	93.72	63.32	87.69	58.58	92.77		38.27
2014	连江县	350122	35	福建省	3501	福州市	79.42	94.93	75.54	98.37	49.85	91.81	77.2	79.88		35.27
2014	罗源县	350123	35	福建省	3501	福州市	77.27	98.59	61.68	100	53.56	81.42	42.06	70.31		35.22
2014	闽清县	350124	35	福建省	3501	福州市	72.07	86.47	68.82	92.75	59.12	87.91	49.7	79.5		30.45
2014	永泰县	350125	35	福建省	3501	福州市	70.2	81.55	71.59	81.67	59.32	77.49	46.59	90.97		30.16
2014	平潭县	350128	35	福建省	3501	福州市	75.86	99.58	54.86	100	46.18	86.94	18.3	72		35.71
2014	福清市	350181	35	福建省	3501	福州市	77.87	94.49	72.57	99.73	62	91.19	62.3	77.54		32.6
2014	长乐市	350182	35	福建省	3501	福州市	81.05	98.31	74.87	99.97	68.71	98.38	76.98	69.31		35.29
2014	仙游县	350322	35	福建省	3503	莆田市	67.99	87.65	61.48	84.61	27.94	75.21	43.61	82.28		14.93
2014	明溪县	350421	35	福建省	3504	三明市	64.26	77.58	50.64	75.05	43.82	86.25	36.24	54.21		45.03
2014	清流县	350423	35	福建省	3504	三明市	59.27	68.52	67.77	80.31	32.85	85.45	85.98	66.05		13.26
2014	宁化县	350424	35	福建省	3504	三明市	54.01	57	58.85	56.84	34.85	66.84	47.6	75.11		35.34
2014	大田县	350425	35	福建省	3504	三明市	60.76	70.88	64.31	70.1	32.88	65.03	38.57	93.52		20.91
2014	尤溪县	350426	35	福建省	3504	三明市	65.02	80.8	58.12	73.62	32.07	74.01	46.03	72.5		25.44
2014	沙县	350427	35	福建省	3504	三明市	79.5	93.22	75.83	87.93	52.07	91.28	81.78	77.89		40.84
2014	将乐县	350428	35	福建省	3504	三明市	65.85	77.67	69.53	80.69	47.88	84.82	65.21	77.57		20.17
2014	泰宁县	350429	35	福建省	3504	三明市	74.6	80.07	64.7	66.62	56.77	77.29	79.59	55.95		74.52
2014	建宁县	350430	35	福建省	3504	三明市	59.06	71.34	56.99	64.18	40.39	66.5	51.53	65.1		22.27
2014	永安市	350481	35	福建省	3504	三明市	78.28	94.63	78.32	91.71	63.67	84.32	61.49	92.95		24.21
2014	惠安县	350521	35	福建省	3505	泉州市	73.32	94.74	63.84	98.21	40.07	79.98	41.1	82.09		19.8
2014	安溪县	350524	35	福建省	3505	泉州市	63.36	86.44	51.37	50.87	5.48	68.29	28.29	82.84		8.95
2014	永春县	350525	35	福建省	3505	泉州市	61.6	75.25	65.7	65.98	25.44	67.84	52.31	90.87		9.07
2014	德化县	350526	35	福建省	3505	泉州市	70.22	88.63	67.59	94.22	24.86	85.59	40.49	97.16		14.24
2014	石狮市	350581	35	福建省	3505	泉州市	76.3	92.88	79.26	97.83	60.92	95.89	62.95	92.74		16.17
2014	晋江市	350582	35	福建省	3505	泉州市	77.62	95.15	79.4	98.74	65.44	97.87	62.13	91.26		16.53
2014	南安市	350583	35	福建省	3505	泉州市	75.89	92.94	75.8	98.24	61.99	90.13	65.72	83.26		19.76
2014	云霄县	350622	35	福建省	3506	漳州市	63.55	65.17	76.17	85.65	93.1	73.96	75.99	68.54		35.3
2014	漳浦县	350623	35	福建省	3506	漳州市	63.46	71.34	64.85	86.61	47.14	71.7	46.8	80.47		34.92
2014	诏安县	350624	35	福建省	3506	漳州市	45.03	44.53	54.73	64.64	59.84	57.84	36.61	62.84		29.06
2014	长泰县	350625	35	福建省	3506	漳州市	68.53	83.96	59.13	77.93	42.16	82.04	57.39	61.42		34.66
2014	东山县	350626	35	福建省	3506	漳州市	75.96	87.19	77.64	91.83	86.13	71.79	78.19	73.12		35.82
2014	南靖县	350627	35	福建省	3506	漳州市	68.11	69.84	68.42	91.33	55.17	86.82	61.65	72.74		61.82
2014	平和县	350628	35	福建省	3506	漳州市	52.83	58.54	55.37	70.84	48.62	61.09	42.29	64.05		29.37
2014	华安县	350629	35	福建省	3506	漳州市	56.76	59.74	53.1	74.58	44.2	77.54	54.79	49.2		53.59
2014	龙海市	350681	35	福建省	3506	漳州市	77.4	89.41	77.21	85.33	54.07	82.85	65.63	92.6		38.1
2014	建阳区	350703	35	福建省	3507	南平市	73.51	86.04	71.81	82.77	54.61	79.59	62.48	82.56		35.22
2014	顺昌县	350721	35	福建省	3507	南平市	66.68	79.78	57.44	79.42	37.84	73.44	49.83	65.46		40.21
2014	浦城县	350722	35	福建省	3507	南平市	61	71.07	75.2	30.08	72.24	71.21	65.66	88.41		1.97
2014	光泽县	350723	35	福建省	3507	南平市	63.84	70.93	74.81	62.41	46.76	72.4	91.82	77.17		20.51
2014	松溪县	350724	35	福建省	3507	南平市	63.72	75.71	63.56	82.12	52.05	64.35	47.94	76.38		24.42
2014	政和县	350725	35	福建省	3507	南平市	66.53	76.89	63.42	84	44.78	61.76	43.99	81.89		37.97
2014	邵武市	350781	35	福建省	3507	南平市	67.53	79.95	74.64	73.9	69.85	82.47	74.2	75.7		13.6
2014	武夷山市	350782	35	福建省	3507	南平市	77.04	96.46	69.47	93.93	60.89	85.05	52.48	78.82		26.7
2014	建瓯市	350783	35	福建省	3507	南平市	68.66	75.46	74.97	89.74	57.91	79.24	80.32	76.21		34.74
2014	永定区	350803	35	福建省	3508	龙岩市	57.03	67.62	58.77	65.01	40.27	71.14	45.65	72.3		18.9
2014	长汀县	350821	35	福建省	3508	龙岩市	72.73	74.2	63.5	81.81	37.96	78.07	45.11	81.7		84.67
2014	上杭县	350823	35	福建省	3508	龙岩市	66.64	80.62	63.52	71	32.35	80.96	53.93	79.04		26.13
2014	武平县	350824	35	福建省	3508	龙岩市	56.74	72	50.66	69.69	25.5	72.58	39.57	62.61		17.43
2014	连城县	350825	35	福建省	3508	龙岩市	69.4	83.94	67	82.99	61.05	87.02	58.93	69.63		25.74
2014	漳平市	350881	35	福建省	3508	龙岩市	68.68	79.24	75.64	69.57	66.76	76.26	82.22	75.6		21.18
2014	霞浦县	350921	35	福建省	3509	宁德市	70.85	85.21	57.77	94.2	42.87	75.26	27.7	76.67		47.2
2014	古田县	350922	35	福建省	3509	宁德市	66.02	79.34	67.04	90.41	52.39	83.81	52.53	77.22		20.19
2014	屏南县	350923	35	福建省	3509	宁德市	64.8	77.48	67.17	88.1	42.31	83.55	35.07	93.46		18.64
2014	寿宁县	350924	35	福建省	3509	宁德市	64.36	71.99	58.46	89.22	43.74	87.29	20.67	81.06		49.9
2014	周宁县	350925	35	福建省	3509	宁德市	77.92	91.53	70.69	97.24	62.77	97.51	47.82	81.5		46.15
2014	柘荣县	350926	35	福建省	3509	宁德市	73.68	92.42	63.89	94.25	53.63	88.05	46.79	71.92		29.56
2014	福安市	350981	35	福建省	3509	宁德市	80.13	95.05	82.72	99.69	69.55	93.59	65.44	95.81		26.14
2014	福鼎市	350982	35	福建省	3509	宁德市	77.36	93.98	73.19	100	61.88	88.3	68.92	75.16		30.03
2014	南昌县	360121	36	江西省	3601	南昌市	80.41	95.5	78.29	82.81	79.05	95.72	64.78	83.39		34.45
2014	新建县	360122	36	江西省	3601	南昌市	76.4	90.68	70.65	65.03	62.45	84.84	61.3	78.45		39.67
2014	安义县	360123	36	江西省	3601	南昌市	65.26	71.14	73.3	69.22	61.59	91.26	74.35	74.95		31.25
2014	进贤县	360124	36	江西省	3601	南昌市	48.27	41.2	73.67	78.81	58.92	89.1	54.74	89.06		25.45
2014	浮梁县	360222	36	江西省	3602	景德镇市	56.65	57.51	68.45	56.58	51.63	62.01	53.77	87.49		32.36
2014	乐平市	360281	36	江西省	3602	景德镇市	43.95	32.75	78.75	69.73	88.43	77.13	71.64	80.66		17.68
2014	莲花县	360321	36	江西省	3603	萍乡市	46.46	38.86	73.19	62.33	83.01	68.21	59.71	79.97		22.98
2014	上栗县	360322	36	江西省	3603	萍乡市	42.31	41.84	54.57	61.35	50.52	56.85	30.23	71.05		21.56
2014	芦溪县	360323	36	江西省	3603	萍乡市	47.53	48.76	63.14	51.32	39.05	72.12	70.55	68.16		15.12
2014	九江县	360421	36	江西省	3604	九江市	54.08	53.69	67.99	61.3	62.63	75.7	72.65	66.62		30.09
2014	武宁县	360423	36	江西省	3604	九江市	53.65	47.2	67.36	72.11	70.33	69.58	43.64	80.75		50.04
2014	修水县	360424	36	江西省	3604	九江市	52.87	35.87	66.92	67.8	78.15	65.52	54.2	70.7		83.47
2014	永修县	360425	36	江西省	3604	九江市	53.89	40.43	77.42	66.66	85.62	80	73.69	77.2		55.58
2014	德安县	360426	36	江西省	3604	九江市	55.06	53.36	65.99	59.8	75.21	74.08	66.32	61.26		40.78
2014	星子县	360427	36	江西省	3604	九江市	49.23	53.89	64.51	96.74	35.43	85.88	55.81	75.14		6.06
2014	都昌县	360428	36	江西省	3604	九江市	34.53	25.02	62.55	57.32	57.37	71.03	53.23	69.97		15.02
2014	湖口县	360429	36	江西省	3604	九江市	54.8	53.25	63.8	64.38	46.96	84.82	72.82	61.33		43.53
2014	彭泽县	360430	36	江西省	3604	九江市	49.43	35.21	77	73.48	87.38	79.17	81.35	69.84		46.32
2014	瑞昌市	360481	36	江西省	3604	九江市	49.61	48.98	65.96	64.41	70.15	78.27	70.01	59.68		22
2014	共青城市	360482	36	江西省	3604	九江市	55.71	61	62.36	80.83	56.94	83.89	37.58	75.17		26.14
2014	分宜县	360521	36	江西省	3605	新余市	44.15	36.21	60.06	49.04	39.3	73.74	50.77	73.74		41.46
2014	余江县	360622	36	江西省	3606	鹰潭市	42.08	37.22	65.88	67.32	65.22	80.36	64.16	64.69		14.86
2014	贵溪市	360681	36	江西省	3606	鹰潭市	50.51	41.02	74.5	79.28	78.18	84.06	75.04	70.46		38.27
2014	赣县	360721	36	江西省	3607	赣州市	46.28	43.5	63.45	75.48	54.51	67.76	39.4	80.87		24.27
2014	信丰县	360722	36	江西省	3607	赣州市	44.35	43.04	57.99	56.33	51.91	56.4	50.47	65.9		23.89
2014	大余县	360723	36	江西省	3607	赣州市	54.1	53.03	59.91	50.85	36.77	60.26	62.74	68.66		47.1
2014	上犹县	360724	36	江西省	3607	赣州市	54.11	49.88	74.73	86.62	53.01	73.8	56.7	94.42		30.64
2014	崇义县	360725	36	江西省	3607	赣州市	53.27	53.9	66.9	60.07	61.52	71.94	67.19	68.89		26.43
2014	安远县	360726	36	江西省	3607	赣州市	42.02	43.82	47.1	52.89	35.39	45.31	23.58	67.04		26.84
2014	龙南县	360727	36	江西省	3607	赣州市	52.53	59.68	58.44	61.94	55.5	58.97	51.37	63.82		18.15
2014	定南县	360728	36	江西省	3607	赣州市	63.12	64.32	75.99	47.9	85.76	48.99	72.27	82.03		35.8
2014	全南县	360729	36	江西省	3607	赣州市	46.64	49.13	61.49	75.42	68.01	57.59	40.24	71.77		11.43
2014	宁都县	360730	36	江西省	3607	赣州市	38.92	25.84	65.43	61.28	44.08	62.07	52.19	84.03		33.91
2014	于都县	360731	36	江西省	3607	赣州市	44.72	37.55	70.8	58.04	78.92	64.89	57.76	78.36		21.01
2014	兴国县	360732	36	江西省	3607	赣州市	40.28	32.06	56.57	48.65	31.04	51.51	44.15	77.09		37.85
2014	会昌县	360733	36	江西省	3607	赣州市	48.7	36.12	54.02	47.12	38.82	50.06	34.84	74.35		80.56
2014	寻乌县	360734	36	江西省	3607	赣州市	46.9	48.47	50.93	48.66	28.18	44.95	36.69	71		34.4
2014	石城县	360735	36	江西省	3607	赣州市	51.58	45.63	69.32	67.72	45.05	60.08	74.24	77.96		38.99
2014	瑞金市	360781	36	江西省	3607	赣州市	48.36	43.4	65.62	67.58	56.49	65.47	51.08	78.74		33.37
2014	吉安县	360821	36	江西省	3608	吉安市	47.76	40.5	69.05	49.56	62.53	70.32	56.36	82.04		33.02
2014	吉水县	360822	36	江西省	3608	吉安市	37.44	25.06	66.88	48.72	58.7	59.64	47.36	86.32		24.83
2014	峡江县	360823	36	江西省	3608	吉安市	46.26	37.06	73.68	43.63	95.28	70.94	83.89	61.82		26.82
2014	新干县	360824	36	江西省	3608	吉安市	51.26	41.26	81.57	75.39	80.85	91.12	72.64	86.8		29.2
2014	永丰县	360825	36	江西省	3608	吉安市	39.44	34.17	58.2	45	48.81	59.55	56.43	64.53		22.73
2014	泰和县	360826	36	江西省	3608	吉安市	47.12	33.99	80.02	67.05	85.4	76.58	71.54	85.35		30.69
2014	遂川县	360827	36	江西省	3608	吉安市	40.41	31.76	72.04	70.36	58.16	67.31	57.43	88.37		11.48
2014	万安县	360828	36	江西省	3608	吉安市	44.39	33.21	78.26	53.64	83.51	73.66	69.57	85.27		19.8
2014	安福县	360829	36	江西省	3608	吉安市	41.43	34.23	67.12	65.98	69.37	70	60.17	70.37		18.49
2014	永新县	360830	36	江西省	3608	吉安市	37.53	23.53	60.97	51.24	72.57	66.73	58.03	58.18		41.15
2014	井冈山市	360881	36	江西省	3608	吉安市	58.37	64.77	59.08	50.03	82.5	71.06	54.81	51.12		35.92
2014	奉新县	360921	36	江西省	3609	宜春市	51.99	43.01	76.39	66.49	99.42	84.84	67.93	72.01		37.27
2014	万载县	360922	36	江西省	3609	宜春市	44.57	41.28	67.28	63.68	65.75	73.16	53.28	76.5		14.19
2014	上高县	360923	36	江西省	3609	宜春市	48.9	53.93	59.76	58.51	58.4	71.85	60.84	57.74		12.57
2014	宜丰县	360924	36	江西省	3609	宜春市	51.55	50.47	64.63	62.09	77	83.06	70.1	53.09		31.34
2014	靖安县	360925	36	江西省	3609	宜春市	53.36	54.17	71.59	67.84	75.42	85.41	66.67	71.33		17.57
2014	铜鼓县	360926	36	江西省	3609	宜春市	58.24	55.46	70.85	65.91	50.04	79.8	76.61	74.82		44.49
2014	丰城市	360981	36	江西省	3609	宜春市	41.46	28.73	71.24	64.79	84.41	83.46	72.68	63.48		29.37
2014	樟树市	360982	36	江西省	3609	宜春市	58.68	49.34	82.57	68.76	87.08	93.6	77.47	83.73		46.06
2014	高安市	360983	36	江西省	3609	宜春市	46.47	45.5	63.87	61.65	69.92	79.64	67.72	56.42		18.08
2014	南城县	361021	36	江西省	3610	抚州市	52.44	49.23	76.18	69.51	96.34	77.24	73	70.42		19.88
2014	黎川县	361022	36	江西省	3610	抚州市	45.78	42.17	69.87	68.7	39.34	65.62	56.71	92.05		13.94
2014	南丰县	361023	36	江西省	3610	抚州市	54.03	53.23	65.22	68.29	64.82	63.52	64.15	66.02		36.34
2014	崇仁县	361024	36	江西省	3610	抚州市	39.76	28.17	61.7	62.87	60.71	71.92	66.8	56.93		38.14
2014	乐安县	361025	36	江西省	3610	抚州市	38.03	27.91	68.85	58.58	94.21	70.9	63.77	62.39		15.44
2014	宜黄县	361026	36	江西省	3610	抚州市	42.94	37.49	66.08	57.46	97.27	77.1	55.18	59.33		18.88
2014	金溪县	361027	36	江西省	3610	抚州市	43.21	33.67	65.25	59.67	67.25	77.36	71.12	59.17		34.69
2014	东乡县	361029	36	江西省	3610	抚州市	47.73	37.52	66.69	62.82	60.87	77.02	64.24	69.43		46.97
2014	广昌县	361030	36	江西省	3610	抚州市	47.03	39.82	76.56	67.32	70.94	77.18	84.78	74.46		17.18
2014	上饶县	361121	36	江西省	3611	上饶市	61.53	52.7	62.6	68.48	43.95	75.86	54.42	72.85		88.76
2014	广丰县	361122	36	江西省	3611	上饶市	40.99	36.5	54.94	59.86	52.8	71.99	25.94	71.4		30.49
2014	玉山县	361123	36	江西省	3611	上饶市	48.63	44.5	78.57	95.28	94.84	78.09	40.54	94.88		7.87
2014	铅山县	361124	36	江西省	3611	上饶市	47.03	34.51	80.4	71.62	75.44	76.31	69.37	91.35		27.75
2014	横峰县	361125	36	江西省	3611	上饶市	47.25	47.7	54.94	71.85	47.65	72.97	42.49	61.22		31.78
2014	弋阳县	361126	36	江西省	3611	上饶市	43.55	35.29	63.18	86.75	43.21	80.39	68.31	62.62		35.13
2014	余干县	361127	36	江西省	3611	上饶市	36.19	21.45	63.32	58.05	44.5	64.55	71.79	66.01		35.55
2014	鄱阳县	361128	36	江西省	3611	上饶市	37.35	26.87	63.81	62.66	60.85	63.75	63.41	65.44		23.9
2014	万年县	361129	36	江西省	3611	上饶市	47.34	42.86	60.84	55.19	73.19	69.52	56.26	57.87		37.63
2014	婺源县	361130	36	江西省	3611	上饶市	56.44	53.89	75.09	82.83	78.66	84.53	62.3	79.52		31
2014	德兴市	361181	36	江西省	3611	上饶市	62.75	59.73	87.3	73.31	100	83.78	84.91	85.73		28.1
2014	平阴县	370124	37	山东省	3701	济南市	64.57	73	69.18	0	57.06	68.96	67.44	83.15		28.39
2014	济阳县	370125	37	山东省	3701	济南市	56.18	53.34	55.45	42.86	35.92	68.07	47	68.43		66.88
2014	商河县	370126	37	山东省	3701	济南市	46.34	31.9	57.48	42.18	53.88	64.11	45.53	67.4		73.78
2014	章丘市	370181	37	山东省	3701	济南市	66.07	76.41	67.13	45.42	55.08	66.46	69.64	73.05		30.03
2014	胶州市	370281	37	山东省	3702	青岛市	79.69	93.53	83.86	81.29	92.11	88.71	79.61	82.68		26.44
2014	即墨市	370282	37	山东省	3702	青岛市	75.01	91.22	76.63	96.12	57.5	97.72	74.96	79.99		18.54
2014	平度市	370283	37	山东省	3702	青岛市	55.32	60.43	68.77	66.7	63.15	62.22	67.56	73.24		13.97
2014	莱西市	370285	37	山东省	3702	青岛市	61.45	63.74	82.8	75.16	65.4	82.81	80.82	92.2		15.1
2014	桓台县	370321	37	山东省	3703	淄博市	76.31	81.49	69.52	73.85	44.49	93.11	58.55	82.72		71.49
2014	高青县	370322	37	山东省	3703	淄博市	54.59	45.75	67.07	52.44	71.47	79.2	70.11	62.84		61.13
2014	沂源县	370323	37	山东省	3703	淄博市	48.91	48.89	59.98	57.59	53.22	75.59	56.61	62.66		28.85
2014	滕州市	370481	37	山东省	3704	枣庄市	59.86	69.29	63.16	39.95	43.32	74	56.65	76.47		22.76
2014	垦利县	370521	37	山东省	3705	东营市	76.82	86.6	67.99	72.65	63.65	92.35	70.45	63.59		60.57
2014	利津县	370522	37	山东省	3705	东营市	67.07	58.11	66.51	60.28	69	91.81	64.31	63.38		97.66
2014	广饶县	370523	37	山东省	3705	东营市	82.57	87.44	74.67	67.49	62.42	89.97	70.84	80.52		80.82
2014	长岛县	370634	37	山东省	3706	烟台市	85.88	92.52	74.21	74.73	99.48	91.03	78.29	58.13		85.15
2014	龙口市	370681	37	山东省	3706	烟台市	78.89	93.08	85.8	76.95	99.18	95.7	86.2	79.29		19.49
2014	莱阳市	370682	37	山东省	3706	烟台市	56.96	54.94	80.86	66.99	92.04	85.33	82.58	75.88		20.22
2014	莱州市	370683	37	山东省	3706	烟台市	66.42	72.82	83.71	70.81	92.31	85.26	81.52	82.73		13.84
2014	蓬莱市	370684	37	山东省	3706	烟台市	74.18	85.88	79.09	78.18	99.13	91.5	70.04	74.67		26.61
2014	招远市	370685	37	山东省	3706	烟台市	65.1	71.36	77.78	64.75	89.79	86.68	74.57	74.83		21.39
2014	栖霞市	370686	37	山东省	3706	烟台市	50.86	47.84	72.72	52.08	85.21	70.81	78.05	66.65		21.07
2014	海阳市	370687	37	山东省	3706	烟台市	57.64	58.2	76.41	73.76	95.09	96.06	78.28	64.39		21.72
2014	临朐县	370724	37	山东省	3707	潍坊市	58.73	53.33	64.2	50.07	47.52	71.23	60.5	73.99		66.63
2014	昌乐县	370725	37	山东省	3707	潍坊市	62.57	61.24	68.64	62.06	50.28	80.94	76.67	69.73		55.95
2014	青州市	370781	37	山东省	3707	潍坊市	65.76	74.56	72.03	66.88	67.53	90.38	71.52	71.74		25.28
2014	寿光市	370783	37	山东省	3707	潍坊市	75.34	80.85	71.86	63.91	69.49	78.88	64.17	77.59		63.45
2014	安丘市	370784	37	山东省	3707	潍坊市	52.29	51.83	68.74	59.43	68.22	73.73	60.43	74.6		23.92
2014	高密市	370785	37	山东省	3707	潍坊市	57.37	66.79	61.55	68.32	32.22	76.34	54.14	75.4		18.66
2014	昌邑市	370786	37	山东省	3707	潍坊市	71.56	66.69	72.12	62.67	64.75	81.95	86.14	65.43		86.59
2014	微山县	370826	37	山东省	3708	济宁市	56.13	52.49	64.04	34.66	46.5	61.42	61.72	76.6		53.79
2014	鱼台县	370827	37	山东省	3708	济宁市	54.86	53.97	46.53	27.23	20.21	44.86	40.75	63.74		72.97
2014	金乡县	370828	37	山东省	3708	济宁市	59.71	53.33	53.82	31.77	26.7	48.62	45.92	73.66		91.46
2014	嘉祥县	370829	37	山东省	3708	济宁市	51.84	48.99	56.78	34.54	41.05	48.86	55.61	67.91		52.26
2014	汶上县	370830	37	山东省	3708	济宁市	54.01	50.02	48.89	39.21	23.4	56.37	47.77	60.09		76.48
2014	泗水县	370831	37	山东省	3708	济宁市	47.63	42.47	58.79	41.95	38.46	56.78	62.96	66.75		44.38
2014	梁山县	370832	37	山东省	3708	济宁市	53.7	42.68	54.54	23.06	38.9	42.32	44.7	73.08		88.53
2014	曲阜市	370881	37	山东省	3708	济宁市	62.99	74.9	66.14	44.32	87.63	65.83	61.94	62.42		17.94
2014	宁阳县	370921	37	山东省	3709	泰安市	42.99	42.04	58.38	37.14	54.82	63.47	61.45	59.37		18.13
2014	东平县	370923	37	山东省	3709	泰安市	44.43	37	59.19	40	67.81	63.8	54.09	60.31		42.11
2014	新泰市	370982	37	山东省	3709	泰安市	57.38	51.95	60.36	24.28	56.36	55.2	67.7	62.13		69.87
2014	肥城市	370983	37	山东省	3709	泰安市	56.47	52.96	70.07	45.67	69.11	79.23	79.47	65.51		43.35
2014	荣成市	371082	37	山东省	3710	威海市	75.27	87.39	79.52	76.02	96.26	93.64	84.03	67.6		27.54
2014	乳山市	371083	37	山东省	3710	威海市	58.24	62.19	73.13	69.41	81.98	83.25	68.7	71.05		18.13
2014	五莲县	371121	37	山东省	3711	日照市	47.77	47.66	66.92	47.98	51.41	71.45	76.04	68.78		13.31
2014	莒县	371122	37	山东省	3711	日照市	50.91	42.35	62.61	41.76	53.89	65.67	66.31	65.66		57.89
2014	沂南县	371321	37	山东省	3713	临沂市	37.69	35.69	48.57	7.73	48.26	21.84	53.13	54.77		24.49
2014	郯城县	371322	37	山东省	3713	临沂市	42.59	40.39	57.42	46.6	30.17	65.14	57.74	68.5		22.91
2014	沂水县	371323	37	山东省	3713	临沂市	48.27	41.32	63.41	45.61	43.56	66.89	62.18	73.9		43.7
2014	兰陵县	371324	37	山东省	3713	临沂市	35.83	25.68	59.8	40.21	56.17	59.46	65.43	59.88		25.79
2014	费县	371325	37	山东省	3713	临沂市	51.5	42.1	65.67	45.98	61.08	72.63	65.32	68.86		56.82
2014	平邑县	371326	37	山东省	3713	临沂市	44.95	45.34	53	52.4	42.47	67.32	56.25	52.94		29.04
2014	莒南县	371327	37	山东省	3713	临沂市	48.85	44.13	56.07	52.43	30.61	71.57	46.94	70.47		51.35
2014	蒙阴县	371328	37	山东省	3713	临沂市	46.82	41.09	61.39	43.43	54.42	63.2	60.75	66.43		39.25
2014	临沭县	371329	37	山东省	3713	临沂市	54.74	53.06	66.42	57.33	50.76	81.27	50.52	81.89		39.06
2014	宁津县	371422	37	山东省	3714	德州市	37.8	41.04	47.36	18.05	34.17	36.05	31.38	68.5		9.77
2014	庆云县	371423	37	山东省	3714	德州市	41.53	38.18	58.05	38.6	25.7	64.38	35.2	87.62		22.56
2014	临邑县	371424	37	山东省	3714	德州市	47.87	36.14	77.57	47.92	88.23	69.85	75.38	79.16		32.65
2014	齐河县	371425	37	山东省	3714	德州市	53.08	42.77	62.25	37.08	46.12	65.89	71.13	65.38		70.44
2014	平原县	371426	37	山东省	3714	德州市	40.03	34.54	58.45	24.49	17.44	54.98	76.68	68.01		24.69
2014	夏津县	371427	37	山东省	3714	德州市	36.21	29.75	56.77	24.73	57.3	51.87	60.57	58.48		20.13
2014	武城县	371428	37	山东省	3714	德州市	42.98	38.51	56	18.75	48.08	50.27	57.12	63.7		34.08
2014	乐陵市	371481	37	山东省	3714	德州市	35.62	17.5	65.08	34.35	72.33	59.48	64.59	66.76		41.91
2014	禹城市	371482	37	山东省	3714	德州市	50.93	45.71	63.74	45.87	61.26	72.76	64.85	64.54		44.87
2014	阳谷县	371521	37	山东省	3715	聊城市	53.73	39.47	64.26	31.53	51.53	59.08	55.55	79.79		81.66
2014	莘县	371522	37	山东省	3715	聊城市	35.47	37.44	42.09	14.7	19.21	46.89	32.35	60.28		16.93
2014	茌平县	371523	37	山东省	3715	聊城市	52.21	52.75	56.7	39.31	57.99	54.63	53.39	60.62		42.28
2014	东阿县	371524	37	山东省	3715	聊城市	51.64	56.04	54.66	42.33	17.69	68.79	45.12	75.33		31.67
2014	冠县	371525	37	山东省	3715	聊城市	36.04	34.74	47.97	30.74	16.77	53.05	49.27	61.21		18.66
2014	高唐县	371526	37	山东省	3715	聊城市	52.13	47.7	58.18	34.29	36.63	53.17	61.54	68.49		55.76
2014	临清市	371581	37	山东省	3715	聊城市	54.13	67.03	44.99	8.81	29.42	46.84	41.05	57.82		28.15
2014	惠民县	371621	37	山东省	3716	滨州市	51.58	40.68	59.67	41.6	35.39	62.89	39.98	84.17		72.9
2014	阳信县	371622	37	山东省	3716	滨州市	49.13	36.21	60.47	52.47	46.14	79.03	59.37	64.96		71.15
2014	无棣县	371623	37	山东省	3716	滨州市	58.06	53.33	65.55	44.09	39	65.76	66.23	78.56		60.06
2014	博兴县	371625	37	山东省	3716	滨州市	67.27	79.35	66.7	67.28	41.98	85.23	62.94	76.3		28.4
2014	曹县	371721	37	山东省	3717	菏泽市	41.43	36.17	56.87	48.6	42.36	59.17	57.96	62.75		30.71
2014	单县	371722	37	山东省	3717	菏泽市	46.64	36.88	61.52	38.04	32	58.87	59.01	78.56		51.85
2014	成武县	371723	37	山东省	3717	菏泽市	40.71	35.57	66.13	23.98	49.65	49.39	69.44	78.37		11.47
2014	巨野县	371724	37	山东省	3717	菏泽市	46.41	44.42	51.65	34.79	30.19	52.95	47.7	64.86		43.43
2014	郓城县	371725	37	山东省	3717	菏泽市	53.38	40.19	62.39	26.8	50.87	49.21	61.61	73.9		80.54
2014	鄄城县	371726	37	山东省	3717	菏泽市	42.52	29.26	64.35	24.78	40.1	53.12	65.71	79.9		46.62
2014	定陶县	371727	37	山东省	3717	菏泽市	41.75	37.02	47	31.63	24.55	52.87	43.78	59.21		47.84
2014	东明县	371728	37	山东省	3717	菏泽市	46.18	39.1	56.49	33.6	34.96	57.84	50.67	71.61		50.79
2014	中牟县	410122	41	河南省	4101	郑州市	76.27	95.48	60.07	56.06	32.77	68.77	51.63	75.97		42.29
2014	巩义市	410181	41	河南省	4101	郑州市	68	80.4	64.37	65.35	56.86	73.04	61.58	67.77		33.64
2014	荥阳市	410182	41	河南省	4101	郑州市	69.4	86.33	57.22	70.3	28.63	81.62	39.74	75.03		35.67
2014	新密市	410183	41	河南省	4101	郑州市	62.57	73.48	55.49	59.61	22.51	65.16	47.52	72.38		39.43
2014	新郑市	410184	41	河南省	4101	郑州市	72.87	93.51	57.91	63.03	23.64	73.34	43.28	78.62		31.93
2014	登封市	410185	41	河南省	4101	郑州市	62.27	69.7	63.49	60.16	49.8	71.81	60.64	70.06		35.51
2014	祥符区	410212	41	河南省	4102	开封市	30.27	21.81	34.66	20.29	0	37.44	30.27	53.13		50.24
2014	杞县	410221	41	河南省	4102	开封市	31.24	29.41	27.57	7.76	2.01	31.83	28.26	39.27		43.93
2014	通许县	410222	41	河南省	4102	开封市	34.41	34.33	34.79	32.65	7.54	45.15	21.54	53.34		33.99
2014	尉氏县	410223	41	河南省	4102	开封市	41.15	36.79	48.72	34.11	42.55	48.58	35.56	61.57		41.83
2014	兰考县	410225	41	河南省	4102	开封市	44.91	45.03	45.19	42.65	33.27	54.16	43.43	50.1		44.02
2014	孟津县	410322	41	河南省	4103	洛阳市	60.02	71.28	53.23	45.76	42.94	63.82	54.63	55.67		35.16
2014	新安县	410323	41	河南省	4103	洛阳市	59.9	64.02	66	52.53	74.57	60.42	76.75	57.83		35.18
2014	栾川县	410324	41	河南省	4103	洛阳市	60.67	65.2	56.75	41.23	41.34	49.16	59.4	64.46		52.82
2014	嵩县	410325	41	河南省	4103	洛阳市	43.71	50.91	31.79	15.71	12.65	29.19	16.03	52.32		41.64
2014	汝阳县	410326	41	河南省	4103	洛阳市	48.49	51.88	49.39	43.54	40.14	55.91	58.93	46.56		35.65
2014	宜阳县	410327	41	河南省	4103	洛阳市	49.91	52.86	52.66	46.11	20.19	51.11	53.79	66.47		35.18
2014	洛宁县	410328	41	河南省	4103	洛阳市	42.57	46.05	41.2	31.36	17.82	41.01	32.45	57.82		33.54
2014	伊川县	410329	41	河南省	4103	洛阳市	53.95	60.33	44.63	56.76	17.06	54.66	35.58	59.01		49.8
2014	偃师市	410381	41	河南省	4103	洛阳市	62.16	68.66	58.64	49.32	34.36	65.9	62.19	66.26		47.13
2014	宝丰县	410421	41	河南省	4104	平顶山市	51.16	43.86	45.15	36.69	31.87	47.93	46.23	50.45		86.21
2014	叶县	410422	41	河南省	4104	平顶山市	32.33	30.08	36.52	25.29	11.75	41.53	36.75	47.12		32.11
2014	鲁山县	410423	41	河南省	4104	平顶山市	40.5	40.4	47.3	36.99	37.77	45.95	48.7	51.73		28.48
2014	郏县	410425	41	河南省	4104	平顶山市	44.34	39.98	43.62	42.04	13.17	47.98	15.7	74.06		60.06
2014	舞钢市	410481	41	河南省	4104	平顶山市	57.73	59.09	70.63	52.43	77.83	66.65	75.94	66.85		29.82
2014	汝州市	410482	41	河南省	4104	平顶山市	49.26	52.66	51.81	44.9	27.58	53.97	55.66	59.81		33.4
2014	安阳县	410522	41	河南省	4105	安阳市	39.25	43.46	37.52	18.63	8.97	30.53	25.31	60.71		28.48
2014	汤阴县	410523	41	河南省	4105	安阳市	54.13	60.3	46.81	37.96	31.18	48.51	39.48	58.83		47.04
2014	滑县	410526	41	河南省	4105	安阳市	37.81	39.06	42.42	21.04	0.8	32.55	42.98	63.46		25.27
2014	内黄县	410527	41	河南省	4105	安阳市	40.22	40.41	43.27	22.52	3.06	35.17	54.11	56.62		34.05
2014	林州市	410581	41	河南省	4105	安阳市	57.45	67.69	51.96	43.96	66.39	58.55	33.13	58.06		33.64
2014	浚县	410621	41	河南省	4106	鹤壁市	38.76	39.92	33.4	17.7	28.25	25.11	16.62	49.67		44.64
2014	淇县	410622	41	河南省	4106	鹤壁市	54.52	57.97	55.73	40.52	24.67	60.2	48.93	74.08		40.91
2014	新乡县	410721	41	河南省	4107	新乡市	61.23	69.29	53.97	54.82	23.8	66.78	45.37	69.94		47.78
2014	获嘉县	410724	41	河南省	4107	新乡市	52.9	60.37	55.3	45.32	48.96	49.88	41.15	69.24		23.9
2014	原阳县	410725	41	河南省	4107	新乡市	41.19	42.64	42.96	38.07	0.17	43.93	34.53	66.7		33.18
2014	延津县	410726	41	河南省	4107	新乡市	39.12	41.85	39.59	27.46	6.32	41.17	27.1	62.74		29.27
2014	封丘县	410727	41	河南省	4107	新乡市	38.34	35.42	40.59	31.85	1.05	44.8	38.1	58.99		43.9
2014	长垣县	410728	41	河南省	4107	新乡市	58.89	63.83	55.16	44.89	25.75	60.18	42.49	76.03		49.4
2014	卫辉市	410781	41	河南省	4107	新乡市	48.24	51.39	55.12	68.24	27.32	72.43	45.04	68.95		25.32
2014	辉县市	410782	41	河南省	4107	新乡市	60.36	65.44	57.18	46.11	46.6	58.45	59.87	60.85		49.37
2014	修武县	410821	41	河南省	4108	焦作市	59.95	68.45	57.37	44.4	53.39	62.56	63.41	55.67		36.61
2014	博爱县	410822	41	河南省	4108	焦作市	53.46	61.79	47.23	38.74	7.02	54.29	42.79	66.69		37.23
2014	武陟县	410823	41	河南省	4108	焦作市	56.08	62.43	45.44	55.2	28.14	57.71	40.53	52.72		54.43
2014	温县	410825	41	河南省	4108	焦作市	59.31	64.32	59.43	49.5	33.26	60.37	50.96	76.84		42.6
2014	沁阳市	410882	41	河南省	4108	焦作市	63.94	75.09	57.2	46.84	35.73	54.78	46.77	74.55		39.38
2014	孟州市	410883	41	河南省	4108	焦作市	67.06	74.33	67.97	63.51	68.71	74.69	58.86	73		41.41
2014	清丰县	410922	41	河南省	4109	濮阳市	39.45	42.62	33.14	9.87	10.75	25.23	25.38	51.48		40.44
2014	南乐县	410923	41	河南省	4109	濮阳市	38.41	47.7	27.23	18.63	24.28	30.86	15.68	36.39		28.04
2014	范县	410926	41	河南省	4109	濮阳市	41.18	43.38	33.34	12.3	2.21	30.08	25.84	54.14		48.13
2014	台前县	410927	41	河南省	4109	濮阳市	42.71	47.17	41.43	9.29	12.48	25.32	23.01	71.86		30.3
2014	濮阳县	410928	41	河南省	4109	濮阳市	46.19	41	56.38	21.85	61.67	37.64	54.61	62.32		44.85
2014	许昌县	411023	41	河南省	4110	许昌市	54.22	50.69	57.54	36.19	26.08	51.38	54.17	76.29		59.88
2014	鄢陵县	411024	41	河南省	4110	许昌市	46.68	47.16	50.61	42.76	20.98	52.78	39.17	70.99		37.95
2014	襄城县	411025	41	河南省	4110	许昌市	44.22	40.12	53.25	46.03	23.15	47.51	27.95	84.14		41.35
2014	禹州市	411081	41	河南省	4110	许昌市	53.6	56.23	53.9	47.81	39.99	57.04	46.55	64.66		44.36
2014	长葛市	411082	41	河南省	4110	许昌市	57.44	67.15	53.63	48.69	46.05	64.82	40.86	63.83		32.3
2014	舞阳县	411121	41	河南省	4111	漯河市	38.21	32.25	49.73	32.48	78.2	48.15	55.28	36.41		36.96
2014	临颍县	411122	41	河南省	4111	漯河市	41.63	41.04	51.8	45.22	19.77	61.6	45.97	68.07		25.11
2014	渑池县	411221	41	河南省	4112	三门峡市	52.68	62.89	40.96	49.25	18.9	58.13	54.36	37.58		40.27
2014	陕县	411222	41	河南省	4112	三门峡市	49.52	47.17	47.07	46.47	54.84	58.98	62.04	32.09		61.73
2014	卢氏县	411224	41	河南省	4112	三门峡市	44.25	50.11	34.66	28.04	20.09	36.14	47.31	32.96		42.34
2014	义马市	411281	41	河南省	4112	三门峡市	79.09	87.32	59.6	57.21	94.55	84.45	84.56	24.78		87.3
2014	灵宝市	411282	41	河南省	4112	三门峡市	55.89	64.88	41.61	37.25	38.26	44.18	52.09	36.2		52.19
2014	南召县	411321	41	河南省	4113	南阳市	35.71	35.68	37.37	27.8	7.38	44.37	36.97	50.04		32.81
2014	方城县	411322	41	河南省	4113	南阳市	30.04	20.69	47.76	30.13	13.75	43.6	42.32	68.17		28.74
2014	西峡县	411323	41	河南省	4113	南阳市	49.03	50.28	50.53	44.29	40.03	64.44	48.74	54.45		42.2
2014	镇平县	411324	41	河南省	4113	南阳市	46.19	39.75	68.91	69.72	55.28	86.59	83.01	62.3		26.15
2014	内乡县	411325	41	河南省	4113	南阳市	37.46	34.13	51.04	38.64	41.8	59.72	53.31	53.34		23.77
2014	淅川县	411326	41	河南省	4113	南阳市	37.7	26.02	65.91	42.12	45.36	52.88	56.73	85.34		24.99
2014	社旗县	411327	41	河南省	4113	南阳市	39.06	18.37	50.72	30.58	19.19	47.5	59.81	60.71		86.21
2014	唐河县	411328	41	河南省	4113	南阳市	32.58	19.32	59.74	39.51	38	59.4	58.34	72.04		27
2014	新野县	411329	41	河南省	4113	南阳市	45.07	33.07	59.6	45.83	25.07	74.19	60.81	72.32		58.29
2014	桐柏县	411330	41	河南省	4113	南阳市	44.04	41.26	59.86	68.33	57.92	70.85	62.86	55.92		24.46
2014	邓州市	411381	41	河南省	4113	南阳市	35.18	24.69	64.85	54.06	61.15	64.15	55.16	74.05		15.88
2014	民权县	411421	41	河南省	4114	商丘市	44.89	47.17	41.4	22.5	22.85	38.14	40.4	52.45		43.75
2014	睢县	411422	41	河南省	4114	商丘市	45.83	42.12	48.45	18.77	17.67	30.09	51.18	65.9		53.33
2014	宁陵县	411423	41	河南省	4114	商丘市	36.48	34.08	30.18	15.52	0.48	29.71	8.96	58.18		55.83
2014	柘城县	411424	41	河南省	4114	商丘市	44.89	41.22	50.65	33.44	16.89	34.28	39.2	76.89		46.56
2014	虞城县	411425	41	河南省	4114	商丘市	39.38	35.35	44.1	22.24	10.08	36.85	24.22	74.97		44.14
2014	夏邑县	411426	41	河南省	4114	商丘市	38.02	42.2	49.17	53.29	12.96	44.9	39.13	71.11		3.95
2014	永城市	411481	41	河南省	4114	商丘市	45.66	42.17	59.09	40	57.35	58.47	62.94	59.54		32.76
2014	罗山县	411521	41	河南省	4115	信阳市	46.13	42.28	62.62	44.83	39.2	70.08	78.65	62.64		28.9
2014	光山县	411522	41	河南省	4115	信阳市	45.76	43.83	55.32	64.2	24.97	71.07	40.66	73.94		34.75
2014	新县	411523	41	河南省	4115	信阳市	43.64	52.1	40.78	19.55	20.45	47.81	42.97	49.03		20.87
2014	商城县	411524	41	河南省	4115	信阳市	46.63	47.84	55.27	53.05	75.77	69.7	58.19	42.63		26.93
2014	固始县	411525	41	河南省	4115	信阳市	48.71	42.75	72.91	59.97	53.28	71.19	62.61	89.58		24.44
2014	潢川县	411526	41	河南省	4115	信阳市	52.97	50.67	72.37	62.52	75.98	73.1	65.26	76.49		25.29
2014	淮滨县	411527	41	河南省	4115	信阳市	44.28	32.36	58.54	40.24	49.26	49.61	53.63	69.16		57.7
2014	息县	411528	41	河南省	4115	信阳市	36.41	25.65	46.85	33.72	25.02	49.04	59.5	48.77		52.98
2014	扶沟县	411621	41	河南省	4116	周口市	37.68	35.67	45.76	28.22	5.53	47.22	25.93	77.25		29.61
2014	西华县	411622	41	河南省	4116	周口市	39.2	30.55	52.01	32.2	38.7	49.44	32.29	73.13		44.49
2014	商水县	411623	41	河南省	4116	周口市	35.05	30.47	45.67	20.25	6.54	36.15	55.37	60.08		30.85
2014	沈丘县	411624	41	河南省	4116	周口市	44.51	38.63	62.49	38.03	37.34	49.15	52.88	84.25		31.25
2014	郸城县	411625	41	河南省	4116	周口市	36.76	30	47.96	47.39	17.82	44.63	47.66	61.34		38.71
2014	淮阳县	411626	41	河南省	4116	周口市	39.19	26.23	58.67	31.24	28.11	39.58	45.36	86.4		46.6
2014	太康县	411627	41	河南省	4116	周口市	33.7	26.53	42.63	28.19	0.35	36.5	50.96	57.45		41.16
2014	鹿邑县	411628	41	河南省	4116	周口市	38.49	35.93	46.29	31.53	10.84	39.55	58.87	55.63		32.81
2014	项城市	411681	41	河南省	4116	周口市	46.02	38.95	60.3	54.43	53.45	58.86	61.59	63.22		43.38
2014	西平县	411721	41	河南省	4117	驻马店市	44.5	41.86	49.48	31.84	26.09	50.04	42.16	65.91		44.15
2014	上蔡县	411722	41	河南省	4117	驻马店市	35.25	26.98	48.79	23.39	15.37	32.81	64.44	57.99		37.94
2014	平舆县	411723	41	河南省	4117	驻马店市	36.98	30.78	44.27	23.74	17.87	38.9	43.29	59.13		44.19
2014	正阳县	411724	41	河南省	4117	驻马店市	41.24	33.3	49.46	25.84	43.6	38.94	44.99	59.24		52.51
2014	确山县	411725	41	河南省	4117	驻马店市	38.09	35.62	45.55	26.48	49.38	52.2	46.58	44.3		32.71
2014	泌阳县	411726	41	河南省	4117	驻马店市	27.45	21.54	37.37	29.47	5.6	47.13	33.43	52.45		28.95
2014	汝南县	411727	41	河南省	4117	驻马店市	35.11	26.02	43.52	22.44	47.4	39.38	25.8	56.55		49.83
2014	遂平县	411728	41	河南省	4117	驻马店市	43.25	37.7	59.5	32.58	27.56	54.19	42.29	87.99		32.02
2014	新蔡县	411729	41	河南省	4117	驻马店市	35.15	27.12	44.58	28.77	39.1	46.98	58.64	39.03		44.55
2014	阳新县	420222	42	湖北省	4202	黄石市	53.39	56.52	60.04	57.97	37.04	66.34	57.03	70.78		30.96
2014	大冶市	420281	42	湖北省	4202	黄石市	60.61	68.8	57.21	59.17	51.81	73.77	58.38	55.69		39.72
2014	郧西县	420322	42	湖北省	4203	十堰市	42.65	33.28	55.98	29.18	61.51	49.23	57.56	56.78		49.36
2014	房县	420325	42	湖北省	4203	十堰市	47.96	44.47	47.81	21.86	36.08	43.62	51.23	54.07		59.78
2014	丹江口市	420381	42	湖北省	4203	十堰市	60.29	58.86	80.99	53.84	95.42	82.41	81.39	77.5		27.38
2014	远安县	420525	42	湖北省	4205	宜昌市	63.38	69.21	66.08	59.33	79.34	74.76	75.57	53.64		39.23
2014	兴山县	420526	42	湖北省	4205	宜昌市	50.43	50.31	58.03	40.65	72.04	60.57	68.73	46.7		37.01
2014	长阳土家族自治县	420528	42	湖北省	4205	宜昌市	52.05	47.37	62.4	60.48	61.8	73.14	66.76	58.2		48.71
2014	五峰土家族自治县	420529	42	湖北省	4205	宜昌市	58.62	56.68	44.2	48.93	24.12	69.62	52.74	42.19		91.23
2014	宜都市	420581	42	湖北省	4205	宜昌市	69.25	78.21	77.96	87.95	73.67	88.88	86.24	71.39		23.85
2014	当阳市	420582	42	湖北省	4205	宜昌市	61.12	64.19	65.92	63.47	83.12	77.3	70	54.45		42.29
2014	枝江市	420583	42	湖北省	4205	宜昌市	65.35	66.28	78.93	77.58	69.38	88.48	87.93	75.56		37.59
2014	南漳县	420624	42	湖北省	4206	襄阳市	57.22	42.7	62.16	48.15	76.79	61.63	63.61	56.75		96.18
2014	谷城县	420625	42	湖北省	4206	襄阳市	57.92	56.19	71.44	53.37	80.67	68.26	69.01	71.74		39.03
2014	保康县	420626	42	湖北省	4206	襄阳市	46.63	51.37	44.09	47.54	22.31	50.25	41.47	53.47		35.63
2014	老河口市	420682	42	湖北省	4206	襄阳市	51.92	49.29	72.12	68.44	74.47	84.19	78.7	65.22		23.89
2014	枣阳市	420683	42	湖北省	4206	襄阳市	51.13	47.05	64.88	51.44	57.51	66.15	64.3	69.63		39.58
2014	宜城市	420684	42	湖北省	4206	襄阳市	52.06	55.25	63.23	55.1	56.79	61.22	65.87	65.45		21.23
2014	京山县	420821	42	湖北省	4208	荆门市	53.49	51.49	73.51	61.97	55.77	77.59	80.99	76.63		23.74
2014	沙洋县	420822	42	湖北省	4208	荆门市	39.16	29.19	61.56	51.58	81.1	71.18	64.86	50.76		31.39
2014	钟祥市	420881	42	湖北省	4208	荆门市	51	46.41	62.87	50.24	66.73	68.58	73.01	55.08		44.59
2014	孝昌县	420921	42	湖北省	4209	孝感市	43.74	40.48	57.31	41.53	57.68	57.84	52.63	61.9		29.85
2014	大悟县	420922	42	湖北省	4209	孝感市	42.46	47.02	40.59	0	56.84	44.44	42.21	36.64		30.83
2014	云梦县	420923	42	湖北省	4209	孝感市	50.12	50.07	59.35	38.52	53.96	70.96	70.4	54.74		33.52
2014	应城市	420981	42	湖北省	4209	孝感市	51.74	47.82	74.2	63.71	88.76	86.6	88.75	57.69		23.89
2014	安陆市	420982	42	湖北省	4209	孝感市	52.41	44.35	63.24	51.59	81.99	72.53	66.19	53.23		59.35
2014	汉川市	420984	42	湖北省	4209	孝感市	58.76	57.8	74.5	84.02	56.37	87.48	75.89	77.92		33.36
2014	公安县	421022	42	湖北省	4210	荆州市	65.69	49.1	80.44	79.96	77.04	82.48	69.67	88.62		93.66
2014	监利县	421023	42	湖北省	4210	荆州市	49.07	39.06	71.72	61.2	82.32	67.01	79.81	63.97		40.95
2014	江陵县	421024	42	湖北省	4210	荆州市	57.71	48.14	76.37	59.54	92.57	76.01	69.84	75.83		55.37
2014	石首市	421081	42	湖北省	4210	荆州市	54.79	45.16	77.8	74.97	92.88	88.3	75.7	71.44		44.78
2014	洪湖市	421083	42	湖北省	4210	荆州市	51.75	45.99	67.86	68.16	81.44	77.94	67.47	60.73		41.46
2014	松滋市	421087	42	湖北省	4210	荆州市	53.75	49.83	66.43	65.86	66.42	72.32	56.91	71.75		43.65
2014	团风县	421121	42	湖北省	4211	黄冈市	50.57	51.63	65.51	85.64	52.2	59.22	50.84	79.48		19.92
2014	红安县	421122	42	湖北省	4211	黄冈市	54.37	45.59	75.72	50.39	54.96	62.44	80.15	86.55		44.57
2014	罗田县	421123	42	湖北省	4211	黄冈市	44.61	44.49	59.32	31.18	43.16	51.6	53.85	74.09		18.28
2014	英山县	421124	42	湖北省	4211	黄冈市	50.61	46.36	67.26	53.28	81.22	71.35	75.99	56.6		34.39
2014	浠水县	421125	42	湖北省	4211	黄冈市	44.03	41.11	58.58	51.35	46.06	66.93	61.71	61.17		27.24
2014	蕲春县	421126	42	湖北省	4211	黄冈市	55.55	57.99	67.96	77.22	52.78	78.7	59.41	77.05		24.94
2014	黄梅县	421127	42	湖北省	4211	黄冈市	50.42	42.57	66.56	62.32	39.21	71.7	56.54	84.15		46.98
2014	麻城市	421181	42	湖北省	4211	黄冈市	54.05	54.87	66.02	55.49	75.16	75.7	70.69	58.71		29.58
2014	武穴市	421182	42	湖北省	4211	黄冈市	56.97	56.76	76.84	68.94	94.66	81.03	76.2	70		21.57
2014	嘉鱼县	421221	42	湖北省	4212	咸宁市	61.53	64.4	74.47	70.66	58.67	80.24	76.85	78.97		28.51
2014	通城县	421222	42	湖北省	4212	咸宁市	60.44	54.99	75.28	57.68	86.8	69.73	73.38	74.62		51.45
2014	崇阳县	421223	42	湖北省	4212	咸宁市	48.18	49.89	59.67	55.09	35.8	64.42	63.41	66.89		21.67
2014	通山县	421224	42	湖北省	4212	咸宁市	47.18	55.16	43.92	58.38	21.59	61.56	31.3	56.91		26.78
2014	赤壁市	421281	42	湖北省	4212	咸宁市	60.09	62.85	65.6	91.34	60.84	83.82	67.02	60.73		40.95
2014	随县	421321	42	湖北省	4213	随州市	38.97	35.77	52.1	44.37	42.92	52.56	50.31	57.9		25.69
2014	广水市	421381	42	湖北省	4213	随州市	52.47	47.31	72.23	59.32	76.68	75.77	86.2	62.09		33.6
2014	恩施市	422801	42	湖北省	4228	恩施土家族苗族自治州	67.23	84.5	54.6	63.55	50.79	64.71	35.94	65.71		33.15
2014	利川市	422802	42	湖北省	4228	恩施土家族苗族自治州	52.37	53.52	55.58	45.36	45.6	43.11	63.94	57.51		42.73
2014	建始县	422822	42	湖北省	4228	恩施土家族苗族自治州	43.86	45.08	50.21	47.52	21.14	41.17	24.69	80.85		28.31
2014	巴东县	422823	42	湖北省	4228	恩施土家族苗族自治州	46.36	41.47	41.99	36.84	20.62	35.64	43.71	51.44		70.44
2014	宣恩县	422825	42	湖北省	4228	恩施土家族苗族自治州	35.27	41.11	36.54	6.07	18.63	27.21	30.23	53.11		13.67
2014	咸丰县	422826	42	湖北省	4228	恩施土家族苗族自治州	46.53	51.18	56.52	20.3	7.9	22.98	54.9	87.54		13.02
2014	来凤县	422827	42	湖北省	4228	恩施土家族苗族自治州	48.9	55.01	52.47	46.36	33.09	37.97	52.59	63.59		22.24
2014	鹤峰县	422828	42	湖北省	4228	恩施土家族苗族自治州	44.27	49.92	45.1	38.54	40.27	45.01	40.38	50.96		24.1
2014	长沙县	430121	43	湖南省	4301	长沙市	79.23	97.18	78.44	91.59	67.15	91.26	75.12	81.71		21.36
2014	宁乡县	430124	43	湖南省	4301	长沙市	54.97	58.77	64.92	64.57	51.5	71.37	59.99	72.7		24.34
2014	浏阳市	430181	43	湖南省	4301	长沙市	57.64	65.07	64.43	61.96	57.5	59.44	52.45	76.27		20.79
2014	株洲县	430221	43	湖南省	4302	株洲市	28.24	20.42	49.3	70.04	36.88	68.46	50.43	48.21		15.78
2014	攸县	430223	43	湖南省	4302	株洲市	39.72	34.71	59.81	54.72	44.58	62.14	60.09	66.17		19.79
2014	茶陵县	430224	43	湖南省	4302	株洲市	35	24.05	52.93	49.22	47.29	48.73	32.66	69.67		38.61
2014	炎陵县	430225	43	湖南省	4302	株洲市	46.07	38.78	70.28	57.68	33.99	57.97	85.39	79.01		26.15
2014	醴陵市	430281	43	湖南省	4302	株洲市	56	43.79	63.67	56.57	43.76	62.04	58.35	76.54		82.38
2014	湘潭县	430321	43	湖南省	4303	湘潭市	52.57	52.25	66.54	55.55	58.43	65.8	64.72	72.47		28.26
2014	湘乡市	430381	43	湖南省	4303	湘潭市	46.14	41.44	59.63	58.74	54.02	69.23	57.93	61.57		37.12
2014	韶山市	430382	43	湖南省	4303	湘潭市	74.56	82.24	80.55	63.25	82.56	72.25	82.62	81.69		38.29
2014	衡阳县	430421	43	湖南省	4304	衡阳市	29.58	17.93	60.67	51.75	22.13	61.17	62.14	76.69		11.56
2014	衡南县	430422	43	湖南省	4304	衡阳市	31.61	20.83	54	38.02	55.55	52.07	48.2	59.25		26.52
2014	衡山县	430423	43	湖南省	4304	衡阳市	43.5	36.68	56.29	55.28	51.01	67.54	55.11	57.5		42.75
2014	衡东县	430424	43	湖南省	4304	衡阳市	43	29.47	60.04	54.07	41.75	62.73	59.7	68.12		56.73
2014	祁东县	430426	43	湖南省	4304	衡阳市	33.6	21.37	68.02	57.45	72.02	62.8	66.91	69.13		11.43
2014	耒阳市	430481	43	湖南省	4304	衡阳市	42.26	35.25	61.96	59.87	49.46	62.96	59.66	68.75		29.61
2014	常宁市	430482	43	湖南省	4304	衡阳市	39.36	27.3	61.81	51.63	49.05	55.82	65.32	66.97		38.37
2014	邵东县	430521	43	湖南省	4305	邵阳市	49.73	49.09	73.21	69.14	41.68	79.55	78.33	82.4		9.2
2014	新邵县	430522	43	湖南省	4305	邵阳市	35.6	18.04	67.79	50.57	20.74	53.09	81.66	82.73		35.09
2014	邵阳县	430523	43	湖南省	4305	邵阳市	21.6	8.04	47.31	53.6	20.56	50.25	39.92	62.11		19.67
2014	隆回县	430524	43	湖南省	4305	邵阳市	36.09	20.28	64.79	52.87	26.79	60.25	84.06	70.12		36.16
2014	洞口县	430525	43	湖南省	4305	邵阳市	31.17	25.75	54.46	51.89	40.5	48.34	51.91	63.27		6.71
2014	绥宁县	430527	43	湖南省	4305	邵阳市	36.98	23.49	69.9	41.2	43.39	46.11	77.68	83.07		21.72
2014	新宁县	430528	43	湖南省	4305	邵阳市	37.5	22.45	67.86	58.73	36.01	50.11	60.76	89.8		32.03
2014	城步苗族自治县	430529	43	湖南省	4305	邵阳市	35.36	25.3	56.46	40.96	34.09	42.42	36.64	82.84		30.25
2014	武冈市	430581	43	湖南省	4305	邵阳市	32.63	22.04	61.57	61.57	88.31	56	59.15	52.94		14.98
2014	岳阳县	430621	43	湖南省	4306	岳阳市	35.07	31.42	47.81	53.09	39.14	55.19	22.23	66.36		23.98
2014	华容县	430623	43	湖南省	4306	岳阳市	37.93	26.5	63.37	64.59	63.49	70.33	62.45	62.62		29.47
2014	湘阴县	430624	43	湖南省	4306	岳阳市	46.31	39.5	60.31	61.21	48.05	54.92	71.57	58.85		43.4
2014	平江县	430626	43	湖南省	4306	岳阳市	43.51	41.97	56.83	53.95	39.17	48.6	42.39	75.35		24.41
2014	汨罗市	430681	43	湖南省	4306	岳阳市	48.81	46.93	62.07	56.82	48.99	62.98	59.87	69.4		30.91
2014	临湘市	430682	43	湖南省	4306	岳阳市	42.51	39.28	61.42	63.46	27.01	63.34	52.1	81.33		18.8
2014	安乡县	430721	43	湖南省	4307	常德市	40.89	25.88	58.87	57	64.59	70.15	41.55	66.15		57.77
2014	汉寿县	430722	43	湖南省	4307	常德市	45.04	35.77	50.6	42.79	56.63	44.86	41.12	56.12		65.56
2014	澧县	430723	43	湖南省	4307	常德市	40.82	33.92	64.54	66.37	61.85	59.69	56.31	71.66		20.51
2014	临澧县	430724	43	湖南省	4307	常德市	46.7	41.72	61.62	47.43	61.11	57.81	45.69	74.49		35.99
2014	桃源县	430725	43	湖南省	4307	常德市	39.62	33.6	52.35	48.24	31.08	56.98	62.35	54.36		36.37
2014	石门县	430726	43	湖南省	4307	常德市	42.58	40.03	57.24	55.21	33.94	61.11	61.47	63.78		24.35
2014	津市市	430781	43	湖南省	4307	常德市	58.22	44.84	91.8	78.32	98.77	83.81	91.84	91.7		41.38
2014	慈利县	430821	43	湖南省	4308	张家界市	45.32	39.15	60.87	45.16	39.5	48.03	57.49	75.91		37.43
2014	桑植县	430822	43	湖南省	4308	张家界市	39.32	34.16	47.64	32.42	21.99	30.27	40.73	67.48		41.22
2014	南县	430921	43	湖南省	4309	益阳市	36.38	24.13	67	73.57	55.55	63.18	68.61	70.63		21.21
2014	桃江县	430922	43	湖南省	4309	益阳市	37.1	32.1	58.26	58.68	47.73	60.52	51.01	66.96		15.13
2014	安化县	430923	43	湖南省	4309	益阳市	40.52	31.97	58.09	50.48	55.16	49.55	54.07	64.23		36.82
2014	沅江市	430981	43	湖南省	4309	益阳市	47.3	35.74	64.73	63.35	52.01	66.57	65.01	69.7		53.78
2014	桂阳县	431021	43	湖南省	4310	郴州市	46.3	49.11	49.71	44.73	30.34	44.7	59.29	52.92		30.78
2014	宜章县	431022	43	湖南省	4310	郴州市	39.15	32.98	53.34	36.74	41.45	48.65	50.6	62.73		33.74
2014	永兴县	431023	43	湖南省	4310	郴州市	32.93	28.05	45.21	37.57	13.89	45.41	43.93	59.94		26.7
2014	嘉禾县	431024	43	湖南省	4310	郴州市	46.58	43.1	59.98	44.76	55.23	56.51	44.09	74.65		33.75
2014	临武县	431025	43	湖南省	4310	郴州市	42.52	31.41	62.48	39.96	75.6	60.88	57.07	63.33		42.91
2014	汝城县	431026	43	湖南省	4310	郴州市	47.45	45.47	58.31	49.39	34.93	57.77	47.48	76.24		34.26
2014	桂东县	431027	43	湖南省	4310	郴州市	36.22	25.85	68.77	54.91	59.25	59.87	79.34	68.87		11.29
2014	安仁县	431028	43	湖南省	4310	郴州市	35.38	30.05	42.08	45.22	17.77	47.21	35.5	55.31		40.81
2014	祁阳县	431121	43	湖南省	4311	永州市	48.91	33.09	72.98	57.17	47.82	61.86	73.3	86.91		57.41
2014	东安县	431122	43	湖南省	4311	永州市	38.02	23.08	69.6	55.46	92.12	64.6	68.05	63.65		29.96
2014	双牌县	431123	43	湖南省	4311	永州市	35.15	32.71	48	15.15	22.48	22.08	27.11	80.34		19.89
2014	道县	431124	43	湖南省	4311	永州市	32.37	25.89	52.15	38.17	36.13	36.84	54.44	61.47		17.79
2014	江永县	431125	43	湖南省	4311	永州市	45.84	38.62	63.6	50.37	69.38	61.12	65.17	62.06		37.39
2014	宁远县	431126	43	湖南省	4311	永州市	29.78	16.4	56.3	46.33	22.89	44.24	68.14	65.63		25.77
2014	蓝山县	431127	43	湖南省	4311	永州市	41.55	35.95	53.46	55.19	54.39	56.43	42.43	59.6		38.37
2014	新田县	431128	43	湖南省	4311	永州市	37.06	32.59	61.67	59.33	36.77	56.66	52.08	79.44		7.12
2014	江华瑶族自治县	431129	43	湖南省	4311	永州市	45.73	46.32	48.62	44.6	33	43.95	37.94	63.35		38.5
2014	中方县	431221	43	湖南省	4312	怀化市	27.18	19.2	39.85	27.36	47.04	34.81	23.92	49.52		30.5
2014	沅陵县	431222	43	湖南省	4312	怀化市	37.63	21.9	59.32	45.5	46.4	43.78	64.74	65.32		50.12
2014	辰溪县	431223	43	湖南省	4312	怀化市	29.97	25.44	42.21	33.72	42.65	32.44	49.77	39.65		22.7
2014	溆浦县	431224	43	湖南省	4312	怀化市	33.32	26.84	50.9	43.99	30.19	43.56	41	68.03		22.76
2014	会同县	431225	43	湖南省	4312	怀化市	39.67	29.61	56.59	35.64	53.14	46.19	74.01	50.71		42.14
2014	麻阳苗族自治县	431226	43	湖南省	4312	怀化市	38.5	31.85	53.38	37.77	40.03	30.9	47.49	68.32		33.45
2014	新晃侗族自治县	431227	43	湖南省	4312	怀化市	41.76	37.41	43.9	38.66	37.04	39.67	36.56	52.86		52.22
2014	芷江侗族自治县	431228	43	湖南省	4312	怀化市	41.2	35.06	60.2	61.71	55.03	49.3	72.41	56.01		26.96
2014	靖州苗族侗族自治县	431229	43	湖南省	4312	怀化市	46.26	45.68	51.4	46.92	45.54	40.97	33.19	68.02		38.82
2014	通道侗族自治县	431230	43	湖南省	4312	怀化市	44.22	46.11	43.16	44.86	20.83	38.78	46.39	50.91		39.91
2014	洪江市	431281	43	湖南省	4312	怀化市	36.94	31.89	54.9	46.21	41	49.92	52.07	64.35		20.97
2014	双峰县	431321	43	湖南省	4313	娄底市	39.78	29.88	67.22	92.78	62.33	61.3	62.11	70.74		22.57
2014	新化县	431322	43	湖南省	4313	娄底市	40.9	30.81	62.19	59.04	56.07	51.04	70.73	61.37		35.52
2014	冷水江市	431381	43	湖南省	4313	娄底市	56.37	67.98	53.32	35.73	27.12	58.78	49.21	67.99		23.59
2014	涟源市	431382	43	湖南省	4313	娄底市	30.89	29.3	38.2	34.97	18.56	43.24	35.98	47.36		22.88
2014	吉首市	433101	43	湖南省	4331	湘西土家族苗族自治州	74.99	93.66	63.26	58.13	63.81	62.84	56.73	67.96		34.68
2014	泸溪县	433122	43	湖南省	4331	湘西土家族苗族自治州	40.45	27.33	45.81	23.84	74.12	22.58	50.14	37.51		74.05
2014	凤凰县	433123	43	湖南省	4331	湘西土家族苗族自治州	53.37	44.65	61.54	43.54	78	41.33	50.58	67.24		67.31
2014	花垣县	433124	43	湖南省	4331	湘西土家族苗族自治州	42.13	38.21	46.62	33.96	56.77	24.53	42.92	49.92		46.93
2014	保靖县	433125	43	湖南省	4331	湘西土家族苗族自治州	28.54	19.6	53.25	26.59	20.08	23.13	46.35	79.64		13.18
2014	古丈县	433126	43	湖南省	4331	湘西土家族苗族自治州	39.37	37.87	31.49	18.21	14.85	17.7	9.51	56.62		58.63
2014	永顺县	433127	43	湖南省	4331	湘西土家族苗族自治州	32.53	30.04	33.78	20.69	39.74	18.74	42.99	29.24		38.49
2014	龙山县	433130	43	湖南省	4331	湘西土家族苗族自治州	36.84	32.71	46.44	32.58	56.12	29.95	53.3	42.22		33.07
2014	始兴县	440222	44	广东省	4402	韶关市	51.29	55.44	66.5	57.27	54.64	62.03	67.45	72.61		9.96
2014	仁化县	440224	44	广东省	4402	韶关市	59.06	59.62	73.86	56.29	87.29	68.42	74.11	70.96		30.34
2014	翁源县	440229	44	广东省	4402	韶关市	48.88	51.53	56.51	47.8	47.05	47.71	46.78	69.27		26.28
2014	乳源瑶族自治县	440232	44	广东省	4402	韶关市	64.16	56.6	65.82	52.19	64.3	60.81	64.15	69.91		86.1
2014	新丰县	440233	44	广东省	4402	韶关市	53.62	55.01	65.99	59.47	39.68	59.85	63.85	80.11		26.53
2014	乐昌市	440281	44	广东省	4402	韶关市	48.46	48.74	63.37	52.02	64.23	63.28	82.13	52.03		20.43
2014	南雄市	440282	44	广东省	4402	韶关市	54.14	51.75	64.81	50.67	86.03	57.1	64.06	59.34		42.66
2014	南澳县	440523	44	广东省	4405	汕头市	75.38	81.64	91.32	77.06	96.27	77.04	93.55	91.78		25.74
2014	台山市	440781	44	广东省	4407	江门市	68.41	70.87	78.13	72.96	79.48	73.75	81.24	76.84		42.62
2014	开平市	440783	44	广东省	4407	江门市	72.2	83.95	76.66	74.83	70.67	76.43	70.51	83.44		25.31
2014	鹤山市	440784	44	广东省	4407	江门市	73.81	88.06	74.25	68.04	69.94	68.9	66.71	82.58		25.97
2014	恩平市	440785	44	广东省	4407	江门市	58.83	62.17	77.15	76.85	50.6	59.88	70.79	95.31		14.49
2014	遂溪县	440823	44	广东省	4408	湛江市	43.33	34.02	63.68	41.51	52.43	42.68	61.71	75.66		37.13
2014	徐闻县	440825	44	广东省	4408	湛江市	32.89	28.31	47.04	50.04	31.19	38.73	35.32	62.37		22.34
2014	廉江市	440881	44	广东省	4408	湛江市	38.52	36.11	56.35	62.86	26.4	49.35	49.82	73.57		14.05
2014	雷州市	440882	44	广东省	4408	湛江市	27.23	18.14	46.89	45	23.97	41.15	42.3	60.63		21.53
2014	吴川市	440883	44	广东省	4408	湛江市	53.85	53.07	68.4	52.51	58.05	49.68	53.41	87.45		29.99
2014	高州市	440981	44	广东省	4409	茂名市	47.06	46.32	53.32	40.77	19.22	49.37	58.83	65.99		38.1
2014	化州市	440982	44	广东省	4409	茂名市	41.15	40.28	54.79	47	19.1	49.06	37.25	83		19.19
2014	信宜市	440983	44	广东省	4409	茂名市	44.62	48.49	50.42	41.13	19.17	45.19	41.48	71.23		21.31
2014	广宁县	441223	44	广东省	4412	肇庆市	47.97	47.02	56.64	57.21	34.97	45.52	55.04	68.53		35.31
2014	怀集县	441224	44	广东省	4412	肇庆市	40.96	30.07	56.06	38.12	40.59	34.53	58.15	66.76		49.51
2014	封开县	441225	44	广东省	4412	肇庆市	45.21	40.11	60.63	36.14	81.33	40.46	63.11	56.49		33.99
2014	德庆县	441226	44	广东省	4412	肇庆市	45.78	47.48	57	52.18	32.96	48.87	64.59	63.95		19.8
2014	四会市	441284	44	广东省	4412	肇庆市	69.78	84.52	66.58	72.38	45.45	70.1	69.18	72.45		26.89
2014	博罗县	441322	44	广东省	4413	惠州市	72.34	84.9	74.54	75.83	59.62	64.97	70.95	84.58		26.9
2014	惠东县	441323	44	广东省	4413	惠州市	72.21	88.54	65.29	96.16	37.89	74.38	52.67	80.01		30.83
2014	龙门县	441324	44	广东省	4413	惠州市	57.12	65.65	54.58	51.73	58.27	45.08	33.57	68.71		33.6
2014	大埔县	441422	44	广东省	4414	梅州市	47.63	47.85	62.59	67.61	29.08	64.66	69	71.46		19.75
2014	丰顺县	441423	44	广东省	4414	梅州市	57.8	54.56	72.96	76.91	77.03	73.04	67.64	74.3		40.95
2014	五华县	441424	44	广东省	4414	梅州市	40.97	34.75	54.2	42.39	56.16	47.9	42.82	63.21		37.47
2014	平远县	441426	44	广东省	4414	梅州市	57.57	53.85	80.42	64.11	84.87	64.89	61.81	95.18		28.29
2014	蕉岭县	441427	44	广东省	4414	梅州市	58.87	65.76	62.68	68.71	49.45	79.18	58.75	67.34		29.22
2014	兴宁市	441481	44	广东省	4414	梅州市	45.55	42.84	66.13	78.48	63.85	75.58	65.39	64.59		17.11
2014	海丰县	441521	44	广东省	4415	汕尾市	61.86	70.31	57.84	82.23	45.38	64.53	36.17	73.38		41.27
2014	陆河县	441523	44	广东省	4415	汕尾市	52.89	52.27	54.72	56.82	25.72	53.33	41.57	75.42		51.62
2014	陆丰市	441581	44	广东省	4415	汕尾市	45.22	43.43	56.31	72.72	38.71	55.97	36.75	74.68		31
2014	龙川县	441622	44	广东省	4416	河源市	43.58	38.37	63.5	55.63	44.05	56.96	69.18	69.88		24.6
2014	连平县	441623	44	广东省	4416	河源市	52.03	53.15	58.71	54.05	32.7	51.23	69.27	64.42		36.18
2014	和平县	441624	44	广东省	4416	河源市	42.69	40.56	58.63	51.39	26.15	42.74	52.35	79.77		20.76
2014	东源县	441625	44	广东省	4416	河源市	35.16	33.71	42.53	34.98	32.91	37.88	19.64	63.16		26.57
2014	阳东区	441704	44	广东省	4417	阳江市	67.06	70.82	72.75	67.35	46.83	61.24	64.97	91.2		44.33
2014	阳西县	441721	44	广东省	4417	阳江市	49.96	58.89	47.69	44.3	27.62	35.14	28.96	70.8		24.58
2014	阳春市	441781	44	广东省	4417	阳江市	49.6	49.79	64.86	50.09	47.39	49.42	71.91	71.78		21.25
2014	佛冈县	441821	44	广东省	4418	清远市	62.06	69.89	60.65	53.3	52.18	52.15	58.77	67.66		38.76
2014	阳山县	441823	44	广东省	4418	清远市	48.75	48.64	60.76	29.02	59.4	31.34	78.93	57.92		27.3
2014	连山壮族瑶族自治县	441825	44	广东省	4418	清远市	47.25	54.74	44.4	28.45	28.14	27.63	68.65	39.89		27.69
2014	连南瑶族自治县	441826	44	广东省	4418	清远市	51.82	46.5	68.01	39.67	52.74	51.22	56.3	88.02		39.99
2014	英德市	441881	44	广东省	4418	清远市	49.51	52.86	53.64	82.85	34.05	52.77	47.42	62.76		30.96
2014	连州市	441882	44	广东省	4418	清远市	48.14	50.69	57.14	48.24	50.37	48.73	61.57	59.48		23.35
2014	饶平县	445122	44	广东省	4451	潮州市	50.45	50.95	65.98	89.15	38.71	72.6	67.03	72.96		20.57
2014	揭西县	445222	44	广东省	4452	揭阳市	44.28	41.24	60.92	69.7	50.78	73.25	52.78	67.43		24.1
2014	惠来县	445224	44	广东省	4452	揭阳市	38.07	29.81	60.16	70.1	41.23	59.74	45.9	76.36		25.25
2014	普宁市	445281	44	广东省	4452	揭阳市	56.7	65.2	64.82	95.6	37.05	81.27	50.01	79.91		13.88
2014	新兴县	445321	44	广东省	4453	云浮市	59.71	65.49	63.46	59.05	50.46	57.63	57.57	74.22		33.83
2014	郁南县	445322	44	广东省	4453	云浮市	51.9	48.8	66.88	51.74	66.6	45.32	77.72	65.2		34.89
2014	罗定市	445381	44	广东省	4453	云浮市	46.89	45.75	64.22	46.52	31.85	42.6	57.64	87.64		19.14
2014	武鸣县	450122	45	广西壮族自治区	4501	南宁市	50.28	55.29	57.58	38.76	32.84	24.64	76.26	63.29		20.49
2014	隆安县	450123	45	广西壮族自治区	4501	南宁市	37.46	37.67	41.16	23.17	39.39	20.98	63.92	32.39		30.02
2014	马山县	450124	45	广西壮族自治区	4501	南宁市	35.24	27.32	45.34	33.43	39.61	19.31	63.95	41.24		43.03
2014	上林县	450125	45	广西壮族自治区	4501	南宁市	42.43	45.04	43.83	36.75	11.66	16.13	41.47	64.22		31.3
2014	宾阳县	450126	45	广西壮族自治区	4501	南宁市	42.74	45.75	47.88	36	21.53	23.16	53.09	60.93		23.44
2014	横县	450127	45	广西壮族自治区	4501	南宁市	43.84	43.47	54.4	44.58	23.02	29.7	59.82	69.19		25.89
2014	柳江县	450221	45	广西壮族自治区	4502	柳州市	56.76	50.48	56.3	54.45	56.71	47.98	51.53	60.84		78.33
2014	柳城县	450222	45	广西壮族自治区	4502	柳州市	39.31	32.41	51.51	45.55	65.36	30.03	57.83	45.85		39.93
2014	鹿寨县	450223	45	广西壮族自治区	4502	柳州市	47.21	46.21	61.85	47.78	64.71	40.5	66.46	62.81		23.93
2014	融安县	450224	45	广西壮族自治区	4502	柳州市	43.88	39.94	64.18	60.71	73.15	42.07	80.51	53.84		19.98
2014	融水苗族自治县	450225	45	广西壮族自治区	4502	柳州市	32.21	28.75	38.38	43.67	50.4	25.3	35.4	36.92		32.41
2014	三江侗族自治县	450226	45	广西壮族自治区	4502	柳州市	39.23	29.87	49.67	45.16	36.3	28	50.54	58.81		51.2
2014	阳朔县	450321	45	广西壮族自治区	4503	桂林市	58.44	63.66	64.51	75.48	63.2	70.04	78.46	53.76		30.18
2014	灵川县	450323	45	广西壮族自治区	4503	桂林市	66.13	78.05	66.94	69.3	69.13	70.26	67.79	64.66		25.31
2014	全州县	450324	45	广西壮族自治区	4503	桂林市	31.45	15.91	60.2	45.89	58.34	49.06	69.45	58.38		30.51
2014	兴安县	450325	45	广西壮族自治区	4503	桂林市	56.42	47.53	61.73	60.61	72.36	51.66	67.85	55.1		76.11
2014	永福县	450326	45	广西壮族自治区	4503	桂林市	53.74	42.82	55.56	46.1	54.87	37.93	50.44	63.22		86.5
2014	灌阳县	450327	45	广西壮族自治区	4503	桂林市	31.59	27.88	50.12	49.75	39.34	62.37	52.84	50.82		10.17
2014	龙胜各族自治县	450328	45	广西壮族自治区	4503	桂林市	43.88	44.64	54.08	52.55	73.08	36.81	72.25	37.31		22.86
2014	平乐县	450330	45	广西壮族自治区	4503	桂林市	37.74	32.46	44.68	48.91	32.87	32.53	38.43	55.25		42.57
2014	荔浦县	450331	45	广西壮族自治区	4503	桂林市	48.32	49.01	63.43	64.09	56.94	45.41	66.75	66.92		18.59
2014	恭城瑶族自治县	450332	45	广西壮族自治区	4503	桂林市	45.49	44.04	50.09	42.73	38.73	32.7	49.19	59.15		41.9
2014	苍梧县	450421	45	广西壮族自治区	4504	梧州市	20.34	3.95	41.73	0	0	6.34	24.85	80.79		35.55
2014	藤县	450422	45	广西壮族自治区	4504	梧州市	36.93	27.87	61.57	43.51	49.05	32.09	65.21	71.36		22.09
2014	蒙山县	450423	45	广西壮族自治区	4504	梧州市	44.14	42.51	45.28	49.29	46.28	42.56	40.4	48.07		47.45
2014	岑溪市	450481	45	广西壮族自治区	4504	梧州市	38.7	36.84	44.54	45.33	24.81	36.04	44.16	54.36		34.26
2014	合浦县	450521	45	广西壮族自治区	4505	北海市	41.94	39.54	59.53	46.77	62.53	36.46	61.61	62.22		17.89
2014	上思县	450621	45	广西壮族自治区	4506	防城港市	40.5	38.1	44.14	34.44	41.42	26.73	58.49	39.9		41.8
2014	东兴市	450681	45	广西壮族自治区	4506	防城港市	76.43	89.57	73.06	88.18	58.27	73.44	64.15	83.31		39.14
2014	灵山县	450721	45	广西壮族自治区	4507	钦州市	35.6	29.78	55.78	33.72	61.78	24.78	71.9	50.39		18.14
2014	浦北县	450722	45	广西壮族自治区	4507	钦州市	30.92	22.61	36.93	37.03	26.1	26.02	32.6	46.09		47.44
2014	平南县	450821	45	广西壮族自治区	4508	贵港市	34.97	26.78	58.79	46.36	51.26	33.25	72.62	58.54		18.72
2014	桂平市	450881	45	广西壮族自治区	4508	贵港市	36.02	25.31	65.81	49.44	65.56	38.27	79.27	63.55		17.24
2014	容县	450921	45	广西壮族自治区	4509	玉林市	41.3	38.38	59.25	70.97	54.88	35.79	51.97	68.47		18.28
2014	陆川县	450922	45	广西壮族自治区	4509	玉林市	35.94	29.83	43.35	41.45	20.01	27.04	51.26	50.87		42.62
2014	博白县	450923	45	广西壮族自治区	4509	玉林市	30.1	17.33	48.38	30.69	32.27	23.84	45.91	62.8		39.06
2014	兴业县	450924	45	广西壮族自治区	4509	玉林市	28.18	21.03	37.78	22.44	12.84	22.84	51.53	43.41		34.32
2014	北流市	450981	45	广西壮族自治区	4509	玉林市	36.65	34.2	47.79	47.42	20.83	41.94	50.93	58		24.49
2014	田阳县	451021	45	广西壮族自治区	4510	百色市	45.12	42.37	51.64	43.55	46.8	35.6	62.22	50.33		42.37
2014	田东县	451022	45	广西壮族自治区	4510	百色市	43.52	40.09	56.37	37.33	63.38	27.84	83.24	42.77		31.5
2014	平果县	451023	45	广西壮族自治区	4510	百色市	51.72	51.2	54.35	46.09	48.39	42.45	77.21	44.8		48.65
2014	德保县	451024	45	广西壮族自治区	4510	百色市	36.05	29.77	58.9	33.28	53.31	25.3	54.3	72.75		15.24
2014	靖西县	451025	45	广西壮族自治区	4510	百色市	35.84	28.43	58.63	35.72	61.64	25.99	47.14	72.92		18.89
2014	那坡县	451026	45	广西壮族自治区	4510	百色市	30.29	28.47	30.97	29.32	12.21	16.07	37.87	36.95		35.07
2014	凌云县	451027	45	广西壮族自治区	4510	百色市	20.09	17.86	25.97	28.26	15.64	12.82	45.1	19.71		16.77
2014	乐业县	451028	45	广西壮族自治区	4510	百色市	17.9	17.94	16.04	8.16	5.74	8.88	5.04	29.62		21.16
2014	田林县	451029	45	广西壮族自治区	4510	百色市	31.05	19.35	41.56	24.25	32.81	13.75	63.36	37.54		50.6
2014	西林县	451030	45	广西壮族自治区	4510	百色市	28.14	23.07	29.36	22.57	15.61	12.04	29.18	38.86		42.69
2014	隆林各族自治县	451031	45	广西壮族自治区	4510	百色市	21.09	9.78	41.49	33.05	22.3	16.23	64.56	39.58		21.35
2014	昭平县	451121	45	广西壮族自治区	4511	贺州市	36.56	29.04	55.04	37.43	21.51	30.8	61.5	70.82		27.82
2014	钟山县	451122	45	广西壮族自治区	4511	贺州市	44.99	38.04	61.27	51.78	72.93	38.19	54.37	65.85		38.39
2014	富川瑶族自治县	451123	45	广西壮族自治区	4511	贺州市	39.55	39.22	54.85	36.04	38.69	38.87	70.11	56.38		12.87
2014	南丹县	451221	45	广西壮族自治区	4512	河池市	44.71	44.23	59.34	41.52	89.5	37.57	73.11	43.39		19.74
2014	天峨县	451222	45	广西壮族自治区	4512	河池市	34.24	21.24	44.61	24.17	43.1	26.25	48.48	48.08		58.32
2014	凤山县	451223	45	广西壮族自治区	4512	河池市	29.57	24.66	32.94	15.05	57.58	7.62	29.83	30.93		39.68
2014	东兰县	451224	45	广西壮族自治区	4512	河池市	31.46	23.35	44.23	15.29	46.08	12.1	54.2	45.54		35.07
2014	罗城仫佬族自治县	451225	45	广西壮族自治区	4512	河池市	32.26	26.86	40.29	34	12.59	25.96	52.58	46.9		35.53
2014	环江毛南族自治县	451226	45	广西壮族自治区	4512	河池市	33.65	24.01	43.71	17.62	26.09	19	43.04	58.58		47.2
2014	巴马瑶族自治县	451227	45	广西壮族自治区	4512	河池市	35.84	32.79	50.52	44.32	45.01	48.38	53.33	52.02		19.23
2014	都安瑶族自治县	451228	45	广西壮族自治区	4512	河池市	31.93	23.68	44.85	42.42	15.93	28.5	53	54.6		35.68
2014	大化瑶族自治县	451229	45	广西壮族自治区	4512	河池市	28.11	22.15	44.3	42.15	31.47	27.12	68.06	37.21		18.38
2014	宜州市	451281	45	广西壮族自治区	4512	河池市	45.19	48.75	53.41	39.14	64.08	34.52	55.54	52.33		18.53
2014	忻城县	451321	45	广西壮族自治区	4513	来宾市	30.2	20.45	38.68	28.28	31.63	16.71	34.2	49.41		46.95
2014	象州县	451322	45	广西壮族自治区	4513	来宾市	45.4	42.66	56.13	42.33	82.24	22.07	48.58	57.43		34.93
2014	武宣县	451323	45	广西壮族自治区	4513	来宾市	35.55	33.57	47.18	50.2	21.49	30.44	35.77	67.83		20.96
2014	金秀瑶族自治县	451324	45	广西壮族自治区	4513	来宾市	47.23	43.24	66.77	51.07	50.94	24.55	68.77	80.88		24.92
2014	合山市	451381	45	广西壮族自治区	4513	来宾市	56.8	50.67	54.43	43.19	60.36	40.44	60.97	51.27		81.35
2014	扶绥县	451421	45	广西壮族自治区	4514	崇左市	42.27	49.7	36.59	32.65	18.36	21.76	48.14	39.57		28.04
2014	宁明县	451422	45	广西壮族自治区	4514	崇左市	35.96	22.95	64.03	48.4	86.24	26.73	63.1	63.38		27.89
2014	龙州县	451423	45	广西壮族自治区	4514	崇左市	48.72	46.7	57.19	49.72	27.44	34.46	51.61	77.9		39.96
2014	大新县	451424	45	广西壮族自治区	4514	崇左市	42.15	36.95	53.86	36.4	42.05	25.96	59.56	61.68		38.01
2014	天等县	451425	45	广西壮族自治区	4514	崇左市	23.86	16.14	36.04	28.2	8.92	23.35	34.58	51.31		27.23
2014	凭祥市	451481	45	广西壮族自治区	4514	崇左市	75.12	91.49	72.51	98.73	62.77	71.52	61.33	81.11		25.81
2014	梁平县	500228	50	重庆市	5000	重庆市	38.25	27.69	62.07	72.45	58.11	68.82	67.73	57.73		29.83
2014	城口县	500229	50	重庆市	5000	重庆市	30.98	28.71	39.97	52.25	49.56	34.83	68.93	16.5		22.1
2014	丰都县	500230	50	重庆市	5000	重庆市	37.77	28.65	59.78	65.31	69.49	59.27	55.23	58.18		27.91
2014	垫江县	500231	50	重庆市	5000	重庆市	35.37	22.4	60.28	70.07	88.04	76.05	54.87	48.5		32.97
2014	武隆县	500232	50	重庆市	5000	重庆市	40.53	35.12	39.83	57.48	58.25	44.73	34.24	33.01		59.65
2014	忠县	500233	50	重庆市	5000	重庆市	34.7	17.53	66.35	61.37	53.93	68.58	52.33	80.88		33.89
2014	开县	500234	50	重庆市	5000	重庆市	40.09	31.7	61.21	66.34	60.83	60.08	58.34	62.86		29.38
2014	云阳县	500235	50	重庆市	5000	重庆市	35.04	27.71	57.07	51.3	47.37	49.53	45.18	70.81		19.19
2014	奉节县	500236	50	重庆市	5000	重庆市	31.66	17.09	55.38	51.59	56.1	48.66	51.41	59.23		36.67
2014	巫山县	500237	50	重庆市	5000	重庆市	36.92	31.02	45.21	49.72	43.28	41.18	44.61	46.59		41.36
2014	巫溪县	500238	50	重庆市	5000	重庆市	33.71	22.77	58.52	62.29	51.27	37.97	66.56	59.31		24.74
2014	石柱土家族自治县	500240	50	重庆市	5000	重庆市	51.98	37.36	57.72	61.72	65.71	58.13	67.38	47.54		89.81
2014	秀山土家族苗族自治县	500241	50	重庆市	5000	重庆市	35.34	28.9	49.82	61.2	65.82	45.62	43.15	46.94		30.33
2014	酉阳土家族苗族自治县	500242	50	重庆市	5000	重庆市	31.57	19.02	57.46	59.04	56.8	37.33	85.66	42.46		25.94
2014	彭水苗族土家族自治县	500243	50	重庆市	5000	重庆市	31.59	21.11	52.15	64.89	57.54	49.43	49.85	50.43		28.87
2014	金堂县	510121	51	四川省	5101	成都市	60.68	70.05	59.65	43.35	51.07	47.21	48.18	74.66		31.59
2014	双流县	510122	51	四川省	5101	成都市	82.59	100	87.44	97.63	80.38	99.42	77.73	93.6		16.27
2014	郫县	510124	51	四川省	5101	成都市	79.22	96.85	69.41	72.92	59.55	86.31	69.36	70.33		38.8
2014	大邑县	510129	51	四川省	5101	成都市	65.26	73.84	68.76	48.21	61.63	42.02	58.31	85.35		30.56
2014	蒲江县	510131	51	四川省	5101	成都市	60.49	73.76	54.97	53.26	50.29	58.64	50.18	59.63		26.71
2014	新津县	510132	51	四川省	5101	成都市	73.57	91.39	65.19	59.24	55.04	67.37	79.31	60.47		29.96
2014	都江堰市	510181	51	四川省	5101	成都市	73	91.98	60.73	57.94	57.47	62.07	57.05	64.6		32.59
2014	彭州市	510182	51	四川省	5101	成都市	65.85	75.03	69.26	65.06	75	73.81	69.18	66.63		29.34
2014	邛崃市	510183	51	四川省	5101	成都市	57.7	65.78	56.4	54.93	56.86	52.62	42.14	66.35		33.35
2014	崇州市	510184	51	四川省	5101	成都市	71.08	84.33	69.47	61.91	61.42	57.43	64.74	78.78		30.25
2014	荣县	510321	51	四川省	5103	自贡市	40.03	33.13	63.55	39.54	43.32	44.34	68.6	74.59		20.08
2014	富顺县	510322	51	四川省	5103	自贡市	45.06	32.52	67.75	44.7	60.16	50.4	75.63	71.24		45.22
2014	米易县	510421	51	四川省	5104	攀枝花市	49.26	49.16	49.77	29.88	93.44	34.58	59.34	30.05		48.67
2014	盐边县	510422	51	四川省	5104	攀枝花市	41.57	30.62	73.83	22.35	87.98	37.34	91.05	68.52		19.08
2014	泸县	510521	51	四川省	5105	泸州市	45.03	27.94	53.11	24.03	36.71	30.82	38.28	76.64		86.75
2014	合江县	510522	51	四川省	5105	泸州市	46.96	36.83	57.9	32.81	66.22	36.73	61.52	58.42		60.54
2014	叙永县	510524	51	四川省	5105	泸州市	32.48	27.69	45.94	28.89	31.59	24.44	45.51	57.72		23.85
2014	古蔺县	510525	51	四川省	5105	泸州市	34.51	22.58	40.99	15.84	21.82	12.27	42.62	55.54		62.12
2014	中江县	510623	51	四川省	5106	德阳市	30.51	19.66	65.96	96.08	57.82	48.68	68.82	67		1.92
2014	罗江县	510626	51	四川省	5106	德阳市	52.79	60.77	36.85	24.94	42.64	24.25	35.46	38.78		55.42
2014	广汉市	510681	51	四川省	5106	德阳市	73.75	84.93	72.08	60.22	83.69	65.89	72.84	69.1		39.89
2014	什邡市	510682	51	四川省	5106	德阳市	65.38	70.88	75.88	59.75	81.22	64.07	59.35	88.25		28.16
2014	绵竹市	510683	51	四川省	5106	德阳市	57.19	65.38	60.49	41.39	78.02	44.62	67.29	53.53		24.14
2014	三台县	510722	51	四川省	5107	绵阳市	39.87	41.61	49.64	33.94	38.58	33.49	52.99	56.53		16.35
2014	盐亭县	510723	51	四川省	5107	绵阳市	37.65	36.17	50.39	31.29	60.58	27.62	60.27	45.63		19.35
2014	安县	510724	51	四川省	5107	绵阳市	54.84	58.1	60.68	34.47	69.88	41.16	47.06	71.96		33.49
2014	北川羌族自治县	510726	51	四川省	5107	绵阳市	50.78	54.5	57.23	28.64	45.71	33.75	67	62.78		26.78
2014	平武县	510727	51	四川省	5107	绵阳市	43.86	41.01	56.98	33.66	56.29	49.3	62.21	57.73		29.44
2014	江油市	510781	51	四川省	5107	绵阳市	65.84	70.53	80.96	54.77	75.06	67.58	86.63	84.88		22.86
2014	旺苍县	510821	51	四川省	5108	广元市	41.75	37.82	61.13	14.76	66.5	23.48	80.13	57.94		19.5
2014	青川县	510822	51	四川省	5108	广元市	38.79	38.45	41.45	9.73	13.25	13.54	71.93	41.48		35.1
2014	剑阁县	510823	51	四川省	5108	广元市	36.89	40.81	34.69	8.39	21.06	11.77	26.98	52.21		27.95
2014	苍溪县	510824	51	四川省	5108	广元市	47.66	42.44	58.13	27.31	46.34	36.96	56.77	70.93		45.85
2014	蓬溪县	510921	51	四川省	5109	遂宁市	36.89	28.93	45.9	17.62	45.17	30.54	39.27	56.29		46.78
2014	射洪县	510922	51	四川省	5109	遂宁市	46.03	41.8	59.42	38.3	50.38	41.63	56.1	70.72		35.66
2014	大英县	510923	51	四川省	5109	遂宁市	42.52	38.47	48.06	32.3	53.48	36.31	24.15	65.17		45.81
2014	威远县	511024	51	四川省	5110	内江市	41.7	39.75	56.68	41.19	39.33	46.89	54.42	68.77		20.93
2014	隆昌县	511028	51	四川省	5110	内江市	46.59	41.16	71.48	55.93	72.45	58.45	65.57	78.87		19.27
2014	犍为县	511123	51	四川省	5111	乐山市	47.52	44.24	61.61	44.2	62.59	46.25	68.91	60.95		32.72
2014	井研县	511124	51	四川省	5111	乐山市	39.65	41.13	46.17	34.56	43.69	43.12	47.61	48.07		22.92
2014	夹江县	511126	51	四川省	5111	乐山市	56.75	59.47	62.92	51.19	59.32	58.82	65.69	64.6		36.55
2014	沐川县	511129	51	四川省	5111	乐山市	48.87	36.83	51.06	22.72	90.24	20.25	63.6	34.83		84.67
2014	峨边彝族自治县	511132	51	四川省	5111	乐山市	30.71	27.71	46.9	13.32	74.88	26.98	70.82	26.66		11.22
2014	马边彝族自治县	511133	51	四川省	5111	乐山市	33.31	25.08	30.59	25.58	25.65	34.63	56.03	15.88		65.4
2014	峨眉山市	511181	51	四川省	5111	乐山市	64.75	76.5	57.62	59.28	55.23	65.35	79.61	42.73		38.9
2014	南部县	511321	51	四川省	5113	南充市	44.82	42.68	56.62	33.16	39.14	33.68	43.65	78.86		30.45
2014	营山县	511322	51	四川省	5113	南充市	35.07	32.02	54.1	43.14	54.58	39.09	52.99	58.37		10.58
2014	蓬安县	511323	51	四川省	5113	南充市	41.68	33.24	52.69	33.15	42.72	43.93	56.74	57.86		49.56
2014	仪陇县	511324	51	四川省	5113	南充市	46.84	33.03	51.41	27.51	63.12	28.19	32.71	65.34		84.13
2014	西充县	511325	51	四川省	5113	南充市	39.55	33.18	59.4	30.66	68.8	37.04	62.1	60.68		24.53
2014	阆中市	511381	51	四川省	5113	南充市	49.13	46.96	52.79	41.98	61.19	49.61	48.81	53.64		49.66
2014	彭山区	511403	51	四川省	5114	眉山市	61.22	72.39	57.89	39.24	60.57	46.49	62.85	57.52		30.38
2014	仁寿县	511421	51	四川省	5114	眉山市	43.11	39.04	49.89	33.82	44.21	41.28	56.36	51.26		44.25
2014	洪雅县	511423	51	四川省	5114	眉山市	53.67	56.7	51.84	45.99	52.52	48.89	56.93	49.39		46.95
2014	丹棱县	511424	51	四川省	5114	眉山市	56.85	55.85	72.54	43.72	83.23	31.89	68.71	80.61		31.63
2014	青神县	511425	51	四川省	5114	眉山市	51.12	54.68	57.18	40.19	47.27	42.44	57.72	65.34		28.33
2014	宜宾县	511521	51	四川省	5115	宜宾市	42.75	37.46	55.05	43.78	59.39	42.21	52.86	58.08		37.88
2014	江安县	511523	51	四川省	5115	宜宾市	36.93	38.35	33.79	34.41	36.31	34.94	18.6	42.41		38
2014	长宁县	511524	51	四川省	5115	宜宾市	44.04	44.19	46.39	45.7	44.26	39.14	52.56	44.53		39.28
2014	高县	511525	51	四川省	5115	宜宾市	38.02	34.84	43.78	28.52	44.39	27.13	44.51	47.55		38.05
2014	珙县	511526	51	四川省	5115	宜宾市	39.92	41.03	41.37	32.84	42.79	34.79	55.1	33.84		33.6
2014	筠连县	511527	51	四川省	5115	宜宾市	43.74	42.05	52.94	36.99	49.13	32.07	54.03	59.09		32.61
2014	兴文县	511528	51	四川省	5115	宜宾市	48.49	40.44	56.43	34.75	48.98	27.49	47.04	72.96		60.65
2014	屏山县	511529	51	四川省	5115	宜宾市	44.1	33.68	56.84	25.88	67.78	32.42	53.13	62.25		55.35
2014	岳池县	511621	51	四川省	5116	广安市	48.21	44.54	57.86	37.14	52.18	39.04	44.35	74.54		42.78
2014	武胜县	511622	51	四川省	5116	广安市	47.11	45.3	47.88	37.09	34.8	41.14	47.64	55.84		51.7
2014	邻水县	511623	51	四川省	5116	广安市	40.46	45.1	44.71	50.93	43.68	43.91	45.98	43.75		17.38
2014	华蓥市	511681	51	四川省	5116	广安市	58.8	66.65	58.65	35.2	29.2	42.15	59.57	75.71		33.15
2014	宣汉县	511722	51	四川省	5117	达州市	39.73	29.6	63	31.24	34.35	37.6	63.72	82.3		30.86
2014	开江县	511723	51	四川省	5117	达州市	43.12	38.63	55.34	38.13	22.39	37.73	51.94	76.19		35.74
2014	大竹县	511724	51	四川省	5117	达州市	43.63	39.63	62.2	37.94	79.13	51.68	74.13	51.8		23.11
2014	渠县	511725	51	四川省	5117	达州市	32.47	22.09	50.2	30.41	50.71	33.14	54.26	52.39		34.5
2014	万源市	511781	51	四川省	5117	达州市	41.67	46.64	41.19	24.8	46.55	19.96	39.81	45.24		26.13
2014	荥经县	511822	51	四川省	5118	雅安市	51.98	54.11	57.55	43.51	50.87	52.24	57.66	62.73		34.82
2014	汉源县	511823	51	四川省	5118	雅安市	41.35	41.67	50.55	26.29	67.05	30.72	56.04	46.11		23.61
2014	石棉县	511824	51	四川省	5118	雅安市	56.96	54.23	49.04	46.03	98.65	66.52	57.14	20.45		80.39
2014	天全县	511825	51	四川省	5118	雅安市	48.74	56.83	46.34	36.13	62.93	41.23	43.52	43.26		26.39
2014	芦山县	511826	51	四川省	5118	雅安市	47.01	59.24	26.69	24.74	40.39	25.76	44.12	9.93		43.57
2014	通江县	511921	51	四川省	5119	巴中市	35.3	30.27	31.62	12.77	40.38	8.06	16.85	43.7		58.6
2014	南江县	511922	51	四川省	5119	巴中市	35.49	36.96	38.43	1.59	11.97	8.28	19.8	70.84		25.3
2014	平昌县	511923	51	四川省	5119	巴中市	36.63	25.62	54.88	13.48	33.52	14.66	50.16	78.26		39.83
2014	安岳县	512021	51	四川省	5120	资阳市	39.78	28.57	69.42	31.04	77.3	33.19	69.69	76.32		22.91
2014	乐至县	512022	51	四川省	5120	资阳市	38.17	28.74	62.72	30.69	63.33	38.33	72.68	63.62		24.72
2014	简阳市	512081	51	四川省	5120	资阳市	45.68	41.7	67.74	42.21	60.08	49.02	76.47	71.21		18.74
2014	汶川县	513221	51	四川省	5132	阿坝藏族羌族自治州	56.82	66.95	42.61	25.4	16.6	27.29	56.28	49.01		49.18
2014	理县	513222	51	四川省	5132	阿坝藏族羌族自治州	51.23	63.16	33.32	30.56	24.16	38.65	67.82	13.98		44.41
2014	茂县	513223	51	四川省	5132	阿坝藏族羌族自治州	44.41	59.77	25.49	27.72	28.64	32.19	33.26	17.72		28.08
2014	松潘县	513224	51	四川省	5132	阿坝藏族羌族自治州	64.47	64.1	45.58	43.37	42.55	42.19	43.37	49.1		100
2014	九寨沟县	513225	51	四川省	5132	阿坝藏族羌族自治州	69.4	75.3	43.33	44.59	76.47	44.84	44.43	28.39		97.3
2014	小金县	513227	51	四川省	5132	阿坝藏族羌族自治州	23.83	32.18	4.93	5.78	8.09	12.92	0	5.41		30.62
2014	阿坝县	513231	51	四川省	5132	阿坝藏族羌族自治州	24.2	14.52	30.81	27.72	23.13	29.39	22.31	40.15		44.15
2014	康定县	513321	51	四川省	5133	甘孜藏族自治州	72.22	87.4	67.67	47.16	72.88	53.65	60.31	74.96		30.35
2014	泸定县	513322	51	四川省	5133	甘孜藏族自治州	60.23	75.63	36.61	42.27	69.09	36.77	58.41	8.13		52.28
2014	九龙县	513324	51	四川省	5133	甘孜藏族自治州	53.96	62.96	42.16	0	0	21.84	45.37	65.78		45.7
2014	新龙县	513329	51	四川省	5133	甘孜藏族自治州	19.09	13.12	16.65	37.75	13.1	38.73	21.42	8.96		43.22
2014	色达县	513333	51	四川省	5133	甘孜藏族自治州	25.71	15.03	39.72	50.59	92.78	56.31	39.76	13.55		35.49
2014	稻城县	513337	51	四川省	5133	甘孜藏族自治州	47.36	48.61	45.53	59.55	27.64	66.73	13.53	68.81		46.57
2014	西昌市	513401	51	四川省	5134	凉山彝族自治州	71.84	83.69	63.46	58.02	66.19	66.2	75.35	54.67		47.94
2014	盐源县	513423	51	四川省	5134	凉山彝族自治州	18.45	10.79	35.67	13.91	35.3	14.63	59.59	26.13		12.47
2014	德昌县	513424	51	四川省	5134	凉山彝族自治州	47.27	40.63	54.27	28.51	34.51	20.25	52.43	72.31		56.48
2014	会理县	513425	51	四川省	5134	凉山彝族自治州	32.97	32.26	37.28	27.96	44.95	23.67	70.52	15.64		27.47
2014	会东县	513426	51	四川省	5134	凉山彝族自治州	23.49	10.68	42.64	12.91	44.05	6.75	43.81	50.62		31
2014	宁南县	513427	51	四川省	5134	凉山彝族自治州	45.84	41.78	33.96	39.32	57.62	38.71	55.55	8.56		80.81
2014	普格县	513428	51	四川省	5134	凉山彝族自治州	29.29	12.09	66.16	20.44	93.94	29.47	54.12	73.71		19.11
2014	喜德县	513432	51	四川省	5134	凉山彝族自治州	22.81	11.37	38.77	10.89	27.77	11.98	59.04	37.71		31.58
2014	冕宁县	513433	51	四川省	5134	凉山彝族自治州	30.89	25.02	42.57	19.63	38.74	20.07	52.61	43.93		29.04
2014	越西县	513434	51	四川省	5134	凉山彝族自治州	20.7	11.33	29.06	7.18	33.5	10.47	69.1	6.56		36.47
2014	甘洛县	513435	51	四川省	5134	凉山彝族自治州	29.79	11.23	65.94	24.48	90.1	36.72	35.56	85.29		25.38
2014	美姑县	513436	51	四川省	5134	凉山彝族自治州	17.24	11.21	29.6	19.94	18.34	18.39	23.4	41.31		14.66
2014	雷波县	513437	51	四川省	5134	凉山彝族自治州	25.95	10.46	43.78	23.87	81.19	34.32	75.2	11.42		44.73
2014	开阳县	520121	52	贵州省	5201	贵阳市	43.4	54.79	32.88	20.1	27.1	16.52	28.42	42.38		24.91
2014	息烽县	520122	52	贵州省	5201	贵阳市	50.07	63.34	38.91	25.78	50.73	23.14	35.73	40.18		26.53
2014	修文县	520123	52	贵州省	5201	贵阳市	53.97	59.6	55.1	26.85	34.09	15.32	48.26	78.17		33.35
2014	清镇市	520181	52	贵州省	5201	贵阳市	54.24	62.88	50.25	31.17	70.3	26.39	56.32	44.04		32.98
2014	水城县	520221	52	贵州省	5202	六盘水市	28.8	14.5	48.28	29.07	21.94	23.25	51.85	63.27		40.61
2014	盘县	520222	52	贵州省	5202	六盘水市	42.28	41.62	50.57	22.24	49.19	14	49.11	61.4		29.39
2014	桐梓县	520322	52	贵州省	5203	遵义市	40.64	41.55	37.01	28.04	27.61	23.5	27.78	50.24		44.25
2014	绥阳县	520323	52	贵州省	5203	遵义市	39.66	37.01	36.41	14.81	18.22	9.62	48.68	42.88		54.33
2014	正安县	520324	52	贵州省	5203	遵义市	30.78	27.53	37.68	3.66	15	0	32.88	60.41		28.94
2014	道真仡佬族苗族自治县	520325	52	贵州省	5203	遵义市	41.23	39.99	29.64	6.63	9.3	1.23	50.66	31.69		66.37
2014	务川仡佬族苗族自治县	520326	52	贵州省	5203	遵义市	34.93	24.96	32.29	9.31	26.07	5.17	17.72	51.54		72.62
2014	凤冈县	520327	52	贵州省	5203	遵义市	36.32	34.75	31.09	10.47	14.32	2.11	9.88	59.13		51.05
2014	湄潭县	520328	52	贵州省	5203	遵义市	43.34	53.3	37.2	8.99	21.43	3.24	22.52	62.23		21.65
2014	余庆县	520329	52	贵州省	5203	遵义市	48	50.24	28.5	10.82	13.12	3.22	1.78	58.62		76.02
2014	习水县	520330	52	贵州省	5203	遵义市	45.06	46.35	38.83	18.53	27.23	6.35	55.41	40.54		52.15
2014	赤水市	520381	52	贵州省	5203	遵义市	47.3	55.48	50.66	46	53.98	40.53	52.59	50.24		14.15
2014	仁怀市	520382	52	贵州省	5203	遵义市	55.01	57.99	48.8	43.09	50.45	27.32	45.23	54.69		56.43
2014	平坝区	520403	52	贵州省	5204	安顺市	54.26	56.7	57.59	25.63	56.76	27.22	51.08	70.85		40.19
2014	普定县	520422	52	贵州省	5204	安顺市	26.85	22.93	27.83	10.82	16.56	3.63	15.59	46.5		38.02
2014	镇宁布依族苗族自治县	520423	52	贵州省	5204	安顺市	37.41	34.58	35.94	22.57	26.64	10.45	32.31	47.96		49.43
2014	关岭布依族苗族自治县	520424	52	贵州省	5204	安顺市	25.47	28.22	12.99	7.9	15.83	0	0	23.06		39.04
2014	大方县	520521	52	贵州省	5205	毕节市	27.74	20.07	32.71	21.53	25.29	0.15	34.08	41.62		44.01
2014	黔西县	520522	52	贵州省	5205	毕节市	36.92	25.2	53.5	29.25	59.41	15.47	32.77	73.68		45.48
2014	金沙县	520523	52	贵州省	5205	毕节市	25.17	24.68	24.76	23.89	26.51	5.49	17.98	31.79		27.56
2014	织金县	520524	52	贵州省	5205	毕节市	24.36	13.9	27.69	16.34	27.56	10.4	40.83	23.31		52.82
2014	纳雍县	520525	52	贵州省	5205	毕节市	17.35	8.35	31.96	4.88	13.15	2.08	46.4	38.4		20.51
2014	威宁彝族回族苗族自治县	520526	52	贵州省	5205	毕节市	24.36	6.51	24.28	4.83	11.42	0	50.27	18.88		83.47
2014	赫章县	520527	52	贵州省	5205	毕节市	19.33	7.71	26.96	4.49	12.69	0	19.28	44.99		43.83
2014	江口县	520621	52	贵州省	5206	铜仁市	37.4	56.46	13.41	0	5.05	0	14.47	19.95		18.05
2014	玉屏侗族自治县	520622	52	贵州省	5206	铜仁市	47.17	55.64	47.17	19.81	26.18	19.09	42.04	67.04		19.23
2014	石阡县	520623	52	贵州省	5206	铜仁市	26.6	25.03	26.06	14.39	27.67	4.67	0.59	46.94		32.78
2014	思南县	520624	52	贵州省	5206	铜仁市	21.89	11.84	24.81	6.73	6.93	0.24	0	54.64		49.8
2014	印江土家族苗族自治县	520625	52	贵州省	5206	铜仁市	31.87	29.12	37.42	13.28	7.82	0	54.63	47.49		30.86
2014	德江县	520626	52	贵州省	5206	铜仁市	17.85	16.79	16.5	9.42	11.83	2.39	9.46	26.22		23.83
2014	沿河土家族自治县	520627	52	贵州省	5206	铜仁市	19.85	6.78	32.41	7.88	6.47	6.19	54.25	36.08		40.19
2014	松桃苗族自治县	520628	52	贵州省	5206	铜仁市	25.49	17.24	42.94	16.45	43.5	2.12	15.23	70.64		21.05
2014	兴义市	522301	52	贵州省	5223	黔西南布依族苗族自治州	61.16	74.98	43.06	44.7	44.7	33.33	30.03	52.36		48.38
2014	兴仁县	522322	52	贵州省	5223	黔西南布依族苗族自治州	25.09	29.54	14.21	17.06	11.94	0.44	9.38	20.32		30.17
2014	普安县	522323	52	贵州省	5223	黔西南布依族苗族自治州	22.88	20.94	28.77	3.96	22.69	3.5	24.35	41.21		18.59
2014	晴隆县	522324	52	贵州省	5223	黔西南布依族苗族自治州	30.69	17.58	25.6	3.15	26.02	0	6.11	44.99		83.25
2014	贞丰县	522325	52	贵州省	5223	黔西南布依族苗族自治州	33.93	27.62	44.07	12.88	61.37	6.11	38.93	50.06		36.34
2014	望谟县	522326	52	贵州省	5223	黔西南布依族苗族自治州	21.44	18.23	22.24	17.89	26.75	1.27	41.81	11.54		30.56
2014	册亨县	522327	52	贵州省	5223	黔西南布依族苗族自治州	27.91	23.44	49.33	23.58	83.33	3.59	30.52	57.99		3.78
2014	安龙县	522328	52	贵州省	5223	黔西南布依族苗族自治州	31.03	32.85	31.45	19.12	14.59	10.95	8.26	58.49		24.23
2014	凯里市	522601	52	贵州省	5226	黔东南苗族侗族自治州	71.87	93.5	55.06	60.06	60.19	49.35	50.36	56.38		30.99
2014	黄平县	522622	52	贵州省	5226	黔东南苗族侗族自治州	24.57	30.61	19.54	21.3	13.97	9.08	19.78	23.26		13.76
2014	施秉县	522623	52	贵州省	5226	黔东南苗族侗族自治州	41.71	40.41	46.4	9.18	9.92	0	33.07	82.28		37.45
2014	三穗县	522624	52	贵州省	5226	黔东南苗族侗族自治州	41.1	46.56	34.4	33.97	18.55	5.99	33.52	46.4		35.28
2014	镇远县	522625	52	贵州省	5226	黔东南苗族侗族自治州	46.76	45.48	57.35	35.21	34.35	27.65	34.07	89.63		31.76
2014	岑巩县	522626	52	贵州省	5226	黔东南苗族侗族自治州	35.58	44.35	26.07	6.78	21.7	1.13	21.74	37.06		23.95
2014	天柱县	522627	52	贵州省	5226	黔东南苗族侗族自治州	36.49	44.32	29.95	27.27	18.06	5.44	20.12	45.75		22.49
2014	锦屏县	522628	52	贵州省	5226	黔东南苗族侗族自治州	40.09	53.09	29.73	10.51	15.17	4	28.26	43.22		15.98
2014	剑河县	522629	52	贵州省	5226	黔东南苗族侗族自治州	35.08	34.37	51.35	7.78	6.96	0.96	53.85	81.55		7.87
2014	台江县	522630	52	贵州省	5226	黔东南苗族侗族自治州	33.24	35.45	30.37	11.16	55.59	6.52	26.88	28.29		31.12
2014	黎平县	522631	52	贵州省	5226	黔东南苗族侗族自治州	35.92	36.55	39.81	16.88	9.22	8.54	20.72	72.88		26.79
2014	榕江县	522632	52	贵州省	5226	黔东南苗族侗族自治州	38.44	32.8	54.27	17.63	21.77	3.25	60.4	76.47		28.3
2014	从江县	522633	52	贵州省	5226	黔东南苗族侗族自治州	27.86	19.7	37.57	27.52	46.13	13.44	50.18	30.91		37.16
2014	雷山县	522634	52	贵州省	5226	黔东南苗族侗族自治州	44	47.73	35.06	27.9	8.82	6.69	42.73	46.55		47.9
2014	麻江县	522635	52	贵州省	5226	黔东南苗族侗族自治州	32.94	34.53	29.7	7.93	41.35	1.53	49.64	18.94		33.56
2014	丹寨县	522636	52	贵州省	5226	黔东南苗族侗族自治州	40.58	45.11	33.58	33.47	13.19	7.97	19.46	55.63		38.33
2014	都匀市	522701	52	贵州省	5227	黔南布依族苗族自治州	71.9	90.47	58	56.64	84.39	53.84	65.9	42.68		35.82
2014	福泉市	522702	52	贵州省	5227	黔南布依族苗族自治州	52.58	54.07	57.34	32.35	94.24	25.47	44.42	58.53		39.01
2014	荔波县	522722	52	贵州省	5227	黔南布依族苗族自治州	47.81	58.99	52.72	96.84	42.49	13.57	52.39	58.83		2
2014	贵定县	522723	52	贵州省	5227	黔南布依族苗族自治州	42.56	46.04	26.83	22.43	34.32	4.43	42.57	17.65		59.66
2014	瓮安县	522725	52	贵州省	5227	黔南布依族苗族自治州	49.12	51.87	37.81	28.29	35.21	13.88	15.47	58.61		60.59
2014	独山县	522726	52	贵州省	5227	黔南布依族苗族自治州	59.26	56.1	58.13	22.61	90.62	9.82	58.45	56.44		71.76
2014	平塘县	522727	52	贵州省	5227	黔南布依族苗族自治州	41.32	37.81	46.98	18.53	14.76	9.84	19.57	87.76		42.65
2014	罗甸县	522728	52	贵州省	5227	黔南布依族苗族自治州	44.33	32.57	42.42	20.92	33.96	5.93	53.71	47.08		86.65
2014	长顺县	522729	52	贵州省	5227	黔南布依族苗族自治州	37.27	33.54	36.97	23.15	42.79	1.96	0.34	65.93		50.09
2014	龙里县	522730	52	贵州省	5227	黔南布依族苗族自治州	59.51	62.74	68.77	48.86	61.33	47.52	63.43	81.15		32.02
2014	惠水县	522731	52	贵州省	5227	黔南布依族苗族自治州	34.71	39.27	17.94	18.31	31.26	2.49	5.13	23.32		50.1
2014	三都水族自治县	522732	52	贵州省	5227	黔南布依族苗族自治州	20.44	18.28	22.55	11.24	14.59	3.44	10.88	37.98		23.74
2014	晋宁县	530122	53	云南省	5301	昆明市	54.07	64.78	47.46	38.27	35.24	34.22	46.09	56.7		30.69
2014	富民县	530124	53	云南省	5301	昆明市	53.24	44.27	64.99	33.29	74.51	41.51	40.48	84.56		61.51
2014	宜良县	530125	53	云南省	5301	昆明市	49.73	46.84	63.55	53.59	74.31	56.59	83.57	48.24		34.13
2014	石林彝族自治县	530126	53	云南省	5301	昆明市	49.2	51.87	55.56	49.71	58.57	43.6	77.39	42.69		28.83
2014	嵩明县	530127	53	云南省	5301	昆明市	59.84	92.23	13.61	26.09	13.58	19.67	13.98	10.96		36.9
2014	禄劝彝族苗族自治县	530128	53	云南省	5301	昆明市	31.81	21.35	46.03	51.36	37.19	47.1	74.2	30.51		40.5
2014	寻甸回族彝族自治县	530129	53	云南省	5301	昆明市	31.81	29.39	30.7	26.66	30.4	22.59	54.64	16.97		41.81
2014	安宁市	530181	53	云南省	5301	昆明市	75.63	96.96	60.19	54.28	69.87	62.84	64.37	53.63		33.27
2014	马龙县	530321	53	云南省	5303	曲靖市	31.45	30.23	29.46	15.27	14.21	31.16	37.63	31.79		39.04
2014	陆良县	530322	53	云南省	5303	曲靖市	42.79	38.54	55.37	37.76	52.28	36.51	56.18	61.26		33.98
2014	师宗县	530323	53	云南省	5303	曲靖市	24.89	19.02	25	13.44	10.42	25.12	30.53	28.73		44.06
2014	罗平县	530324	53	云南省	5303	曲靖市	33.75	23.51	54.28	41.93	21.37	43.1	63.61	65.16		30.28
2014	富源县	530325	53	云南省	5303	曲靖市	32.45	17.15	32.3	33.64	19.71	39.59	39.06	31.77		83.26
2014	会泽县	530326	53	云南省	5303	曲靖市	32.37	16.24	58.65	36.59	67.58	35.46	65.46	56.82		37.88
2014	沾益县	530328	53	云南省	5303	曲靖市	28.8	18.82	42.96	21.92	37.21	24.99	59.44	39.95		36.04
2014	宣威市	530381	53	云南省	5303	曲靖市	26.69	15.94	40.13	34.79	17.8	29.9	45.13	48.48		37.79
2014	江川县	530421	53	云南省	5304	玉溪市	40.85	57.57	11.64	0	12	18.51	8.18	13.91		38.71
2014	澄江县	530422	53	云南省	5304	玉溪市	57.38	61.17	33.67	33.78	61.82	40.14	48.15	11.34		87.95
2014	通海县	530423	53	云南省	5304	玉溪市	53.39	64.67	27.73	36.04	43.3	36.11	39.67	11.07		62.75
2014	华宁县	530424	53	云南省	5304	玉溪市	33.65	40.48	27.6	8.65	12.82	14.13	27.19	38.41		22.08
2014	易门县	530425	53	云南省	5304	玉溪市	52.59	50.02	54.53	41.3	94.81	45.94	68.41	31.56		57.55
2014	峨山彝族自治县	530426	53	云南省	5304	玉溪市	45.32	43.69	59.53	32.35	59.12	30.82	55.19	70.38		24.88
2014	新平彝族傣族自治县	530427	53	云南省	5304	玉溪市	35.65	38.62	26.69	29.04	57.57	26.86	24.73	14.79		42.14
2014	元江哈尼族彝族傣族自治县	530428	53	云南省	5304	玉溪市	37.02	29.51	53.08	33.37	62.63	23.34	36.58	67.08		32.65
2014	施甸县	530521	53	云南省	5305	保山市	18.74	15.3	18.16	14.72	23.59	13.52	24.32	13.02		31.14
2014	腾冲县	530522	53	云南省	5305	保山市	48.01	39.13	68.95	60.5	59.99	56.84	68.85	75.74		39.26
2014	龙陵县	530523	53	云南省	5305	保山市	22.93	20.47	27.36	12.24	24.75	21.93	46.13	18.75		23.02
2014	昌宁县	530524	53	云南省	5305	保山市	20.11	9.78	22.64	9.43	52.96	5.14	24.45	13.21		49.67
2014	鲁甸县	530621	53	云南省	5306	昭通市	16.2	8.69	21.43	0.17	4.23	3.55	28.72	29.22		31.47
2014	巧家县	530622	53	云南省	5306	昭通市	22.48	9.69	50.27	10.95	72.86	14.43	74.38	35.46		14.24
2014	盐津县	530623	53	云南省	5306	昭通市	19.12	12.05	23.67	14.74	11.51	11.54	26.78	29.75		34.17
2014	大关县	530624	53	云南省	5306	昭通市	22.05	10.66	34.8	10.05	18.62	22.55	25.83	52.24		36.5
2014	永善县	530625	53	云南省	5306	昭通市	28.33	17.33	48.58	15.96	40.68	28.22	84.48	35.43		27.86
2014	绥江县	530626	53	云南省	5306	昭通市	43.48	33.55	38.81	27.07	27.41	33.85	86.89	14.24		84.75
2014	镇雄县	530627	53	云南省	5306	昭通市	24.2	10.22	44.04	12.92	22.87	8.37	39.52	65.29		34.29
2014	彝良县	530628	53	云南省	5306	昭通市	17.89	9.46	32.84	13.37	54.81	8.62	37.45	26.9		18.6
2014	威信县	530629	53	云南省	5306	昭通市	28.82	18.04	47.35	14.24	39.41	12.33	54.64	55.47		30.74
2014	水富县	530630	53	云南省	5306	昭通市	57.18	62.25	58.87	50.6	94.22	73.99	93.59	19.78		37.34
2014	玉龙纳西族自治县	530721	53	云南省	5307	丽江市	56.6	49.4	80.61	74.61	84.55	68.5	66.55	90.87		36.77
2014	永胜县	530722	53	云南省	5307	丽江市	23.12	13.65	45.48	6.92	19.71	5.18	46	66.97		13.75
2014	华坪县	530723	53	云南省	5307	丽江市	44.92	44.06	26	16.15	27.31	7.27	59.15	7.99		82.14
2014	宁蒗彝族自治县	530724	53	云南省	5307	丽江市	18.08	8.28	22.07	21.93	48.24	23.38	27.12	7.64		43.19
2014	宁洱哈尼族彝族自治县	530821	53	云南省	5308	普洱市	33.72	14.68	62.28	55.16	100	34.04	66.58	49.26		44.66
2014	墨江哈尼族自治县	530822	53	云南省	5308	普洱市	31.93	14.82	56.67	53.7	50.44	50.86	88.29	39.88		43.49
2014	景东彝族自治县	530823	53	云南省	5308	普洱市	21.2	11.37	39.27	46.02	44.27	16.06	34.36	43.53		20.77
2014	景谷傣族彝族自治县	530824	53	云南省	5308	普洱市	22.77	13.52	38.78	46.75	32.58	18.6	31.97	48.31		24.2
2014	江城哈尼族彝族自治县	530826	53	云南省	5308	普洱市	30.64	13.63	32.7	41.25	34.61	20.1	71.19	7.87		83.02
2014	孟连傣族拉祜族佤族自治县	530827	53	云南省	5308	普洱市	34.59	21.07	49.73	73.55	65.06	50.86	73.86	24.68		51.7
2014	澜沧拉祜族自治县	530828	53	云南省	5308	普洱市	24.14	13.81	45.65	54.39	66.31	29.46	58.2	30.56		19.19
2014	西盟佤族自治县	530829	53	云南省	5308	普洱市	25.28	14.7	40.93	44.1	42.11	22.75	63.29	28.48		31.77
2014	凤庆县	530921	53	云南省	5309	临沧市	31.64	8.81	49.37	16.72	41.29	12.62	41.16	67.92		74.81
2014	云县	530922	53	云南省	5309	临沧市	23.77	9.14	47.23	19.82	36.37	31.46	54.31	52.85		29.47
2014	永德县	530923	53	云南省	5309	临沧市	18.89	8.02	33.45	3.53	14.47	8.92	33.3	48.92		28.29
2014	镇康县	530924	53	云南省	5309	临沧市	32.58	14.96	68.49	24.43	69.66	23.88	67.81	80.84		25.53
2014	双江拉祜族佤族布朗族傣族自治县	530925	53	云南省	5309	临沧市	26.71	16.65	44.75	24.5	37.45	2.78	34.85	63.57		27.15
2014	耿马傣族佤族自治县	530926	53	云南省	5309	临沧市	22.94	19.24	31.79	31.07	26.85	17.44	19.31	44.5		19.1
2014	沧源佤族自治县	530927	53	云南省	5309	临沧市	37.11	13.46	54.3	41.5	93.53	15.91	58.66	42.94		83.95
2014	楚雄市	532301	53	云南省	5323	楚雄彝族自治州	63.66	75.41	63.02	51.91	62.01	57.35	71.36	60.17		26.06
2014	双柏县	532322	53	云南省	5323	楚雄彝族自治州	17.9	10.6	29.04	27.31	25.11	21.7	54.01	15.76		21.73
2014	牟定县	532323	53	云南省	5323	楚雄彝族自治州	24.73	12.75	43.98	7.26	64.76	11.94	26.74	56.07		29.31
2014	南华县	532324	53	云南省	5323	楚雄彝族自治州	28.07	13.99	51.92	20.67	45.86	14.09	80.82	45.37		31.2
2014	姚安县	532325	53	云南省	5323	楚雄彝族自治州	39.21	19.51	54.37	13.15	16.07	17.33	49.45	84.39		76.72
2014	大姚县	532326	53	云南省	5323	楚雄彝族自治州	32.34	15.88	58.25	25.36	33.06	27.68	55.57	79.32		39.61
2014	永仁县	532327	53	云南省	5323	楚雄彝族自治州	35.4	29.64	55.42	35.43	38.86	18.96	62.86	65.82		18.02
2014	元谋县	532328	53	云南省	5323	楚雄彝族自治州	31.55	30.12	29	25.03	43.51	15.77	57.52	6.94		40.92
2014	武定县	532329	53	云南省	5323	楚雄彝族自治州	24.61	13.63	37.7	21.56	46.78	16.29	75.66	14.45		37.07
2014	禄丰县	532331	53	云南省	5323	楚雄彝族自治州	32.21	24.07	53.48	46.07	26.05	32.41	71.37	57.56		20.43
2014	个旧市	532501	53	云南省	5325	红河哈尼族彝族自治州	59.75	69.48	54.47	55.87	73.63	51.41	61.51	42.21		37.23
2014	开远市	532502	53	云南省	5325	红河哈尼族彝族自治州	64.83	67.36	52.98	63.49	61.66	67.62	74.7	31.5		78.04
2014	蒙自市	532503	53	云南省	5325	红河哈尼族彝族自治州	74.33	87.43	63.13	72.97	49.62	64.08	62.71	67.78		51.44
2014	弥勒市	532504	53	云南省	5325	红河哈尼族彝族自治州	45.51	22.68	60.75	90.81	86.14	79.32	60	44.17		93.2
2014	屏边苗族自治县	532523	53	云南省	5325	红河哈尼族彝族自治州	23.23	16.15	37.63	39.74	28.49	16.43	35.5	46.15		20.48
2014	建水县	532524	53	云南省	5325	红河哈尼族彝族自治州	47.29	45	57.91	41.22	62.31	33.11	63.73	58.28		35.55
2014	石屏县	532525	53	云南省	5325	红河哈尼族彝族自治州	37.66	27.65	59.46	30.88	33.64	22.8	53.02	83.8		31.11
2014	泸西县	532527	53	云南省	5325	红河哈尼族彝族自治州	36.53	30.59	38.29	39.08	24.08	27.89	37.58	46.35		52.93
2014	元阳县	532528	53	云南省	5325	红河哈尼族彝族自治州	22.19	10.01	33.86	14.64	17.72	2.63	35.41	46.96		41.2
2014	红河县	532529	53	云南省	5325	红河哈尼族彝族自治州	24.1	12.64	28.75	20.21	13.85	5.29	7.07	54.03		53.5
2014	金平苗族瑶族傣族自治县	532530	53	云南省	5325	红河哈尼族彝族自治州	24.9	12.3	15.94	16.8	13.06	9.02	23.57	13.22		82.79
2014	绿春县	532531	53	云南省	5325	红河哈尼族彝族自治州	18.43	10.43	36.61	9.55	42.08	2.5	46.62	36.52		11.81
2014	河口瑶族自治县	532532	53	云南省	5325	红河哈尼族彝族自治州	49.27	62.27	44.07	61.08	47.33	40.22	61.51	30.04		15.81
2014	文山市	532601	53	云南省	5326	文山壮族苗族自治州	61.42	70.63	63.59	55.47	54.1	44.61	51.23	79.73		27.11
[truncated: 21,787 more rows]
