# Supplementary material for: Digital inclusive finance penetration and household debt maturity structure: Empirical estimation based on China Family Panel Studies Data
Source: PLoS One. 2025 Apr 29;20(4):e0320080. doi: 10.1371/journal.pone.0320080 (PMC12040078; doi:10.1371/journal.pone.0320080)
Supplement: S1 Data — (ZIP) [file pone.0320080.s001.zip › Research Data/Index of urban-rural gap in each province.xlsx]

## Sheet: Sheet1
	2013	2014	2015	2016	2017	2018	2019	2020
北京市	2.60593	2.57232	2.56984	2.56723	2.5745	2.56663	2.55286	2.50953		指标=城市人均可支配收入/农村人均可支配收入
天津市	1.88758	1.85177	1.84509	1.84848	1.85152	1.86326	1.85934	1.85509
河北省	2.41913	2.37002	2.36648	2.37008	2.37156	2.3503	2.32473	2.26429
山西省	2.8001	2.73232	2.73197	2.71295	2.70041	2.64128	2.57805	2.50706
内蒙古自治区	2.89416	2.84182	2.83909	2.84047	2.83455	2.77512	2.66846	2.49611
辽宁省	2.6274	2.5987	2.58157	2.55229	2.5455	2.5479	2.46939	2.31381
吉林省	2.18086	2.1538	2.19857	2.1884	2.1868	2.19465	2.16249	2.07855
黑龙江省	2.22521	2.16292	2.18143	2.17512	2.16707	2.11468	2.06548	1.92448
上海市	2.33642	2.30469	2.28235	2.26066	2.24963	2.2398	2.21765	2.18948
江苏省	2.336	2.29616	2.28658	2.28059	2.27696	2.26433	2.25164	2.19448
浙江省	2.11958	2.08502	2.0693	2.06582	2.05406	2.03553	2.01439	1.96364
安徽省	2.57503	2.50494	2.48923	2.48771	2.48001	2.45734	2.43513	2.37316
福建省	2.47032	2.42862	2.41246	2.40109	2.38757	2.36356	2.33136	2.25862
江西省	2.43371	2.40279	2.37903	2.36225	2.35599	2.3388	2.31362	2.27054
山东省	2.51539	2.45935	2.43968	2.43744	2.43346	2.42677	2.38138	2.33168
河南省	2.42402	2.37528	2.35658	2.3282	2.32392	2.30453	2.25541	2.15731
湖北省	2.33884	2.29072	2.28394	2.30931	2.30879	2.30037	2.294	2.25107
湖南省	2.69709	2.64115	2.62331	2.6223	2.6243	2.60399	2.58798	2.5142
广东省	2.66868	2.62518	2.60157	2.59675	2.59664	2.58277	2.55702	2.49501
广西壮族自治区	2.91146	2.84107	2.79032	2.73424	2.69333	2.60844	2.54058	2.42045
海南省	2.54613	2.47019	2.42733	2.40252	2.38854	2.38394	2.38318	2.27883
重庆市	2.71494	2.64984	2.59296	2.56386	2.54732	2.53167	2.50704	2.44521
四川省	2.65219	2.59243	2.55733	2.52923	2.51304	2.49164	2.46449	2.40147
贵州省	3.48678	3.38	3.32747	3.30569	3.27884	3.25154	3.19859	3.1005
云南省	3.34027	3.25899	3.19983	3.17195	3.14297	3.10996	3.0447	2.92011
陕西省	3.15087	3.07186	3.04063	3.02682	3.00146	2.97146	2.92861	2.8438
甘肃省	3.55573	3.47363	3.42661	3.44549	3.43772	3.40266	3.35684	3.26972
青海省	3.14949	3.06289	3.09366	3.0883	3.08275	3.03233	2.94199	2.87684
宁夏回族自治区	2.82616	2.76873	2.76193	2.75609	2.74465	2.72421	2.66978	2.57182
新疆维吾尔自治区	2.68778	2.66094	2.7878	2.79515	2.78633	2.73603	2.64167	2.47851
